# Supplementary material for: Assessment of hemagglutinin-inhibition activity following influenza vaccination during the 2022–2023, 2023–2024, and 2024–2025 seasons
Source: PLoS One. 2026 Apr 16;21(4):e0347314. doi: 10.1371/journal.pone.0347314 (PMC13086323; doi:10.1371/journal.pone.0347314)
Supplement: S2 Table — (XLSX) [file pone.0347314.s002.xlsx]

## Sheet: Demographics
S2 Table. Source data for Table 1.
Cohort_ID	Participant_ID	Birth_year	Age	Gender	Race_Ethnicity	BMI	Date_Vaccinated	Vaccine
UGA7	254C	2012	10	M	White	19.81	2022-10-11	Fluzone SD
UGA7	FC1-021C	2011	11	F	Black or AA	20.79	2022-11-08	Flucelvax
UGA7	FC1-045C	2011	11	M	White	25.4524	2022-11-29	Flucelvax
UGA7	207C	2011	11	M	White	21.16	2022-11-03	Fluzone SD
UGA7	212C	2011	11	M	White	17.6238	2022-10-31	Fluzone SD
UGA7	230C	2011	11	F	Other	28.5533	2022-10-10	Fluzone SD
UGA7	256C	2011	11	M	Hispanic or Latino	19.14	2022-11-10	Fluzone SD
UGA7	206C	2010	12	F	White	17.5923	2022-10-11	Fluzone SD
UGA7	235C	2010	12	F	Hispanic or Latino	21.4857	2022-11-10	Fluzone SD
UGA7	253C	2009	12	F	White	16.7235	2022-10-07	Fluzone SD
UGA7	205C	2008	13	F	White	21.5769	2022-10-11	Fluzone SD
UGA7	229C	2009	13	M	Other	64.9374	2022-10-10	Fluzone SD
UGA7	255C	2009	13	F	White	15.92	2022-11-03	Fluzone SD
UGA7	FC1-022C	2008	14	F	Black or AA	36.4763	2022-10-26	Flucelvax
UGA7	FC1-023C	2008	14	F	Black or AA	38.2695	2022-10-26	Flucelvax
UGA7	FM2-130C	2008	14	F	Hispanic or Latino	21.21	2022-12-07	FluMist
UGA7	FM2-141C	2008	14	F	Black or AA	32.08	2022-12-07	FluMist
UGA7	209C	2008	14	F	White	22.61	2022-12-05	Fluzone SD
UGA7	FM2-125C	2007	15	Other	Black or AA	21.2617	2022-11-07	FluMist
UGA7	198C	2007	15	M	White	27.4729	2022-10-25	Fluzone SD
UGA7	200C	2007	15	F	White	20.34	2022-12-05	Fluzone SD
UGA7	208C	2007	15	M	White	24.41	2023-01-09	Fluzone SD
UGA7	FM2-140C	2006	16	F	Black or AA	35.99	2022-12-07	FluMist
UGA7	118C	2006	16	Other	White	21.1553	2022-10-06	Fluzone SD
UGA7	125C	2006	16	M	White	21.9723	2022-10-12	Fluzone SD
UGA7	133C	2006	16	F	White	25.9881	2022-10-31	Fluzone SD
UGA7	144C	2006	16	M	White	19.3687	2022-10-11	Fluzone SD
UGA7	175C	2006	16	M	White	18.99	2022-11-03	Fluzone SD
UGA7	199C	2006	16	F	White	N/A	2022-11-03	Fluzone SD
UGA7	202C	2006	16	F	Black or AA	34.2168	2022-11-10	Fluzone SD
UGA7	232C	2006	16	M	White	20.2869	2022-10-17	Fluzone SD
UGA7	FM2-124C	2005	17	M	Black or AA	27.5837	2022-11-04	FluMist
UGA7	020C	2005	17	F	White	28.2804	2022-10-18	Fluzone SD
UGA7	061C	2005	17	M	White	26.58	2022-12-05	Fluzone SD
UGA7	130C	2005	17	F	White	20.1721	2022-11-11	Fluzone SD
UGA7	134C	2005	17	F	White	20.6012	2022-10-31	Fluzone SD
UGA7	FB2-119	2004	18	F	Hispanic or Latino	25.07	2023-02-13	FluBlok
UGA7	FM2-131	2004	18	F	White	24.69	2022-12-07	FluMist
UGA7	634	2004	18	F	White	34.46	2022-10-26	Fluzone SD
UGA7	045C	2004	18	M	White	20.3673	2022-11-03	Fluzone SD
UGA7	FB2-105	2003	19	F	White	20.4014	2022-11-09	FluBlok
UGA7	FM2-115	2003	19	F	White	24.38	2022-11-02	FluMist
UGA7	FM2-117	2003	19	F	Asian	26.1206	2022-11-10	FluMist
UGA7	559	2003	19	F	White	22.5657	2022-10-12	Fluzone SD
UGA7	561	2003	19	M	White	24.3261	2022-10-25	Fluzone SD
UGA7	591	2003	19	M	White	33.3805	2022-10-21	Fluzone SD
UGA7	FB2-058	2002	20	F	White	18.41	2022-11-08	FluBlok
UGA7	FB2-116	2002	20	F	White	22.4	2023-01-18	FluBlok
UGA7	FB2-120	2002	20	M	White	30.48	2023-02-16	FluBlok
UGA7	FM2-107C	2002	20	F	White	16.0588	2022-10-25	FluMist
UGA7	FM2-123	2002	20	F	White	28.7156	2022-11-03	FluMist
UGA7	556	2001	20	F	White	22.4578	2022-10-25	Fluzone SD
UGA7	FM2-121	2001	21	F	White	20.2176	2022-11-03	FluMist
UGA7	FC1-032	2000	22	M	Hispanic or Latino	25.93	2022-11-03	Flucelvax
UGA7	430	2000	22	F	Black or AA	30.0613	2022-11-08	Fluzone SD
UGA7	579	1999	22	F	Other	31.9723	2022-09-30	Fluzone SD
UGA7	FM2-110	1999	23	F	White	21.7911	2022-11-02	FluMist
UGA7	FB2-052	1998	24	F	White	N/A	2022-11-09	FluBlok
UGA7	FC1-031	1998	24	F	Asian	36.1311	2022-11-07	Flucelvax
UGA7	FM2-112	1998	24	F	Black or AA	24.7965	2022-11-03	FluMist
UGA7	FM2-139	1998	24	Other	White	26.14	2022-12-06	FluMist
UGA7	577	1997	24	F	White	20.4311	2022-09-28	Fluzone SD
UGA7	FB2-030	1997	25	F	White	21.686	2022-10-13	FluBlok
UGA7	FB2-036	1997	25	F	White	26.9398	2022-11-08	FluBlok
UGA7	FC1-010	1997	25	F	White	28.1583	2022-10-19	Flucelvax
UGA7	FC1-036	1997	25	M	Hispanic or Latino	21.6982	2022-11-09	Flucelvax
UGA7	FC1-003	1996	26	F	Asian	19.4922	2022-09-29	Flucelvax
UGA7	FC1-012	1996	26	M	White	26.6028	2022-10-25	Flucelvax
UGA7	FM2-103	1996	26	F	White	25.6147	2022-10-19	FluMist
UGA7	FM2-142	1996	26	M	White	23.69	2022-12-06	FluMist
UGA7	507	1996	26	F	White	36.4992	2022-11-14	Fluzone SD
UGA7	524	1996	26	F	White	24.13	2022-11-09	Fluzone SD
UGA7	573	1996	26	F	White	25.9544	2022-10-03	Fluzone SD
UGA7	FC1-019	1995	27	F	Other	21.4852	2022-10-21	Flucelvax
UGA7	FC1-025	1995	27	F	White	19.8862	2022-10-26	Flucelvax
UGA7	FM2-122	1995	27	F	White	20.984	2022-11-09	FluMist
UGA7	FM2-127	1995	27	M	White	26.2814	2022-11-10	FluMist
UGA7	39	1994	27	F	White	23.1763	2022-09-28	Fluzone SD
UGA7	FB2-091	1994	28	F	White	20.9685	2022-10-11	FluBlok
UGA7	FC1-013	1994	28	F	Other	19.9574	2022-10-18	Flucelvax
UGA7	FM2-135	1994	28	F	White	32.21	2022-12-06	FluMist
UGA7	118	1994	28	F	White	21.0184	2022-11-08	Fluzone SD
UGA7	631	1994	28	F	White	42.42	2022-10-13	Fluzone SD
UGA7	FB2-085	1993	29	F	White	27.3403	2022-10-12	FluBlok
UGA7	FC1-028	1992	29	F	White	26.1238	2022-11-07	Flucelvax
UGA7	FM2-126	1992	29	F	White	26.6304	2022-11-08	FluMist
UGA7	FM2-136	1993	29	F	Hispanic or Latino	22.9218	2022-11-28	FluMist
UGA7	FM2-137	1993	29	F	White	26.61	2022-12-05	FluMist
UGA7	65	1993	29	F	Hispanic or Latino	20.7544	2022-11-14	Fluzone SD
UGA7	195	1993	29	M	White	28.3867	2022-10-05	Fluzone SD
UGA7	253	1993	29	M	White	22.9917	2022-10-06	Fluzone SD
UGA7	512	1993	29	F	White	25.8053	2022-10-19	Fluzone SD
UGA7	574	1993	29	M	White	29.1301	2022-09-28	Fluzone SD
UGA7	FB2-097	1992	30	M	Black or AA	37.5431	2022-10-31	FluBlok
UGA7	FC1-014	1992	30	F	White	21.1317	2022-10-18	Flucelvax
UGA7	FC1-037	1992	30	F	Black or AA	N/A	2022-11-10	Flucelvax
UGA7	FM2-113	1992	30	M	Hispanic or Latino	30.9748	2022-10-31	FluMist
UGA7	161	1992	30	M	White	26.5398	2022-10-12	Fluzone SD
UGA7	232	1992	30	F	White	26.3931	2022-10-11	Fluzone SD
UGA7	FB2-055	1991	31	M	White	23.7314	2022-11-11	FluBlok
UGA7	FC1-005	1991	31	F	Hispanic or Latino	21.93	2022-10-04	Flucelvax
UGA7	FC1-009	1991	31	F	White	30.1172	2022-10-18	Flucelvax
UGA7	FC1-026	1991	31	F	White	23.1378	2022-10-31	Flucelvax
UGA7	FM2-116	1991	31	F	White	23.8953	2022-11-07	FluMist
UGA7	69	1991	31	M	Other	25.1506	2022-11-14	Fluzone SD
UGA7	221	1991	31	F	White	21.0409	2022-10-10	Fluzone SD
UGA7	597	1991	31	F	White	29.9871	2022-09-30	Fluzone SD
UGA7	FB2-092	1990	32	M	White	28.2969	2022-10-12	FluBlok
UGA7	FC1-006	1989	32	F	White	24.9723	2022-10-24	Flucelvax
UGA7	FC1-030	1990	32	F	White	28.2081	2022-11-07	Flucelvax
UGA7	FC1-004	1989	33	M	White	21.2308	2022-10-04	Flucelvax
UGA7	FM2-120	1989	33	F	Black or AA	37.7662	2022-11-03	FluMist
UGA7	FM2-138	1989	33	F	White	20.93	2022-12-06	FluMist
UGA7	443	1988	33	F	White	33.83	2022-11-08	Fluzone SD
UGA7	580	1988	33	F	White	27.9155	2022-10-12	Fluzone SD
UGA7	FB2-042	1988	34	F	White	32.12	2022-11-08	FluBlok
UGA7	FB2-112	1988	34	F	White	22.46	2022-12-05	FluBlok
UGA7	FC1-018	1988	34	F	White	19.2544	2022-10-25	Flucelvax
UGA7	FM2-106	1988	34	F	White	23.3726	2022-10-21	FluMist
UGA7	194	1988	34	M	White	29.1104	2022-10-10	Fluzone SD
UGA7	576	1988	34	F	White	33.0852	2022-09-30	Fluzone SD
UGA7	FB2-098	1987	35	F	White	28.0245	2022-11-09	FluBlok
UGA7	FB2-104	1987	35	F	White	25.2796	2022-10-27	FluBlok
UGA7	FC1-001	1986	35	M	White	24.0065	2022-09-29	Flucelvax
UGA7	FC1-008	1987	35	F	White	28.7993	2022-10-20	Flucelvax
UGA7	FM2-050	1987	35	M	White	40.7713	2022-11-10	FluMist
UGA7	FM2-134	1987	35	F	White	29.3	2022-12-06	FluMist
UGA7	610	1987	35	F	White	28.5018	2022-10-11	Fluzone SD
UGA7	FB2-106	1986	36	F	White	22.4	2022-12-05	FluBlok
UGA7	FC1-024	1986	36	F	Black or AA	54.2562	2022-10-26	Flucelvax
UGA7	FM2-118	1986	36	F	White	26.8443	2022-11-04	FluMist
UGA7	658	1986	36	F	White	N/A	2022-11-15	Fluzone SD
UGA7	FC1-002	1984	37	F	White	28.8189	2022-10-04	Flucelvax
UGA7	FC1-029	1985	37	M	White	32.27	2022-10-28	Flucelvax
UGA7	FM2-104	1985	37	M	Hispanic or Latino	39.0558	2022-10-25	FluMist
UGA7	250	1984	37	F	White	27.9972	2022-11-03	Fluzone SD
UGA7	FM2-105	1984	38	F	White	33.1986	2022-10-27	FluMist
UGA7	FM2-146	1985	38	M	White	22.24	2023-01-09	FluMist
UGA7	207	1984	38	M	White	23.1425	2022-10-04	Fluzone SD
UGA7	247	1984	38	M	White	41.3	2022-11-30	Fluzone SD
UGA7	424	1983	38	M	White	33.47	2022-10-25	Fluzone SD
UGA7	605	1984	38	M	White	25.963	2022-10-10	Fluzone SD
UGA7	FB2-023	1983	39	F	White	26.15	2022-11-08	FluBlok
UGA7	FB2-108	1983	39	F	White	23.9853	2022-11-02	FluBlok
UGA7	FM2-014	1982	39	F	White	23.4641	2022-11-08	FluMist
UGA7	FM2-056	1983	39	M	White	28.0277	2022-11-01	FluMist
UGA7	FM2-144	1983	39	F	Hispanic or Latino	22.8625	2022-12-06	FluMist
UGA7	491	1983	39	M	White	36.6913	2022-10-17	Fluzone SD
UGA7	628	1983	39	F	White	43.4525	2022-10-26	Fluzone SD
UGA7	FB2-090	1981	40	F	White	23.2711	2022-10-14	FluBlok
UGA7	FM2-145	1982	40	M	Hispanic or Latino	23.1481	2022-12-06	FluMist
UGA7	438	1981	40	M	White	30.8364	2022-11-09	Fluzone SD
UGA7	FB2-044	1981	41	F	White	21.4669	2022-10-19	FluBlok
UGA7	FB2-062	1981	41	M	White	27.1221	2022-11-11	FluBlok
UGA7	FB2-082	1981	41	F	White	30.7296	2022-11-03	FluBlok
UGA7	FB2-110	1981	41	M	Hispanic or Latino	26.1962	2022-11-08	FluBlok
UGA7	128	1981	41	F	Black or AA	37.4219	2022-11-08	Fluzone SD
UGA7	215	1981	41	F	White	23.1763	2022-10-17	Fluzone SD
UGA7	522	1981	41	M	Hispanic or Latino	26.4463	2022-11-30	Fluzone SD
UGA7	FB2-109	1980	42	M	Hispanic or Latino	28.3848	2022-11-03	FluBlok
UGA7	FC1-042	1980	42	F	White	43.37	2022-12-05	Flucelvax
UGA7	300	1979	42	F	White	25.015	2022-11-01	Fluzone SD
UGA7	330	1980	42	F	Hispanic or Latino	32.8509	2022-11-10	Fluzone SD
UGA7	411	1980	42	M	White	28.5533	2022-11-10	Fluzone SD
UGA7	461	1980	42	M	White	31.2226	2022-11-10	Fluzone SD
UGA7	596	1980	42	F	White	31.14	2022-10-11	Fluzone SD
UGA7	FM2-128	1979	43	F	White	27.1812	2022-11-14	FluMist
UGA7	219	1979	43	M	White	33.0512	2022-10-12	Fluzone SD
UGA7	572	1979	43	F	White	25.2764	2022-10-11	Fluzone SD
UGA7	FB2-094	1978	44	M	White	30.0135	2022-10-13	FluBlok
UGA7	FM2-072	1978	44	M	White	28.4688	2022-11-11	FluMist
UGA7	FM2-129	1978	44	F	Hispanic or Latino	28.5	2022-12-07	FluMist
UGA7	FB2-022	1977	45	F	White	25.9908	2022-10-18	FluBlok
UGA7	FC1-007	1977	45	F	White	22.1988	2022-10-04	Flucelvax
UGA7	FC1-020	1977	45	F	Black or AA	32.2364	2022-11-08	Flucelvax
UGA7	22	1977	45	M	White	52.2661	2022-09-27	Fluzone SD
UGA7	249	1977	45	F	White	31.7728	2022-10-20	Fluzone SD
UGA7	337	1977	45	F	White	25.4366	2022-10-12	Fluzone SD
UGA7	410	1977	45	F	White	21.9207	2022-11-11	Fluzone SD
UGA7	659	1977	45	F	Black or AA	29.71	2022-12-06	Fluzone SD
UGA7	FC1-015	1975	46	F	Black or AA	32.2775	2022-10-12	Flucelvax
UGA7	FM2-132	1976	46	F	White	23.1046	2022-11-14	FluMist
UGA7	311	1976	46	F	Hispanic or Latino	28.5467	2022-10-13	Fluzone SD
UGA7	322	1976	46	F	White	53.7368	2022-10-26	Fluzone SD
UGA7	355	1976	46	F	White	N/A	2022-12-12	Fluzone SD
UGA7	387	1976	46	M	White	24.97	2022-11-11	Fluzone SD
UGA7	488	1976	46	F	Black or AA	27.461	2022-11-10	Fluzone SD
UGA7	575	1976	46	M	White	28.8592	2022-09-27	Fluzone SD
UGA7	657	1975	46	F	Black or AA	N/A	2022-11-16	Fluzone SD
UGA7	FM2-114	1975	47	F	White	40.8	2022-10-26	FluMist
UGA7	220	1975	47	F	White	45.2144	2022-10-10	Fluzone SD
UGA7	386	1975	47	F	White	28.0245	2022-11-11	Fluzone SD
UGA7	422	1975	47	F	White	22.9654	2022-10-19	Fluzone SD
UGA7	427	1975	47	F	White	22.3053	2022-10-24	Fluzone SD
UGA7	457	1974	47	M	White	32.6964	2022-11-08	Fluzone SD
UGA7	598	1975	47	F	Black or AA	27.804	2022-09-30	Fluzone SD
UGA7	FB2-095	1973	48	F	White	30.6656	2022-10-19	FluBlok
UGA7	FM2-111	1973	48	F	White	34.256	2022-10-31	FluMist
UGA7	FM2-143	1974	48	M	Black or AA	30.68	2022-12-06	FluMist
UGA7	409	1974	48	F	Black or AA	36.3478	2022-11-11	Fluzone SD
UGA7	FM2-119	1973	49	F	White	23.1706	2022-11-07	FluMist
UGA7	570	1972	49	F	White	N/A	2022-09-27	Fluzone SD
UGA7	620	1972	49	M	White	N/A	2022-11-01	Fluzone SD
UGA7	FB2-103	1972	50	F	White	25.8975	2022-10-31	FluBlok
UGA7	FC1-011	1972	50	F	White	23.3526	2022-10-13	Flucelvax
UGA7	FC1-027	1972	50	Other	Hispanic or Latino	18.63	2023-01-09	Flucelvax
UGA7	360	1972	50	F	White	24.1966	2022-11-02	Fluzone SD
UGA7	397	1972	50	F	Black or AA	38.2817	2022-11-10	Fluzone SD
UGA7	635	1972	50	F	White	36.6139	2022-10-31	Fluzone SD
UGA7	FC1-039	1971	51	F	Black or AA	35.2915	2022-11-10	Flucelvax
UGA7	FC1-041	1971	51	F	Hispanic or Latino	N/A	2022-12-05	Flucelvax
UGA7	246	1971	51	F	White	25.2764	2022-10-10	Fluzone SD
UGA7	378	1971	51	F	White	38.08	2022-12-05	Fluzone SD
UGA7	392	1971	51	F	White	21.9521	2022-11-02	Fluzone SD
UGA7	404	1970	51	F	White	33.4504	2022-10-25	Fluzone SD
UGA7	462	1971	51	F	White	24.2738	2022-11-10	Fluzone SD
UGA7	717	1971	51	F	White	35.8544	2022-10-10	Fluzone SD
UGA7	FC1-017	1970	52	F	White	27.9634	2022-10-24	Flucelvax
UGA7	FC1-040	1970	52	F	Black or AA	26.2857	2022-11-10	Flucelvax
UGA7	8	1970	52	F	Black or AA	21.2808	2022-09-29	Fluzone SD
UGA7	81	1970	52	F	White	20.6149	2022-09-30	Fluzone SD
UGA7	100	1970	52	F	White	44.1155	2022-10-11	Fluzone SD
UGA7	448	1970	52	M	White	32.2654	2022-11-09	Fluzone SD
UGA7	518	1970	52	M	White	33.4	2022-11-29	Fluzone SD
UGA7	FC1-016	1969	53	M	White	28.7032	2022-10-24	Flucelvax
UGA7	321	1968	53	F	White	24.7961	2022-10-17	Fluzone SD
UGA7	340	1969	53	M	White	24.0523	2022-10-31	Fluzone SD
UGA7	FC1-047	1968	54	M	Black or AA	37.22	2022-12-08	Flucelvax
UGA7	373	1968	54	F	White	23.1478	2022-10-20	Fluzone SD
UGA7	372	1967	55	F	White	22.27	2022-12-05	Fluzone SD
UGA7	417	1967	55	M	White	25.8333	2022-11-02	Fluzone SD
UGA7	FB2-096	1965	56	F	White	24.2784	2022-10-31	FluBlok
UGA7	FB2-099	1966	56	M	White	21.8623	2022-10-31	FluBlok
UGA7	571	1966	56	F	White	41.1387	2022-09-30	Fluzone SD
UGA7	585	1966	56	F	White	27.6266	2022-10-11	Fluzone SD
UGA7	317	1965	57	F	White	21.7688	2022-11-11	Fluzone SD
UGA7	FB2-093	1964	58	F	White	27.4382	2022-10-27	FluBlok
UGA7	FC1-048	1964	58	F	White	39.3645	2022-12-09	Flucelvax
UGA7	606	1964	58	F	White	32.2584	2022-10-11	Fluzone SD
UGA7	607	1964	58	M	White	36.1327	2022-10-04	Fluzone SD
UGA7	FB2-033	1962	59	M	White	28.2782	2022-10-28	FluBlok
UGA7	FC1-035	1963	59	F	White	35.6682	2022-11-09	Flucelvax
UGA7	305	1963	59	M	White	31.4635	2022-11-09	Fluzone SD
UGA7	416	1963	59	F	White	19.8519	2022-11-09	Fluzone SD
UGA7	432	1963	59	M	White	26.52	2022-12-05	Fluzone SD
UGA7	646	1963	59	F	White	26.6556	2022-10-31	Fluzone SD
UGA7	FB2-107	1962	60	F	White	26.363	2022-11-03	FluBlok
UGA7	359	1962	60	F	White	33.2344	2022-11-02	Fluzone SD
UGA7	374	1962	60	F	Other	33.741	2022-10-06	Fluzone SD
UGA7	600	1962	60	M	White	34.232	2022-10-10	Fluzone SD
UGA7	FB2-100	1961	61	M	Black or AA	32.263	2022-11-01	FluBlok
UGA7	FB2-102	1961	61	M	White	27.4382	2022-11-02	FluBlok
UGA7	FB2-115	1961	61	F	White	25.4	2022-12-09	FluBlok
UGA7	FC1-043	1961	61	F	Black or AA	21.46	2022-12-12	Flucelvax
UGA7	352	1961	61	M	White	27.1161	2022-11-10	Fluzone SD
UGA7	370	1961	61	M	White	20.47	2022-11-03	Fluzone SD
UGA7	384	1961	61	F	White	27.2854	2022-11-09	Fluzone SD
UGA7	403	1961	61	F	White	25.8216	2022-09-30	Fluzone SD
UGA7	425	1960	61	F	White	39.87	2022-11-08	Fluzone SD
UGA7	578	1961	61	F	White	39.4931	2022-10-04	Fluzone SD
UGA7	602	1961	61	F	White	23.1957	2022-10-10	Fluzone SD
UGA7	621	1961	61	F	White	24.0004	2022-10-19	Fluzone SD
UGA7	58	1960	62	F	White	35.4979	2022-09-29	Fluzone SD
UGA7	89	1960	62	M	White	30.4104	2022-11-04	Fluzone SD
UGA7	599	1959	62	M	White	36.8563	2022-10-13	Fluzone SD
UGA7	613	1959	62	F	White	37.2499	2022-10-12	Fluzone SD
UGA7	FB2-015	1959	63	F	White	24.8886	2022-10-21	FluBlok
UGA7	FB2-028	1959	63	F	White	25.015	2022-11-07	FluBlok
UGA7	FB2-035	1959	63	F	White	25.7325	2022-11-07	FluBlok
UGA7	FB2-111	1959	63	F	White	31.7806	2022-11-09	FluBlok
UGA7	FC1-044	1959	63	F	White	30.111	2022-12-01	Flucelvax
UGA7	86	1959	63	M	White	31.352	2022-10-04	Fluzone SD
UGA7	629	1959	63	F	White	22.93	2022-10-18	Fluzone SD
UGA7	224	1958	64	F	White	46.8227	2022-10-10	Fluzone SD
UGA7	306	1957	64	F	White	26.9958	2022-10-25	Fluzone SD
UGA7	654	1958	64	F	White	25.9	2022-12-12	Fluzone SD
UGA7	312	1957	65	F	White	31.8764	2022-09-29	Fluzone HD
UGA7	565	1957	65	F	White	20.3519	2022-10-24	Fluzone HD
UGA7	586	1957	65	M	White	30.9061	2022-10-03	Fluzone HD
UGA7	309	1956	66	F	White	25.1311	2022-09-27	Fluzone HD
UGA7	354	1956	66	M	White	23.6613	2022-10-24	Fluzone HD
UGA7	379	1956	66	F	White	23.532	2022-11-04	Fluzone HD
UGA7	535	1956	66	F	White	27.4597	2022-11-03	Fluzone HD
UGA7	595	1956	66	M	Black or AA	26.77	2022-10-28	Fluzone HD
UGA7	611	1956	66	M	White	21.7472	2022-10-25	Fluzone HD
UGA7	14	1955	67	F	White	24.7026	2022-10-20	Fluzone HD
UGA7	203	1955	67	M	Asian	24.2215	2022-10-11	Fluzone HD
UGA7	205	1955	67	F	White	19.0842	2022-10-03	Fluzone HD
UGA7	278	1955	67	M	White	26.2814	2022-11-02	Fluzone HD
UGA7	380	1955	67	M	White	27.5476	2022-11-04	Fluzone HD
UGA7	625	1955	67	F	White	38.8231	2022-10-19	Fluzone HD
UGA7	441	1955	67	F	White	22.5768	2022-11-01	Fluzone SD
UGA7	653	1955	67	F	White	26.36	2022-12-05	Fluzone SD
UGA7	47	1954	68	F	Mixed	25.852	2022-11-01	Fluzone HD
UGA7	179	1954	68	F	White	42.2954	2022-09-30	Fluzone HD
UGA7	270	1954	68	M	White	27.1953	2022-10-12	Fluzone HD
UGA7	323	1954	68	F	White	27.3334	2022-10-19	Fluzone HD
UGA7	369	1954	68	M	White	23.7313	2022-10-31	Fluzone HD
UGA7	582	1954	68	F	White	21.6248	2022-10-04	Fluzone HD
UGA7	584	1953	68	F	White	18.3965	2022-10-14	Fluzone HD
UGA7	589	1954	68	F	White	34.1733	2022-10-04	Fluzone HD
UGA7	632	1954	68	F	White	33.2133	2022-11-04	Fluzone HD
UGA7	196	1952	69	M	Hispanic or Latino	31.2153	2022-09-27	Fluzone HD
UGA7	295	1953	69	F	White	23.6308	2022-11-02	Fluzone HD
UGA7	304	1953	69	F	White	35.3415	2022-11-07	Fluzone HD
UGA7	313	1953	69	M	White	37.2918	2022-09-29	Fluzone HD
UGA7	566	1953	69	M	White	28.153	2022-10-24	Fluzone HD
UGA7	588	1953	69	F	White	27.9688	2022-10-31	Fluzone HD
UGA7	612	1953	69	M	White	27.3833	2022-10-12	Fluzone HD
UGA7	633	1953	69	M	White	31.8313	2022-11-04	Fluzone HD
UGA7	652	1953	69	F	White	30.18	2022-11-07	Fluzone HD
UGA7	581	1953	69	F	White	26.6131	2022-10-06	Fluzone SD
UGA7	77	1952	70	F	White	28.2099	2022-09-27	Fluzone HD
UGA7	126	1952	70	M	White	27.696	2022-09-30	Fluzone HD
UGA7	296	1952	70	M	White	20.4783	2022-11-02	Fluzone HD
UGA7	334	1951	70	M	White	30.6435	2022-10-20	Fluzone HD
UGA7	335	1951	70	F	White	30.8638	2022-10-20	Fluzone HD
UGA7	476	1952	70	M	White	26.2679	2022-11-10	Fluzone HD
UGA7	568	1952	70	F	White	20.1286	2022-09-28	Fluzone HD
UGA7	744	1952	70	M	White	29.32	2022-11-28	Fluzone SD
UGA7	276	1951	71	F	White	30.8596	2022-10-31	Fluzone HD
UGA7	314	1951	71	F	White	26.9485	2022-11-02	Fluzone HD
UGA7	583	1951	71	M	White	24.4086	2022-10-14	Fluzone HD
UGA7	83	1950	72	F	White	25.8216	2022-10-13	Fluzone HD
UGA7	147	1950	72	M	White	20.3318	2022-10-05	Fluzone HD
UGA7	320	1950	72	F	White	21.7876	2022-10-13	Fluzone HD
UGA7	648	1950	72	F	White	21.7976	2022-11-09	Fluzone HD
UGA7	151	1950	72	F	White	26.9067	2022-09-28	Fluzone SD
UGA7	188	1949	73	F	White	22.546	2022-10-03	Fluzone HD
UGA7	286	1949	73	M	White	31.9739	2022-10-06	Fluzone HD
UGA7	567	1948	73	M	White	34.3697	2022-10-03	Fluzone HD
UGA7	618	1949	73	M	White	27.6662	2022-10-27	Fluzone HD
UGA7	146	1948	73	M	White	26.6879	2022-09-30	Fluzone SD
UGA7	135	1948	74	M	White	23.5352	2022-10-04	Fluzone HD
UGA7	148	1948	74	M	White	38.9002	2022-10-19	Fluzone HD
UGA7	177	1948	74	M	White	22.3846	2022-09-27	Fluzone HD
UGA7	308	1947	74	M	White	27.5319	2022-10-18	Fluzone HD
UGA7	326	1947	74	M	White	22.5953	2022-10-20	Fluzone HD
UGA7	616	1948	74	M	White	31.9136	2022-10-07	Fluzone HD
UGA7	636	1948	74	F	White	28.3406	2022-11-01	Fluzone HD
UGA7	368	1948	74	F	White	21.6092	2022-11-03	Fluzone SD
UGA7	273	1947	75	M	White	26.6358	2022-10-13	Fluzone HD
UGA7	274	1947	75	F	White	24.334	2022-10-13	Fluzone HD
UGA7	284	1947	75	M	White	35.2608	2022-10-12	Fluzone HD
UGA7	285	1947	75	F	White	26.2866	2022-10-12	Fluzone HD
UGA7	353	1947	75	M	White	25.1098	2022-10-31	Fluzone HD
UGA7	381	1947	75	F	White	35.4336	2022-11-09	Fluzone HD
UGA7	590	1947	75	F	White	30.1614	2022-10-11	Fluzone HD
UGA7	593	1947	75	F	White	24.7961	2022-10-11	Fluzone HD
UGA7	594	1946	75	M	White	26.9388	2022-10-11	Fluzone HD
UGA7	619	1947	75	F	White	26.5432	2022-10-12	Fluzone HD
UGA7	637	1947	75	F	White	22.11	2022-10-19	Fluzone HD
UGA7	638	1947	75	F	White	33.284	2022-10-31	Fluzone HD
UGA7	639	1947	75	M	White	24.639	2022-10-31	Fluzone HD
UGA7	649	1947	75	M	White	22.9418	2022-11-09	Fluzone HD
UGA7	650	1947	75	F	White	32.0084	2022-11-01	Fluzone SD
UGA7	FB2-117	1947	76	M	Black or AA	28.06	2023-01-27	FluBlok
UGA7	141	1946	76	F	White	26.6252	2022-09-28	Fluzone HD
UGA7	615	1946	76	M	White	24.1389	2022-10-12	Fluzone HD
UGA7	640	1945	76	F	White	32.7722	2022-10-20	Fluzone HD
UGA7	641	1946	76	F	White	29.2622	2022-10-25	Fluzone HD
UGA7	642	1946	76	M	White	31.9316	2022-10-25	Fluzone HD
UGA7	FB2-118	1944	78	M	Black or AA	26.6	2023-01-27	FluBlok
UGA7	162	1943	78	F	White	23.4466	2022-09-29	Fluzone HD
UGA7	275	1944	78	F	White	41.1555	2022-11-03	Fluzone HD
UGA7	569	1944	78	F	White	25.639	2022-09-29	Fluzone HD
UGA7	169	1943	79	M	White	22.9138	2022-09-28	Fluzone HD
UGA7	362	1943	79	M	White	27.8	2022-11-09	Fluzone HD
UGA7	651	1942	80	F	White	20.9266	2022-11-02	Fluzone HD
UGA7	376	1941	81	M	White	31.2782	2022-10-25	Fluzone HD
UGA7	644	1941	81	F	White	21.6349	2022-10-24	Fluzone HD
UGA7	338	1940	82	F	White	76.0169	2022-12-08	Fluzone SD
UGA7	645	1939	83	F	White	21.3036	2022-11-04	Fluzone HD
UGA7	587	1937	84	F	White	24.3046	2022-10-06	Fluzone HD
UGA7	643	1938	84	M	White	32.4235	2022-10-24	Fluzone HD
UGA7	655	1938	84	M	White	36.83	2022-12-12	Fluzone SD
UGA7	614	1937	85	F	White	24.3582	2022-10-19	Fluzone HD
UGA7	455	1934	87	F	White	22.414	2022-10-19	Fluzone HD
UGA8	FC2-086C	2014	9	M	White	23.416	2023-09-22	Flucelvax
UGA8	FC2-021C	2011	12	F	Black or AA	19.3787	2023-09-06	Flucelvax
UGA8	FC2-045C	2011	12	M	White	28.377	2023-09-25	Flucelvax
UGA8	FC2-085C	2011	12	M	White	25.5594	2023-09-25	Flucelvax
UGA8	FC2-022C	2008	15	F	Black or AA	35.4308	2023-10-02	Flucelvax
UGA8	FC2-023C	2008	15	F	Black or AA	37.8072	2023-10-02	Flucelvax
UGA8	FM3-149C	2014	9	F	Black or AA	20.5689	2023-09-11	FluMist
UGA8	FM3-153C	2012	10	M	White	23.2898	2023-09-25	FluMist
UGA8	FM3-158C	2012	11	M	White	N/A	2023-09-22	FluMist
UGA8	FM3-170C	2011	12	M	Hispanic or Latino	20.1156	2023-10-19	FluMist
UGA8	FM3-107C	2010	13	F	White	15.5729	2023-09-28	FluMist
UGA8	FM3-157C	2009	14	M	White	21.2313	2023-09-22	FluMist
UGA8	FM3-130C	2008	15	F	White	22.5942	2023-10-17	FluMist
UGA8	FM3-125C	2007	16	Other	Mixed	22.6506	2023-09-11	FluMist
UGA8	259C	2014	9	M	White	N/A	2023-10-24	Fluzone SD
UGA8	254C	2012	11	M	White	21.2801	2023-10-17	Fluzone SD
UGA8	207C	2011	12	M	White	19.1185	2023-09-19	Fluzone SD
UGA8	212C	2011	12	M	White	18.3	2023-10-04	Fluzone SD
UGA8	230C	2011	12	F	Mixed	30.0542	2023-10-16	Fluzone SD
UGA8	206C	2010	13	F	White	17.9049	2023-10-17	Fluzone SD
UGA8	255C	2009	13	F	White	19.973	2023-09-19	Fluzone SD
UGA8	205C	2008	14	F	White	22.5159	2023-10-17	Fluzone SD
UGA8	229C	2009	14	M	Mixed	63.3981	2023-10-16	Fluzone SD
UGA8	260C	2008	15	M	Black or AA	27.0702	2023-10-10	Fluzone SD
UGA8	202C	2006	16	F	Black or AA	34.2168	2023-09-27	Fluzone SD
UGA8	125C	2006	17	M	White	21.7993	2023-10-11	Fluzone SD
UGA8	133C	2006	17	F	White	25.9881	2023-10-04	Fluzone SD
UGA8	144C	2006	17	M	White	19.3687	2023-10-17	Fluzone SD
UGA8	175C	2006	17	M	White	18.418	2023-09-19	Fluzone SD
UGA8	232C	2006	17	M	White	19.548	2023-09-13	Fluzone SD
UGA8	CCF1-013	2005	18	F	Hispanic or Latino	29.9909	2023-09-25	Flucelvax
UGA8	FC2-092	2005	18	F	White	21.4684	2023-09-21	Flucelvax
UGA8	FC2-114	2002	21	F	White	29.0311	2023-10-02	Flucelvax
UGA8	FC2-052	2001	22	F	Black or AA	31.9898	2023-09-15	Flucelvax
UGA8	FC2-057	1999	23	F	Hispanic or Latino	30.1408	2023-08-30	Flucelvax
UGA8	FC2-055	1999	24	F	White	29.1192	2023-08-30	Flucelvax
UGA8	CCF1-002	1998	25	M	White	36.1313	2023-09-07	Flucelvax
UGA8	CCF1-012	1998	25	F	White	25.3988	2023-09-21	Flucelvax
UGA8	FC2-050	1998	25	F	White	25.6891	2023-09-20	Flucelvax
UGA8	FC2-108	1998	25	F	White	26.6193	2023-10-02	Flucelvax
UGA8	CCF1-004	1997	26	M	White	27.0099	2023-09-07	Flucelvax
UGA8	CCF1-024	1997	26	M	Hispanic or Latino	28.5141	2023-10-03	Flucelvax
UGA8	CCF1-026	1996	26	M	White	25.3306	2023-10-04	Flucelvax
UGA8	FC2-010	1997	26	F	White	28.9865	2023-09-18	Flucelvax
UGA8	FC2-059	1997	26	M	White	43.7341	2023-09-01	Flucelvax
UGA8	FC2-079	1997	26	F	White	21.2844	2023-09-14	Flucelvax
UGA8	CCF1-051	1996	27	M	White	26.9073	2023-10-30	Flucelvax
UGA8	FC2-056	1996	27	F	Asian	21.2953	2023-08-30	Flucelvax
UGA8	FC2-076	1996	27	M	White	29.4121	2023-09-12	Flucelvax
UGA8	FC2-025	1995	28	F	Hispanic or Latino	19.8862	2023-09-15	Flucelvax
UGA8	FC2-038	1994	28	F	White	40.4817	2023-09-11	Flucelvax
UGA8	FC2-097	1995	28	F	White	25.5454	2023-09-29	Flucelvax
UGA8	FC2-013	1994	29	F	White	21.2965	2023-09-12	Flucelvax
UGA8	FC2-066	1994	29	F	White	28.3786	2023-09-15	Flucelvax
UGA8	FC2-071	1994	29	M	White	23.4978	2023-09-11	Flucelvax
UGA8	FC2-078	1994	29	M	White	29.6492	2023-09-12	Flucelvax
UGA8	CCF1-006	1993	30	M	White	28.0557	2023-09-13	Flucelvax
UGA8	CCF1-007	1993	30	F	White	27.6888	2023-09-18	Flucelvax
UGA8	FC2-028	1992	30	F	White	27.519	2023-10-23	Flucelvax
UGA8	FC2-074	1993	30	M	White	28.3867	2023-09-13	Flucelvax
UGA8	FC2-087	1993	30	F	White	30.1367	2023-09-27	Flucelvax
UGA8	FC2-093	1993	30	F	White	31.2455	2023-09-20	Flucelvax
UGA8	FC2-034	1991	31	M	White	27.5078	2023-09-29	Flucelvax
UGA8	CCF1-003	1991	32	F	Hispanic or Latino	22.3432	2023-09-07	Flucelvax
UGA8	CCF1-005	1991	32	M	White	26.1913	2023-09-13	Flucelvax
UGA8	FC2-005	1991	32	F	Hispanic or Latino	21.5349	2023-09-18	Flucelvax
UGA8	FC2-026	1991	32	F	White	22.8903	2023-09-28	Flucelvax
UGA8	FC2-072	1991	32	M	White	23.9198	2023-09-18	Flucelvax
UGA8	CCF1-017	1990	33	M	White	24.6182	2023-09-27	Flucelvax
UGA8	FC2-077	1990	33	M	White	25.4749	2023-09-14	Flucelvax
UGA8	CCF1-023	1989	34	M	Asian	23.939	2023-10-03	Flucelvax
UGA8	CCF1-025	1988	34	F	White	28.8361	2023-10-04	Flucelvax
UGA8	FC2-004	1989	34	M	White	20.6216	2023-09-18	Flucelvax
UGA8	FC2-051	1989	34	F	White	32.6498	2023-09-28	Flucelvax
UGA8	FC2-053	1989	34	M	White	23.7894	2023-09-25	Flucelvax
UGA8	FC2-083	1988	34	F	White	29.7521	2023-09-14	Flucelvax
UGA8	FM3-169	2004	18	F	White	20.8114	2023-10-19	FluMist
UGA8	FM3-148	2003	19	F	Mixed	21.7646	2023-09-11	FluMist
UGA8	FM3-165	2003	19	F	White	22.4712	2023-09-28	FluMist
UGA8	FM3-115	2003	20	F	White	21.4976	2023-09-14	FluMist
UGA8	FM3-123	2002	21	F	White	27.0432	2023-10-05	FluMist
UGA8	FM3-110	1999	23	F	White	22.5398	2023-09-20	FluMist
UGA8	FM3-139	1998	24	Other	White	25.5624	2023-10-04	FluMist
UGA8	FM3-112	1998	25	F	Black or AA	24.2792	2023-10-02	FluMist
UGA8	FM3-156	1997	25	F	White	20.7651	2023-09-19	FluMist
UGA8	FM3-160	1998	25	F	White	28.6003	2023-09-25	FluMist
UGA8	FM3-133	1997	26	F	Asian	20.7969	2023-09-14	FluMist
UGA8	FM3-103	1996	27	F	White	26.7886	2023-09-13	FluMist
UGA8	FM3-122	1995	28	F	White	20.1125	2023-10-05	FluMist
UGA8	FM3-159	1994	29	F	Black or AA	40.3478	2023-10-19	FluMist
UGA8	FM3-162	1993	29	F	Hispanic or Latino	22.2222	2023-09-26	FluMist
UGA8	FM3-171	1994	29	F	White	27.4013	2023-10-17	FluMist
UGA8	FM3-126	1992	30	F	White	25.8227	2023-09-13	FluMist
UGA8	FM3-137	1993	30	F	White	27.42	2023-09-18	FluMist
UGA8	FM3-167	1993	30	F	Black or AA	42.613	2023-10-02	FluMist
UGA8	FM3-113	1992	31	M	Hispanic or Latino	31.9515	2023-11-10	FluMist
UGA8	FM3-150	1992	31	M	White	21.4619	2023-09-14	FluMist
UGA8	CCF1-048	1989	34	F	White	42.1649	2023-10-23	FluMist
UGA8	FM3-138	1989	34	F	White	21.4102	2023-10-05	FluMist
UGA8	683	2004	18	M	White	21.7911	2023-09-19	Fluzone SD
UGA8	690	2004	19	M	Black or AA	24.7252	2023-09-19	Fluzone SD
UGA8	559	2003	20	F	White	20.7014	2023-09-29	Fluzone SD
UGA8	591	2003	20	M	White	34.0231	2023-09-22	Fluzone SD
UGA8	684	2003	20	F	White	20.4152	2023-09-15	Fluzone SD
UGA8	733	2003	20	F	White	21.0689	2023-10-18	Fluzone SD
UGA8	556	2001	21	F	White	22.8195	2023-09-28	Fluzone SD
UGA8	711	2002	21	F	White	22.5735	2023-10-10	Fluzone SD
UGA8	430	2000	23	F	Black or AA	30.0613	2023-09-28	Fluzone SD
UGA8	698	2000	23	F	Asian	21.9521	2023-10-19	Fluzone SD
UGA8	660	1999	24	M	Asian	29.9158	2023-10-13	Fluzone SD
UGA8	688	1999	24	F	White	23.4453	2023-09-19	Fluzone SD
UGA8	716	1999	24	F	White	31.1592	2023-10-16	Fluzone SD
UGA8	718	1998	25	F	White	26.4763	2023-10-16	Fluzone SD
UGA8	749	1998	25	F	White	25.8123	2023-11-08	Fluzone SD
UGA8	705	1997	26	F	White	27.2081	2023-10-03	Fluzone SD
UGA8	724	1997	26	M	Black or AA	31.7424	2023-10-20	Fluzone SD
UGA8	728	1997	26	F	White	28.125	2023-10-26	Fluzone SD
UGA8	750	1997	26	F	Asian	22.8329	2023-11-08	Fluzone SD
UGA8	507	1996	27	F	White	37.3709	2023-10-02	Fluzone SD
UGA8	573	1996	27	F	White	28.4645	2023-09-21	Fluzone SD
UGA8	738	1996	27	F	Asian	20.3125	2023-10-17	Fluzone SD
UGA8	39	1994	28	F	White	24.9183	2023-09-22	Fluzone SD
UGA8	719	1994	28	M	White	27.102	2023-10-12	Fluzone SD
UGA8	253	1993	29	M	White	22.8255	2023-09-18	Fluzone SD
UGA8	631	1994	29	F	White	37.7044	2023-10-04	Fluzone SD
UGA8	712	1994	29	F	White	19.721	2023-10-10	Fluzone SD
UGA8	751	1994	29	M	Asian	28.4055	2023-11-08	Fluzone SD
UGA8	65	1993	30	F	Hispanic or Latino	21.0456	2023-09-20	Fluzone SD
UGA8	512	1993	30	F	White	28.0442	2023-10-05	Fluzone SD
UGA8	232	1992	31	F	White	24.1415	2023-09-21	Fluzone SD
UGA8	725	1992	31	F	Asian	29.0501	2023-10-19	Fluzone SD
UGA8	597	1991	32	F	White	30.7873	2023-09-18	Fluzone SD
UGA8	703	1990	33	M	Black or AA	22.9937	2023-10-03	Fluzone SD
UGA8	714	1990	33	F	White	22.7677	2023-10-13	Fluzone SD
UGA8	721	1989	33	M	White	45.7199	2023-10-16	Fluzone SD
UGA8	443	1988	34	F	White	36.4662	2023-10-05	Fluzone SD
UGA8	CCF1-001	1988	35	M	White	29.0517	2023-09-07	Flucelvax
UGA8	CCF1-018	1988	35	F	Hispanic or Latino	22.4813	2023-09-27	Flucelvax
UGA8	CCF1-038	1988	35	F	White	56.0804	2023-10-10	Flucelvax
UGA8	FC2-084	1988	35	F	White	30.4697	2023-09-22	Flucelvax
UGA8	FC2-103	1988	35	F	White	32.2071	2023-10-02	Flucelvax
UGA8	FC2-001	1986	36	M	White	23.8053	2023-09-27	Flucelvax
UGA8	FC2-008	1987	36	F	White	28.0602	2023-09-26	Flucelvax
UGA8	FC2-089	1987	36	F	White	24.4038	2023-09-18	Flucelvax
UGA8	FC2-024	1986	37	F	Black or AA	54.3556	2023-10-02	Flucelvax
UGA8	CCF1-029	1985	38	F	Black or AA	28.9062	2023-10-06	Flucelvax
UGA8	FC2-002	1984	38	F	White	30.9169	2023-09-19	Flucelvax
UGA8	FC2-065	1985	38	F	White	30.5497	2023-09-15	Flucelvax
UGA8	FC2-069	1985	38	M	White	39.4221	2023-09-08	Flucelvax
UGA8	CCF1-037	1984	39	M	White	26.345	2023-10-10	Flucelvax
UGA8	FC2-090	1983	40	F	White	24.334	2023-09-20	Flucelvax
UGA8	FC2-110	1983	40	F	White	28.75	2023-10-02	Flucelvax
UGA8	CCF1-027	1982	41	F	White	23.7954	2023-10-06	Flucelvax
UGA8	FC2-070	1982	41	F	White	35.6682	2023-09-19	Flucelvax
UGA8	FC2-112	1981	41	F	White	23.6095	2023-10-13	Flucelvax
UGA8	CCF1-033	1981	42	F	White	41.9249	2023-10-09	Flucelvax
UGA8	FC2-049	1981	42	M	White	24.2803	2023-09-07	Flucelvax
UGA8	FC2-098	1980	42	F	White	22.0933	2023-09-25	Flucelvax
UGA8	FC2-099	1981	42	F	White	21.474	2023-09-26	Flucelvax
UGA8	CCF1-039	1979	44	F	Black or AA	34.8882	2023-10-10	Flucelvax
UGA8	FC2-007	1977	45	F	White	22.5663	2023-09-12	Flucelvax
UGA8	FC2-068	1978	45	M	White	30.1557	2023-09-08	Flucelvax
UGA8	FC2-020	1977	46	F	Black or AA	32.336	2023-08-31	Flucelvax
UGA8	FC2-060	1977	46	F	White	24.6559	2023-09-13	Flucelvax
UGA8	FC2-102	1977	46	F	White	34.208	2023-09-27	Flucelvax
UGA8	FC2-109	1977	46	F	White	26.3361	2023-10-02	Flucelvax
UGA8	FC2-067	1976	47	F	White	28.8037	2023-09-08	Flucelvax
UGA8	CCF1-010	1975	48	F	Hispanic or Latino	34.6809	2023-09-21	Flucelvax
UGA8	CCF1-015	1975	48	F	Hispanic or Latino	38.485	2023-09-25	Flucelvax
UGA8	FC2-058	1975	48	F	Black or AA	25.2764	2023-08-30	Flucelvax
UGA8	FC2-104	1973	49	F	White	30.6015	2023-10-02	Flucelvax
UGA8	FM3-050	1987	35	M	White	40.8191	2023-09-20	FluMist
UGA8	FM3-152	1988	35	M	Hispanic or Latino	33.7328	2023-09-12	FluMist
UGA8	FM3-134	1987	36	F	White	28.4977	2023-09-20	FluMist
UGA8	FM3-164	1987	36	F	White	28.4913	2023-09-26	FluMist
UGA8	FM3-104	1985	37	M	Hispanic or Latino	45.639	2023-09-14	FluMist
UGA8	FM3-118	1986	37	F	White	27.97	2023-09-19	FluMist
UGA8	FM3-163	1985	38	M	Hispanic or Latino	33.8347	2023-10-02	FluMist
UGA8	FM3-105	1984	39	F	White	40.4028	2023-09-14	FluMist
UGA8	FM3-014	1982	40	F	White	25.2039	2023-10-06	FluMist
UGA8	FM3-161	1981	42	F	White	30.6015	2023-09-25	FluMist
UGA8	FM3-072	1978	44	M	White	28.7556	2023-09-22	FluMist
UGA8	FM3-128	1979	44	F	White	27.1812	2023-09-25	FluMist
UGA8	FM3-129	1978	45	F	Hispanic or Latino	26.582	2023-10-17	FluMist
UGA8	FM3-155	1978	45	F	Black or AA	28.4769	2023-09-12	FluMist
UGA8	FM3-114	1975	48	F	White	31.0091	2023-11-10	FluMist
UGA8	677	1987	35	F	White	25.9909	2023-09-18	Fluzone SD
UGA8	702	1988	35	M	White	28.089	2023-10-12	Fluzone SD
UGA8	706	1988	35	F	White	19.5645	2023-10-04	Fluzone SD
UGA8	610	1987	36	F	White	25.9221	2023-10-17	Fluzone SD
UGA8	680	1987	36	M	White	32.4963	2023-09-13	Fluzone SD
UGA8	726	1985	37	F	White	30.6978	2023-10-16	Fluzone SD
UGA8	250	1984	38	F	White	27.4821	2023-09-19	Fluzone SD
UGA8	694	1986	38	F	White	24.1702	2023-09-26	Fluzone SD
UGA8	720	1985	38	F	White	46.5542	2023-10-16	Fluzone SD
UGA8	732	1985	38	F	White	30.8576	2023-10-16	Fluzone SD
UGA8	739	1984	38	F	Asian	22.8329	2023-10-18	Fluzone SD
UGA8	754	1985	38	F	Asian	29.2101	2023-11-10	Fluzone SD
UGA8	207	1984	39	M	White	22.9446	2023-09-18	Fluzone SD
UGA8	727	1984	39	M	Asian	22.5398	2023-10-16	Fluzone SD
UGA8	491	1983	40	M	White	38.1076	2023-10-16	Fluzone SD
UGA8	438	1981	41	M	White	30.6658	2023-10-02	Fluzone SD
UGA8	522	1981	41	M	Hispanic or Latino	26.3118	2023-10-27	Fluzone SD
UGA8	696	1981	41	F	White	28.7196	2023-10-25	Fluzone SD
UGA8	128	1981	42	F	Black or AA	35.6143	2023-09-22	Fluzone SD
UGA8	215	1981	42	F	White	23.6308	2023-10-02	Fluzone SD
UGA8	686	1981	42	M	White	29.7305	2023-10-03	Fluzone SD
UGA8	689	1981	42	F	White	20.7605	2023-09-19	Fluzone SD
UGA8	300	1979	43	F	White	25.9757	2023-10-04	Fluzone SD
UGA8	461	1980	43	M	White	32.1543	2023-10-23	Fluzone SD
UGA8	596	1980	43	F	White	28.0245	2023-10-16	Fluzone SD
UGA8	219	1979	44	M	White	29.8087	2023-09-18	Fluzone SD
UGA8	572	1979	44	F	White	25.2796	2023-09-13	Fluzone SD
UGA8	748	1978	45	M	White	30.7407	2023-11-07	Fluzone SD
UGA8	22	1977	46	M	White	46.3957	2023-09-13	Fluzone SD
UGA8	249	1977	46	F	White	30.0573	2023-09-18	Fluzone SD
UGA8	337	1977	46	F	White	26.3459	2023-10-11	Fluzone SD
UGA8	704	1977	46	M	White	31.342	2023-10-03	Fluzone SD
UGA8	662	1975	47	F	Black or AA	32.0249	2023-09-13	Fluzone SD
UGA8	715	1976	47	F	White	27.4382	2023-10-19	Fluzone SD
UGA8	220	1975	48	F	White	45.2051	2023-10-11	Fluzone SD
UGA8	386	1975	48	F	White	26.4317	2023-11-09	Fluzone SD
UGA8	409	1974	48	F	Black or AA	36.3122	2023-10-03	Fluzone SD
UGA8	422	1975	48	F	White	24.9898	2023-09-21	Fluzone SD
UGA8	427	1975	48	F	White	21.2071	2023-09-19	Fluzone SD
UGA8	457	1974	48	M	White	32.6964	2023-09-19	Fluzone SD
UGA8	701	1973	49	F	White	34.0155	2023-09-14	Fluzone SD
UGA8	743	1974	49	F	White	24.5675	2023-10-26	Fluzone SD
UGA8	CCF1-020	1973	50	F	White	32.2708	2023-09-27	Flucelvax
UGA8	CCF1-045	1973	50	F	Hispanic or Latino	42.6251	2023-10-16	Flucelvax
UGA8	CCF1-053	1973	50	F	White	25.2761	2023-11-10	Flucelvax
UGA8	CCF1-055	1973	50	F	White	32.1007	2023-11-21	Flucelvax
UGA8	FC2-063	1973	50	F	White	23.5149	2023-09-11	Flucelvax
UGA8	CCF1-014	1972	51	F	White	27.5873	2023-09-25	Flucelvax
UGA8	CCF1-043	1972	51	F	White	31.1816	2023-10-13	Flucelvax
UGA8	CCF1-046	1972	51	F	Hispanic or Latino	22.7752	2023-10-16	Flucelvax
UGA8	CCF1-021	1971	52	M	White	39.5149	2023-09-27	Flucelvax
UGA8	FC2-075	1971	52	F	White	21.6397	2023-09-12	Flucelvax
UGA8	CCF1-016	1969	53	F	White	19.1327	2023-09-25	Flucelvax
UGA8	CCF1-019	1970	53	F	White	26.9896	2023-09-27	Flucelvax
UGA8	CCF1-035	1970	53	M	Hispanic or Latino	30.1194	2023-10-09	Flucelvax
UGA8	CCF1-054	1970	53	F	White	22.6561	2023-11-13	Flucelvax
UGA8	FC2-016	1969	53	M	White	25.6321	2023-09-11	Flucelvax
UGA8	FC2-081	1970	53	F	Black or AA	32.4696	2023-09-14	Flucelvax
UGA8	FC2-091	1969	54	F	White	26.1752	2023-09-20	Flucelvax
UGA8	CCF1-044	1968	55	F	Black or AA	28.2251	2023-10-13	Flucelvax
UGA8	CCF1-052	1968	55	F	White	39.0615	2023-11-06	Flucelvax
UGA8	FC2-054	1967	55	Other	White	34.5034	2023-09-20	Flucelvax
UGA8	CCF1-049	1966	57	F	White	27.6166	2023-10-27	Flucelvax
UGA8	FC2-080	1966	57	F	White	41.8733	2023-09-14	Flucelvax
UGA8	FC2-096	1966	57	F	White	29.3772	2023-09-25	Flucelvax
UGA8	FC2-100	1966	57	M	White	22.2643	2023-09-26	Flucelvax
UGA8	CCF1-022	1964	58	F	White	32.2979	2023-09-28	Flucelvax
UGA8	FC2-048	1964	59	F	White	38.8231	2023-09-13	Flucelvax
UGA8	FC2-095	1963	60	F	White	31.8827	2023-09-22	Flucelvax
UGA8	CCF1-034	1961	61	F	White	29.3427	2023-10-09	Flucelvax
UGA8	FC2-044	1959	64	F	White	39.0743	2023-09-18	Flucelvax
UGA8	FC2-088	1959	64	F	White	29.0501	2023-09-15	Flucelvax
UGA8	FC2-101	1959	64	F	White	25.7325	2023-09-26	Flucelvax
UGA8	570	1972	50	F	White	21.7616	2023-09-28	Fluzone SD
UGA8	665	1973	50	F	White	25.2801	2023-09-20	Fluzone SD
UGA8	685	1972	50	M	White	52.5392	2023-09-20	Fluzone SD
UGA8	741	1973	50	M	Asian	23.1481	2023-10-23	Fluzone SD
UGA8	360	1972	51	F	White	24.1966	2023-10-04	Fluzone SD
UGA8	397	1972	51	F	Black or AA	38.218	2023-09-27	Fluzone SD
UGA8	635	1972	51	F	White	37.0602	2023-09-14	Fluzone SD
UGA8	708	1972	51	F	White	21.7976	2023-10-09	Fluzone SD
UGA8	746	1972	51	F	White	26.0585	2023-10-31	Fluzone SD
UGA8	246	1971	52	F	White	25.0805	2023-11-13	Fluzone SD
UGA8	462	1971	52	F	White	24.1702	2023-10-10	Fluzone SD
UGA8	669	1971	52	F	Asian	29.6826	2023-09-18	Fluzone SD
UGA8	693	1971	52	F	Black or AA	32.8614	2023-10-03	Fluzone SD
UGA8	717	1971	52	F	White	37.5431	2023-09-26	Fluzone SD
UGA8	742	1971	52	M	White	35.3218	2023-10-31	Fluzone SD
UGA8	747	1971	52	F	Black or AA	25.1429	2023-11-08	Fluzone SD
UGA8	518	1970	53	M	White	34.4354	2023-10-02	Fluzone SD
UGA8	668	1969	53	F	White	35.4192	2023-09-18	Fluzone SD
UGA8	321	1968	54	F	White	24.5178	2023-09-13	Fluzone SD
UGA8	340	1969	54	M	White	23.8634	2023-10-04	Fluzone SD
UGA8	412	1969	54	F	White	20.012	2023-10-05	Fluzone SD
UGA8	358	1967	56	F	White	40.1639	2023-11-03	Fluzone SD
UGA8	417	1967	56	M	White	25.4021	2023-10-05	Fluzone SD
UGA8	575	1966	57	M	White	28.2459	2023-10-02	Fluzone SD
UGA8	675	1966	57	F	White	28.2828	2023-10-03	Fluzone SD
UGA8	678	1966	57	F	White	30.9747	2023-09-28	Fluzone SD
UGA8	692	1965	57	F	White	25.9507	2023-10-06	Fluzone SD
UGA8	699	1966	57	F	White	29.5317	2023-10-13	Fluzone SD
UGA8	661	1964	58	F	White	24.3836	2023-09-25	Fluzone SD
UGA8	664	1965	58	F	White	26.5338	2023-10-18	Fluzone SD
UGA8	707	1965	58	F	White	19.5929	2023-10-05	Fluzone SD
UGA8	432	1963	59	M	White	26.3319	2023-09-15	Fluzone SD
UGA8	606	1964	59	F	White	32.9635	2023-10-03	Fluzone SD
UGA8	607	1964	59	M	White	34.4729	2023-10-03	Fluzone SD
UGA8	682	1964	59	F	White	23.1291	2023-09-13	Fluzone SD
UGA8	755	1964	59	M	White	28.1575	2023-11-14	Fluzone SD
UGA8	305	1963	60	M	White	31.2751	2023-09-15	Fluzone SD
UGA8	416	1963	60	F	White	19.5707	2023-10-05	Fluzone SD
UGA8	578	1962	60	F	White	43.4921	2023-09-18	Fluzone SD
UGA8	709	1963	60	F	White	37.5431	2023-10-06	Fluzone SD
UGA8	722	1963	60	F	White	28.8625	2023-10-19	Fluzone SD
UGA8	359	1962	61	F	White	32.245	2023-10-18	Fluzone SD
UGA8	600	1962	61	M	White	36.9521	2023-09-18	Fluzone SD
UGA8	663	1961	61	F	White	24.734	2023-10-17	Fluzone SD
UGA8	670	1961	61	F	White	36.6498	2023-09-18	Fluzone SD
UGA8	710	1962	61	F	White	0	2023-10-10	Fluzone SD
UGA8	352	1961	62	M	White	27.0235	2023-09-25	Fluzone SD
UGA8	384	1961	62	F	White	26.911	2023-09-15	Fluzone SD
UGA8	403	1961	62	F	White	27.3992	2023-10-05	Fluzone SD
UGA8	425	1960	62	F	White	39.9109	2023-10-10	Fluzone SD
UGA8	602	1961	62	F	White	24.0944	2023-09-29	Fluzone SD
UGA8	58	1960	63	F	White	34.1533	2023-10-06	Fluzone SD
UGA8	89	1960	63	M	White	30.511	2023-10-13	Fluzone SD
UGA8	599	1959	63	M	White	36.3833	2023-10-05	Fluzone SD
UGA8	691	1960	63	M	White	33.2276	2023-10-06	Fluzone SD
UGA8	86	1959	64	M	White	31.973	2023-09-18	Fluzone SD
UGA8	629	1959	64	F	White	22.7499	2023-09-28	Fluzone SD
UGA8	753	1959	64	F	White	26.4325	2023-11-09	Fluzone SD
UGA8	FA1-008	1958	65	M	White	23.8444	2023-09-11	FLUAD
UGA8	FA1-012	1958	65	M	White	28.5168	2023-10-03	FLUAD
UGA8	FA1-022	1958	65	F	White	25.3583	2023-10-03	FLUAD
UGA8	FA1-029	1958	65	F	White	32.6013	2023-10-02	FLUAD
UGA8	FA1-049	1957	66	F	White	27.0102	2023-10-18	FLUAD
UGA8	CCF1-047	1956	67	F	White	30.6368	2023-10-17	FLUAD
UGA8	FA1-015	1955	67	F	White	22.3955	2023-09-01	FLUAD
UGA8	FA1-037	1956	67	F	White	27.6095	2023-10-12	FLUAD
UGA8	FA1-040	1956	67	F	White	25.1311	2023-10-09	FLUAD
UGA8	FA1-047	1956	67	M	Black or AA	27.056	2023-10-23	FLUAD
UGA8	FA1-006	1955	68	F	White	23.4722	2023-09-06	FLUAD
UGA8	FA1-009	1955	68	F	White	21.9363	2023-09-14	FLUAD
UGA8	FA1-010	1955	68	F	White	22.7516	2023-11-02	FLUAD
UGA8	FA1-024	1955	68	M	White	26.2814	2023-09-12	FLUAD
UGA8	CCF1-050	1954	69	F	White	34.2075	2023-10-30	FLUAD
UGA8	FA1-001	1953	69	F	White	23.6289	2023-09-08	FLUAD
UGA8	FA1-035	1954	69	F	White	19.9268	2023-10-19	FLUAD
UGA8	FA1-050	1953	70	M	White	28.153	2023-10-18	FLUAD
UGA8	FA1-038	1952	71	M	White	32.2893	2023-10-10	FLUAD
UGA8	FA1-039	1952	71	M	White	31.2153	2023-10-09	FLUAD
UGA8	FA1-048	1952	71	F	White	27.7681	2023-10-26	FLUAD
UGA8	FA1-041	1951	72	F	White	27.1251	2023-10-11	FLUAD
UGA8	CCF1-056	1950	73	M	Hispanic or Latino	30.4859	2023-12-05	FLUAD
UGA8	FA1-016	1950	73	M	White	24.4905	2023-09-01	FLUAD
UGA8	CCF1-031	1949	74	F	White	21.8297	2023-10-09	FLUAD
UGA8	CCF1-032	1949	74	M	White	23.5294	2023-10-09	FLUAD
UGA8	FA1-003	1949	74	F	White	22.9854	2023-09-07	FLUAD
UGA8	FA1-013	1949	74	M	White	27.2209	2023-09-12	FLUAD
UGA8	FA1-014	1949	74	F	White	40.4733	2023-09-12	FLUAD
UGA8	FA1-026	1949	74	F	White	26.5202	2023-10-02	FLUAD
UGA8	FA1-036	1948	74	M	White	27.7575	2023-10-11	FLUAD
UGA8	FA1-030	1947	75	M	White	23.9119	2023-10-03	FLUAD
UGA8	FA1-002	1947	76	F	White	25.8658	2023-09-13	FLUAD
UGA8	FA1-004	1946	76	M	White	24.5432	2023-09-07	FLUAD
UGA8	FA1-031	1947	76	F	Hispanic or Latino	29.0174	2023-10-10	FLUAD
UGA8	FA1-034	1947	76	M	White	25.6903	2023-10-19	FLUAD
UGA8	FA1-044	1947	76	M	White	34.8332	2023-11-01	FLUAD
UGA8	FA1-045	1947	76	F	White	26.2091	2023-11-01	FLUAD
UGA8	CCF1-040	1946	77	F	White	28.9975	2023-10-11	FLUAD
UGA8	FA1-017	1945	77	M	White	35.6559	2023-09-05	FLUAD
UGA8	FA1-032	1946	77	F	White	29.0323	2023-10-03	FLUAD
UGA8	FA1-033	1946	77	M	White	30.6689	2023-10-03	FLUAD
UGA8	FA1-005	1945	78	F	White	21.4282	2023-09-19	FLUAD
UGA8	FA1-018	1945	78	F	White	31.2314	2023-09-05	FLUAD
UGA8	FA1-020	1944	78	F	White	21.7688	2023-09-12	FLUAD
UGA8	FA1-028	1945	78	F	White	32.106	2023-10-02	FLUAD
UGA8	FA1-023	1943	79	M	White	32.3105	2023-09-28	FLUAD
UGA8	FA1-021	1942	81	F	White	21.7646	2023-09-08	FLUAD
UGA8	FA1-007	1940	83	M	White	20.1385	2023-09-06	FLUAD
UGA8	FA1-011	1940	83	F	Black or AA	30.1557	2023-09-06	FLUAD
UGA8	FA1-019	1938	85	M	White	25.2119	2023-09-12	FLUAD
UGA8	FA1-025	1937	86	F	White	29.0006	2023-09-25	FLUAD
UGA8	FC2-064	1958	65	F	Black or AA	27.2916	2023-09-01	Flucelvax
UGA8	FC2-073	1950	73	F	White	26.9067	2023-09-11	Flucelvax
UGA8	FC2-082	1944	78	M	Black or AA	26.5715	2023-09-18	Flucelvax
UGA8	306	1957	65	F	White	27.382	2023-09-18	Fluzone HD
UGA8	654	1958	65	F	White	26.2814	2023-09-28	Fluzone HD
UGA8	673	1958	65	M	White	25.0889	2023-09-11	Fluzone HD
UGA8	312	1957	66	F	White	31.8764	2023-09-13	Fluzone HD
UGA8	586	1957	66	M	White	30.7737	2023-10-06	Fluzone HD
UGA8	379	1956	67	F	White	23.7984	2023-10-17	Fluzone HD
UGA8	380	1955	67	M	White	27.0885	2023-10-17	Fluzone HD
UGA8	535	1956	67	F	White	27.7925	2023-09-19	Fluzone HD
UGA8	611	1956	67	M	White	21.8459	2023-09-18	Fluzone HD
UGA8	667	1956	67	M	White	25.5863	2023-09-19	Fluzone HD
UGA8	14	1955	68	F	White	24.7026	2023-09-21	Fluzone HD
UGA8	203	1955	68	M	Asian	24.2215	2023-09-19	Fluzone HD
UGA8	441	1955	68	F	White	21.2827	2023-09-27	Fluzone HD
UGA8	653	1955	68	F	White	26.5567	2023-09-18	Fluzone HD
UGA8	CCF1-009	1954	68	F	White	22.8625	2023-09-19	Fluzone HD
UGA8	179	1954	69	F	White	43.4385	2023-10-03	Fluzone HD
UGA8	270	1954	69	M	White	27.0575	2023-09-12	Fluzone HD
UGA8	323	1954	69	F	White	28.0762	2023-09-27	Fluzone HD
UGA8	369	1954	69	M	White	24.24	2023-11-09	Fluzone HD
UGA8	582	1954	69	F	White	21.7592	2023-10-25	Fluzone HD
UGA8	589	1954	69	F	White	32.7223	2023-10-04	Fluzone HD
UGA8	632	1954	69	F	White	35.2273	2023-09-27	Fluzone HD
UGA8	633	1953	69	M	White	31.6522	2023-09-27	Fluzone HD
UGA8	713	1953	69	F	White	31.3096	2023-10-05	Fluzone HD
UGA8	295	1953	70	F	White	22.3432	2023-09-20	Fluzone HD
UGA8	304	1953	70	F	White	35.3415	2023-10-11	Fluzone HD
UGA8	313	1953	70	M	White	35.7399	2023-09-13	Fluzone HD
UGA8	588	1953	70	F	White	26.5625	2023-09-20	Fluzone HD
UGA8	652	1953	70	F	White	29.8388	2023-09-18	Fluzone HD
UGA8	674	1952	70	F	White	23.2592	2023-09-12	Fluzone HD
UGA8	77	1952	71	F	White	28.0582	2023-09-25	Fluzone HD
UGA8	126	1952	71	M	White	28.371	2023-09-12	Fluzone HD
UGA8	296	1952	71	M	White	20.6009	2023-09-20	Fluzone HD
UGA8	334	1951	71	M	White	26.867	2023-09-26	Fluzone HD
UGA8	335	1951	71	F	White	28.3069	2023-09-26	Fluzone HD
UGA8	476	1952	71	M	White	25.3288	2023-09-11	Fluzone HD
UGA8	568	1952	71	F	White	20.8001	2023-09-19	Fluzone HD
UGA8	744	1952	71	M	White	29.4974	2023-09-14	Fluzone HD
UGA8	CCF1-008	1952	71	M	White	31.7083	2023-09-19	Fluzone HD
UGA8	CCF1-028	1952	71	F	White	18.776	2023-10-06	Fluzone HD
UGA8	83	1950	72	F	White	23.1289	2023-09-14	Fluzone HD
UGA8	184	1951	72	M	White	27.8012	2023-09-21	Fluzone HD
UGA8	276	1951	72	F	White	30.0156	2023-09-19	Fluzone HD
UGA8	147	1950	73	M	White	20.3318	2023-09-21	Fluzone HD
UGA8	170	1950	73	F	White	29.5829	2023-09-12	Fluzone HD
UGA8	648	1950	73	F	White	21.7976	2023-09-21	Fluzone HD
UGA8	681	1950	73	F	White	34.5646	2023-10-02	Fluzone HD
UGA8	567	1948	74	M	White	34.352	2023-09-11	Fluzone HD
UGA8	618	1949	74	M	White	24.5178	2023-09-13	Fluzone HD
UGA8	135	1948	75	M	White	23.9836	2023-09-19	Fluzone HD
UGA8	177	1948	75	M	White	22.6539	2023-09-21	Fluzone HD
UGA8	308	1947	75	M	White	27.5319	2023-09-29	Fluzone HD
UGA8	368	1948	75	F	White	21.8185	2023-10-03	Fluzone HD
UGA8	593	1947	75	F	White	24.6437	2023-09-21	Fluzone HD
UGA8	616	1948	75	M	White	30.0988	2023-10-16	Fluzone HD
UGA8	649	1947	75	M	White	22.9429	2023-09-21	Fluzone HD
UGA8	CCF1-041	1948	75	F	White	22.5056	2023-10-13	Fluzone HD
UGA8	273	1947	76	M	White	26.8615	2023-09-21	Fluzone HD
UGA8	274	1947	76	F	White	24.334	2023-09-21	Fluzone HD
UGA8	353	1947	76	M	White	24.9817	2023-09-22	Fluzone HD
UGA8	381	1947	76	F	White	35.4247	2023-09-28	Fluzone HD
UGA8	594	1946	76	M	White	26.658	2023-09-21	Fluzone HD
UGA8	638	1947	76	F	White	32.6142	2023-09-11	Fluzone HD
UGA8	639	1947	76	M	White	25.8113	2023-09-11	Fluzone HD
UGA8	CCF1-011	1946	76	F	White	21.7993	2023-09-21	Fluzone HD
UGA8	141	1946	77	F	White	27.0016	2023-09-13	Fluzone HD
UGA8	640	1945	77	F	White	32.5157	2023-09-19	Fluzone HD
UGA8	666	1946	77	F	White	39.1523	2023-09-21	Fluzone HD
UGA8	162	1943	79	F	White	23.3095	2023-09-26	Fluzone HD
UGA8	275	1944	79	F	White	41.6323	2023-09-14	Fluzone HD
UGA8	362	1943	79	M	White	27.5078	2023-10-04	Fluzone HD
UGA8	569	1944	79	F	White	24.4492	2023-09-18	Fluzone HD
UGA8	169	1943	80	M	White	22.9138	2023-09-12	Fluzone HD
UGA8	CCF1-042	1943	80	M	White	32.5817	2023-10-13	Fluzone HD
UGA8	376	1941	82	M	White	31.5565	2023-09-27	Fluzone HD
UGA8	644	1941	82	F	White	21.3927	2023-09-28	Fluzone HD
UGA8	676	1940	83	M	White	25.6651	2023-09-21	Fluzone HD
UGA8	587	1937	85	F	White	22.7615	2023-09-13	Fluzone HD
UGA8	643	1938	85	M	White	30.9368	2023-09-25	Fluzone HD
UGA8	671	1938	85	F	White	29.2421	2023-10-17	Fluzone HD
UGA8	614	1937	86	F	White	24.0178	2023-10-02	Fluzone HD
UGA8	CCF1-030	1937	86	F	Hispanic or Latino	36.391	2023-10-06	Fluzone HD
UGA8	455	1934	88	F	White	22.4792	2023-09-14	Fluzone HD
UGA8	347	1958	65	M	White	26.3381	2023-10-10	Fluzone SD
UGA8	736	1957	66	F	White	24.5347	2023-10-24	Fluzone SD
UGA8	737	1956	67	M	White	24.3936	2023-10-24	Fluzone SD
UGA8	687	1947	76	M	Black or AA	28.0602	2023-09-18	Fluzone SD
UGA8	343	1945	78	M	White	33.0822	2023-09-25	Fluzone SD
UGA9	FC3-111C	2015	9	M	White	19.15	2024-09-10	Flucelvax
UGA9	FC3-115C	2012	12	F	Black or AA	21.24	2024-10-11	Flucelvax
UGA9	FC3-021C	2011	13	F	Black or AA	23.77	2024-10-03	Flucelvax
UGA9	FC3-045C	2011	13	M	White	30.54	2024-09-24	Flucelvax
UGA9	FC3-022C	2008	16	F	Black or AA	39.93	2024-10-28	Flucelvax
UGA9	FC3-023C	2008	16	F	Black or AA	45.16	2024-10-28	Flucelvax
UGA9	FM4-149C	2014	10	F	Black or AA	17.22	2024-09-18	FluMist
UGA9	FM4-153C	2012	12	M	White	25.11	2024-10-17	FluMist
UGA9	FM4-170C	2011	12	M	Hispanic or Latino	21.87	2024-09-25	FluMist
UGA9	FM4-174C	2011	12	M	Hispanic or Latino	22.48	2024-10-23	FluMist
UGA9	FM4-176C	2010	13	M	White	19.76	2024-10-14	FluMist
UGA9	FM4-175C	2010	14	F	Hispanic or Latino	28.28	2024-10-23	FluMist
UGA9	FM4-130C	2008	16	F	White	22.35	2024-10-07	FluMist
UGA9	FM4-125C	2007	17	Other	Black or AA	23.13	2024-09-18	FluMist
UGA9	259C	2014	10	M	White	18.12	2024-10-08	Fluzone SD
UGA9	254C	2012	12	M	White	24.4	2024-10-08	Fluzone SD
UGA9	207C	2011	13	M	White	18.24	2024-09-16	Fluzone SD
UGA9	212C	2011	13	M	White	18.61	2024-09-11	Fluzone SD
UGA9	230C	2011	13	F	Black or AA	34.15	2024-09-20	Fluzone SD
UGA9	206C	2010	14	F	White	18.79	2024-10-08	Fluzone SD
UGA9	255C	2009	14	F	White	20.11	2024-09-16	Fluzone SD
UGA9	205C	2008	15	F	White	23.02	2024-10-08	Fluzone SD
UGA9	229C	2009	15	M	Black or AA	29.31	2024-10-04	Fluzone SD
UGA9	772C	2008	15	M	White	26.77	2024-10-11	Fluzone SD
UGA9	260C	2008	16	M	Black or AA	29.57	2024-09-24	Fluzone SD
UGA9	198C	2007	17	M	White	28.6	2024-10-09	Fluzone SD
UGA9	FB3-140	2006	18	M	White	21.51	2024-10-08	FluBlok
UGA9	FB3-132	2005	19	F	White	29.4	2024-10-01	FluBlok
UGA9	FB3-125	2003	21	F	White	25.6	2024-09-11	FluBlok
UGA9	CCF2-118	2000	24	F	White	17.8	2024-10-25	FluBlok
UGA9	FB3-005	1999	24	F	White	37.52	2024-10-10	FluBlok
UGA9	FB3-127	1999	25	F	White	29.61	2024-09-12	FluBlok
UGA9	CCF2-059	1995	28	M	Black or AA	35.8	2024-09-04	FluBlok
UGA9	CCF2-063	1996	28	F	Black or AA	53.2	2024-09-09	FluBlok
UGA9	FB3-072	1996	28	F	White	26.2	2024-09-18	FluBlok
UGA9	FB3-128	1996	28	F	Asian	19.26	2024-09-12	FluBlok
UGA9	FB3-130	1996	28	F	White	38.73	2024-10-07	FluBlok
UGA9	CCF2-119	1994	30	F	Black or AA	32.3	2024-10-25	FluBlok
UGA9	FB3-027	1994	30	F	White	43.98	2024-09-24	FluBlok
UGA9	FB3-085	1993	31	F	White	32.72	2024-09-24	FluBlok
UGA9	FB3-123	1993	31	F	White	27.58	2024-09-19	FluBlok
UGA9	FB3-136	1993	31	F	White	31.81	2024-10-07	FluBlok
UGA9	FB3-008	1991	33	F	White	33.28	2024-09-12	FluBlok
UGA9	FB3-144	1991	33	F	Hispanic or Latino	21.02	2024-10-29	FluBlok
UGA9	CCF2-090	1989	34	F	White	33.1	2024-10-04	FluBlok
UGA9	CCF2-122	1990	34	F	Hispanic or Latino	25.5	2024-10-28	FluBlok
UGA9	CCF2-013	2005	19	F	Hispanic or Latino	28.7	2024-10-15	Flucelvax
UGA9	FC3-092	2005	19	F	White	25.24	2024-09-11	Flucelvax
UGA9	FC3-113	2003	21	F	White	23.28	2024-10-11	Flucelvax
UGA9	CCF2-110	2002	22	M	Asian	28.4	2024-10-21	Flucelvax
UGA9	CCF2-002	1998	26	M	White	39.1	2024-09-03	Flucelvax
UGA9	CCF2-024	1997	26	M	Hispanic or Latino	28.5	2024-09-10	Flucelvax
UGA9	CCF2-004	1997	27	M	White	28.2	2024-09-04	Flucelvax
UGA9	CCF2-026	1996	27	M	White	24.4	2024-09-10	Flucelvax
UGA9	FC3-010	1997	27	F	White	30.22	2024-09-19	Flucelvax
UGA9	FC3-059	1997	27	M	White	42.36	2024-09-09	Flucelvax
UGA9	CCF2-051	1996	28	M	White	26.3	2024-10-15	Flucelvax
UGA9	FC3-076	1996	28	M	White	30.13	2024-10-09	Flucelvax
UGA9	FC3-025	1995	29	F	Hispanic or Latino	19.88	2024-09-11	Flucelvax
UGA9	FC3-013	1994	30	F	White	21.6	2024-09-10	Flucelvax
UGA9	FC3-038	1994	30	F	White	37.21	2024-10-04	Flucelvax
UGA9	FC3-071	1994	30	M	White	23.24	2024-09-10	Flucelvax
UGA9	FC3-078	1994	30	M	White	28.88	2024-10-01	Flucelvax
UGA9	CCF2-006	1993	31	M	White	28.1	2024-09-06	Flucelvax
UGA9	CCF2-007	1993	31	F	White	29.3	2024-09-10	Flucelvax
UGA9	FC3-028	1992	31	F	White	28.79	2024-09-24	Flucelvax
UGA9	CCF2-105	1992	32	F	Asian	20.6	2024-10-16	Flucelvax
UGA9	CCF2-003	1991	33	F	Hispanic or Latino	27.28	2024-11-05	Flucelvax
UGA9	CCF2-005	1991	33	M	White	26.5	2024-09-25	Flucelvax
UGA9	FC3-026	1991	33	F	White	22.89	2024-09-23	Flucelvax
UGA9	CCF2-017	1990	34	M	White	24.5	2024-09-10	Flucelvax
UGA9	CCF2-130	1990	34	F	Hispanic or Latino	30.6	2024-11-13	Flucelvax
UGA9	FM4-169	2004	19	F	White	21.73	2024-10-03	FluMist
UGA9	FM4-115	2003	21	F	White	25.08	2024-09-18	FluMist
UGA9	FM4-110	1999	24	F	White	20.87	2024-09-25	FluMist
UGA9	FM4-112	1998	26	F	Black or AA	23.94	2024-11-14	FluMist
UGA9	FM4-160	1998	26	F	White	27.39	2024-10-11	FluMist
UGA9	FM4-156	1997	27	F	White	20.74	2024-10-11	FluMist
UGA9	FM4-122	1995	29	F	White	20.78	2024-09-23	FluMist
UGA9	FM4-389	1994	29	F	White	34.96	2024-09-23	FluMist
UGA9	FM4-171	1994	30	F	White	27.54	2024-09-24	FluMist
UGA9	FM4-167	1993	31	F	Black or AA	42.06	2024-10-03	FluMist
UGA9	FM4-113	1992	32	M	Hispanic or Latino	31.86	2024-09-24	FluMist
UGA9	FM4-150	1992	32	M	White	21.95	2024-09-23	FluMist
UGA9	752	2006	18	M	White	21.59	2024-09-16	Fluzone SD
UGA9	683	2004	19	M	White	23.29	2024-09-16	Fluzone SD
UGA9	CCF2-108	2005	19	F	White	30.9	2024-10-18	Fluzone SD
UGA9	559	2003	21	F	White	21.65	2024-10-02	Fluzone SD
UGA9	560	2002	21	F	White	31.23	2024-10-17	Fluzone SD
UGA9	561	2003	21	M	White	26.6	2024-10-09	Fluzone SD
UGA9	591	2003	21	M	White	37.23	2024-09-20	Fluzone SD
UGA9	684	2003	21	F	White	23.52	2024-09-25	Fluzone SD
UGA9	733	2003	21	F	White	22.53	2024-10-15	Fluzone SD
UGA9	735	2003	21	F	White	26.05	2024-10-02	Fluzone SD
UGA9	556	2001	22	F	White	24.4	2024-10-08	Fluzone SD
UGA9	711	2002	22	F	White	22.44	2024-10-02	Fluzone SD
UGA9	CCF2-095	2001	23	M	Hispanic or Latino	20.5	2024-10-04	Fluzone SD
UGA9	430	2000	24	F	Black or AA	32.81	2024-09-23	Fluzone SD
UGA9	716	1999	25	F	White	31.2	2024-10-03	Fluzone SD
UGA9	749	1998	26	F	White	25.62	2024-10-07	Fluzone SD
UGA9	724	1997	27	M	Black or AA	30.88	2024-09-23	Fluzone SD
UGA9	728	1997	27	F	White	31.81	2024-09-20	Fluzone SD
UGA9	750	1997	27	F	Asian	22.83	2024-09-25	Fluzone SD
UGA9	507	1996	28	F	White	36.02	2024-09-09	Fluzone SD
UGA9	573	1996	28	F	White	28.42	2024-10-03	Fluzone SD
UGA9	656	1994	29	M	Hispanic or Latino	28.7	2024-09-11	Fluzone SD
UGA9	719	1994	29	M	White	28.08	2024-10-03	Fluzone SD
UGA9	512	1993	31	F	White	29.28	2024-09-20	Fluzone SD
UGA9	232	1992	32	F	White	24.97	2024-09-18	Fluzone SD
UGA9	725	1992	32	F	Asian	28.82	2024-09-10	Fluzone SD
UGA9	766	1991	32	F	White	21.22	2024-09-19	Fluzone SD
UGA9	703	1990	34	M	Black or AA	22.99	2024-10-15	Fluzone SD
UGA9	721	1989	34	M	White	48.33	2024-10-04	Fluzone SD
UGA9	731	1990	34	F	White	29.67	2024-10-18	Fluzone SD
UGA9	767	1990	34	M	White	32.54	2024-10-02	Fluzone SD
UGA9	770	1990	34	M	White	30.73	2024-10-02	Fluzone SD
UGA9	FB3-145	1989	35	M	White	20.26	2024-10-29	FluBlok
UGA9	FB3-042	1988	36	F	White	32.2	2024-09-17	FluBlok
UGA9	CCF2-107	1987	37	F	White	27.1	2024-10-18	FluBlok
UGA9	FB3-025	1986	38	M	White	25.85	2024-10-03	FluBlok
UGA9	FB3-137	1985	39	F	White	32.11	2024-10-07	FluBlok
UGA9	CCF2-037	1984	40	M	White	26.3	2024-09-03	FluBlok
UGA9	CCF2-075	1984	40	F	White	29.1	2024-09-16	FluBlok
UGA9	FB3-023	1983	41	F	White	28.82	2024-09-19	FluBlok
UGA9	FB3-090	1981	42	F	White	24.95	2024-10-18	FluBlok
UGA9	FB3-143	1982	42	F	White	35.92	2024-10-11	FluBlok
UGA9	FB3-044	1981	43	F	White	22.12	2024-09-24	FluBlok
UGA9	FB3-141	1980	44	F	White	30.01	2024-10-11	FluBlok
UGA9	FB3-139	1978	46	F	Hispanic or Latino	23.62	2024-10-07	FluBlok
UGA9	FB3-022	1977	47	F	White	26.44	2024-09-24	FluBlok
UGA9	CCF2-070	1976	48	F	Hispanic or Latino	19.9	2024-09-11	FluBlok
UGA9	FB3-122	1975	49	M	White	33.8	2024-09-16	FluBlok
UGA9	CCF2-023	1989	35	M	Asian	23.6	2024-09-10	Flucelvax
UGA9	CCF2-025	1988	35	F	White	26.3	2024-09-10	Flucelvax
UGA9	FC3-051	1989	35	F	White	32.48	2024-09-19	Flucelvax
UGA9	FC3-053	1989	35	M	White	21.25	2024-10-15	Flucelvax
UGA9	FC3-083	1988	35	F	White	31.58	2024-09-18	Flucelvax
UGA9	CCF2-001	1988	36	M	White	29.1	2024-09-03	Flucelvax
UGA9	CCF2-012	1988	36	F	White	23.5	2024-09-17	Flucelvax
UGA9	CCF2-018	1988	36	F	Hispanic or Latino	27.4	2024-09-10	Flucelvax
UGA9	FC3-089	1987	37	F	White	25.64	2024-09-11	Flucelvax
UGA9	FC3-024	1986	38	F	Black or AA	49.38	2024-10-28	Flucelvax
UGA9	FC3-002	1984	39	F	White	29.54	2024-09-09	Flucelvax
UGA9	FC3-065	1985	39	F	White	31.4	2024-09-20	Flucelvax
UGA9	CCF2-085	1984	40	F	Black or AA	26	2024-09-24	Flucelvax
UGA9	FC3-090	1983	41	F	White	23.46	2024-09-19	Flucelvax
UGA9	FC3-110	1983	41	F	White	27.34	2024-09-24	Flucelvax
UGA9	CCF2-027	1982	42	F	White	23.8	2024-10-15	Flucelvax
UGA9	CCF2-033	1981	43	F	White	36.7	2024-10-15	Flucelvax
UGA9	FC3-042	1980	44	F	White	43.66	2024-09-23	Flucelvax
UGA9	FC3-098	1980	44	F	White	23.47	2024-10-02	Flucelvax
UGA9	CCF2-039	1979	45	F	Black or AA	34.9	2024-09-24	Flucelvax
UGA9	FC3-007	1977	46	F	White	22.91	2024-09-12	Flucelvax
UGA9	FC3-020	1977	47	F	Black or AA	27.4	2024-10-03	Flucelvax
UGA9	FC3-060	1977	47	F	White	24.96	2024-10-10	Flucelvax
UGA9	FC3-102	1977	47	F	White	34.19	2024-09-10	Flucelvax
UGA9	FC3-067	1976	48	F	White	31.91	2024-09-10	Flucelvax
UGA9	CCF2-010	1975	49	F	Hispanic or Latino	29.8	2024-09-23	Flucelvax
UGA9	CCF2-015	1975	49	F	Hispanic or Latino	31.2	2024-09-06	Flucelvax
UGA9	FM4-138	1989	35	F	White	22.51	2024-09-19	FluMist
UGA9	FM4-050	1987	36	M	White	42.24	2024-09-18	FluMist
UGA9	FM4-152	1988	36	M	Hispanic or Latino	36.65	2024-10-01	FluMist
UGA9	FM4-134	1987	37	F	White	30.13	2024-09-20	FluMist
UGA9	FM4-164	1987	37	F	White	29.58	2024-10-03	FluMist
UGA9	FM4-104	1985	38	M	Hispanic or Latino	39.89	2024-09-25	FluMist
UGA9	FM4-118	1986	38	F	White	27.22	2024-10-25	FluMist
UGA9	FM4-163	1985	39	M	Hispanic or Latino	36.21	2024-10-03	FluMist
UGA9	FM4-105	1984	40	F	White	41.26	2024-09-25	FluMist
UGA9	FM4-144	1983	41	F	Black or AA	24.67	2024-10-11	FluMist
UGA9	FM4-145	1982	42	M	Hispanic or Latino	23.45	2024-10-29	FluMist
UGA9	FM4-161	1981	43	F	White	32.27	2024-09-24	FluMist
UGA9	FM4-172	1981	43	F	White	21.04	2024-09-17	FluMist
UGA9	FM4-173	1980	44	F	Hispanic or Latino	28.8	2024-10-23	FluMist
UGA9	FM4-072	1978	45	M	White	26.7	2024-10-25	FluMist
UGA9	FM4-128	1979	45	F	White	26	2024-10-11	FluMist
UGA9	FM4-155	1978	46	F	Black or AA	29.45	2024-09-18	FluMist
UGA9	FM4-114	1975	49	F	White	29.58	2024-09-18	FluMist
UGA9	443	1988	35	F	White	32.81	2024-09-11	Fluzone SD
UGA9	702	1988	36	M	White	29.04	2024-09-23	Fluzone SD
UGA9	706	1988	36	F	White	19.25	2024-09-19	Fluzone SD
UGA9	610	1987	37	F	White	25.06	2024-10-08	Fluzone SD
UGA9	677	1987	37	F	White	26.37	2024-10-04	Fluzone SD
UGA9	765	1987	37	F	White	27.43	2024-10-04	Fluzone SD
UGA9	768	1987	37	F	White	66.43	2024-09-24	Fluzone SD
UGA9	726	1985	38	F	White	30.29	2024-10-01	Fluzone SD
UGA9	250	1984	39	F	White	27.82	2024-09-16	Fluzone SD
UGA9	694	1986	39	F	White	22.85	2024-09-18	Fluzone SD
UGA9	720	1985	39	F	Hispanic or Latino	47.17	2024-10-04	Fluzone SD
UGA9	207	1984	40	M	White	22.44	2024-10-15	Fluzone SD
UGA9	727	1984	40	M	Asian	23.19	2024-09-12	Fluzone SD
UGA9	764	1984	40	F	White	28.12	2024-10-03	Fluzone SD
UGA9	491	1983	41	M	White	36.42	2024-09-09	Fluzone SD
UGA9	438	1981	42	M	White	31.24	2024-09-18	Fluzone SD
UGA9	522	1981	42	M	Hispanic or Latino	26.31	2024-09-13	Fluzone SD
UGA9	696	1981	42	F	White	28.64	2024-10-15	Fluzone SD
UGA9	760	1982	42	M	White	24.97	2024-09-23	Fluzone SD
UGA9	128	1981	43	F	Black or AA	35.41	2024-09-19	Fluzone SD
UGA9	215	1981	43	F	White	23.85	2024-10-01	Fluzone SD
UGA9	411	1980	43	M	White	30.05	2024-09-10	Fluzone SD
UGA9	686	1981	43	M	White	27.68	2024-10-11	Fluzone SD
UGA9	CCF2-094	1981	43	M	Black or AA	29.7	2024-10-04	Fluzone SD
UGA9	300	1979	44	F	White	27.27	2024-09-11	Fluzone SD
UGA9	461	1980	44	M	White	31.32	2024-09-20	Fluzone SD
UGA9	596	1980	44	F	White	27.8	2024-09-20	Fluzone SD
UGA9	219	1979	45	M	White	32.45	2024-09-20	Fluzone SD
UGA9	572	1979	45	F	White	28.35	2024-10-04	Fluzone SD
UGA9	748	1978	46	M	White	29.93	2024-09-24	Fluzone SD
UGA9	22	1977	47	M	White	48.6	2024-10-07	Fluzone SD
UGA9	249	1977	47	F	White	31.77	2024-10-03	Fluzone SD
UGA9	337	1977	47	F	White	26.37	2024-10-17	Fluzone SD
UGA9	659	1977	47	F	Black or AA	29.29	2024-10-11	Fluzone SD
UGA9	704	1977	47	M	White	30.66	2024-10-03	Fluzone SD
UGA9	355	1976	48	F	White	49.47	2024-10-03	Fluzone SD
UGA9	387	1976	48	M	White	27.28	2024-09-18	Fluzone SD
UGA9	662	1975	48	F	Black or AA	32.73	2024-09-10	Fluzone SD
UGA9	715	1976	48	F	White	28.82	2024-10-03	Fluzone SD
UGA9	220	1975	49	F	White	45.2	2024-10-02	Fluzone SD
UGA9	409	1974	49	F	Black or AA	29.54	2024-10-28	Fluzone SD
UGA9	422	1975	49	F	White	24.98	2024-09-19	Fluzone SD
UGA9	427	1975	49	F	White	23.18	2024-09-10	Fluzone SD
UGA9	457	1974	49	M	White	32.69	2024-09-10	Fluzone SD
UGA9	CCF2-120	1972	52	F	White	28.7	2024-10-28	FluBlok
UGA9	FB3-138	1972	52	F	Black or AA	35.08	2024-10-07	FluBlok
UGA9	FB3-142	1972	52	M	White	36.96	2024-10-11	FluBlok
UGA9	CCF2-117	1970	54	M	White	33	2024-10-24	FluBlok
UGA9	FB3-099	1966	58	M	White	21.64	2024-09-19	FluBlok
UGA9	CCF2-121	1965	59	F	White	25.1	2024-10-28	FluBlok
UGA9	FB3-033	1964	59	M	White	28.88	2024-09-18	FluBlok
UGA9	FB3-047	1964	60	M	White	34.15	2024-10-03	FluBlok
UGA9	FB3-126	1964	60	F	White	23.53	2024-09-17	FluBlok
UGA9	CCF2-112	1963	61	F	White	22.1	2024-10-22	FluBlok
UGA9	FB3-071	1961	62	F	White	34.33	2024-09-24	FluBlok
UGA9	FB3-124	1962	62	M	White	29.71	2024-09-20	FluBlok
UGA9	CCF2-129	1961	63	F	Hispanic or Latino	25.6	2024-11-13	FluBlok
UGA9	FB3-129	1960	63	M	White	26.54	2024-10-07	FluBlok
UGA9	CCF2-124	1960	64	F	Hispanic or Latino	34.5	2024-10-29	FluBlok
UGA9	FB3-121	1960	64	F	White	20.07	2024-09-20	FluBlok
UGA9	FC3-063	1973	51	F	White	23.46	2024-10-02	Flucelvax
UGA9	CCF2-014	1972	52	F	Other	28.8	2024-09-11	Flucelvax
UGA9	FC3-027	1972	52	M	White	19.07	2024-10-09	Flucelvax
UGA9	CCF2-016	1969	54	F	White	19.1	2024-09-25	Flucelvax
UGA9	CCF2-019	1970	54	F	White	27.6	2024-10-30	Flucelvax
UGA9	CCF2-035	1970	54	M	Hispanic or Latino	30.5	2024-10-22	Flucelvax
UGA9	FC3-016	1969	54	M	White	25.82	2024-09-13	Flucelvax
UGA9	FC3-017	1970	54	F	White	28.32	2024-09-09	Flucelvax
UGA9	FC3-081	1970	54	F	Black or AA	34.45	2024-09-18	Flucelvax
UGA9	FC3-091	1969	55	F	White	28.45	2024-09-11	Flucelvax
UGA9	CCF2-052	1968	56	F	White	36.6	2024-10-15	Flucelvax
UGA9	FC3-054	1967	56	Other	White	33.7	2024-09-09	Flucelvax
UGA9	CCF2-049	1966	58	F	White	29	2024-09-27	Flucelvax
UGA9	FC3-080	1966	58	F	White	40.77	2024-09-11	Flucelvax
UGA9	FC3-096	1966	58	F	White	24.11	2024-10-02	Flucelvax
UGA9	CCF2-131	1964	60	F	White	32.7	2024-11-15	Flucelvax
UGA9	FC3-048	1964	60	F	White	38.09	2024-10-22	Flucelvax
UGA9	CCF2-133	1963	61	M	Black or AA	28.7	2025-01-14	Flucelvax
UGA9	FC3-095	1963	61	F	White	28.5	2024-09-13	Flucelvax
UGA9	CCF2-123	1961	63	F	White	21.3	2024-10-29	Flucelvax
UGA9	CCF2-079	1959	64	F	White	30.5	2024-09-18	Flucelvax
UGA9	701	1973	50	F	White	35.04	2024-10-03	Fluzone SD
UGA9	743	1974	50	F	White	27.68	2024-09-20	Fluzone SD
UGA9	570	1972	51	F	White	21.7	2024-09-19	Fluzone SD
UGA9	665	1973	51	F	White	24.65	2024-09-24	Fluzone SD
UGA9	685	1972	51	M	White	39.68	2024-09-18	Fluzone SD
UGA9	360	1972	52	F	White	24.9	2024-10-07	Fluzone SD
UGA9	635	1972	52	F	White	34.78	2024-09-16	Fluzone SD
UGA9	708	1972	52	F	White	22.99	2024-10-16	Fluzone SD
UGA9	746	1972	52	F	White	28.35	2024-09-18	Fluzone SD
UGA9	CCF2-076	1971	52	F	Black or AA	52.3	2024-09-16	Fluzone SD
UGA9	404	1970	53	F	White	36.49	2024-10-07	Fluzone SD
UGA9	462	1971	53	F	White	24.86	2024-10-01	Fluzone SD
UGA9	693	1971	53	F	Black or AA	29.81	2024-09-24	Fluzone SD
UGA9	717	1971	53	F	White	34.35	2024-09-17	Fluzone SD
UGA9	742	1971	53	M	White	34.71	2024-09-17	Fluzone SD
UGA9	747	1971	53	F	Black or AA	26.44	2024-09-23	Fluzone SD
UGA9	CCF2-102	1971	53	F	Asian	24.2	2024-10-15	Fluzone SD
UGA9	448	1970	54	M	White	34.16	2024-09-19	Fluzone SD
UGA9	518	1970	54	M	White	34.47	2024-09-09	Fluzone SD
UGA9	321	1968	55	F	White	24.79	2024-09-10	Fluzone SD
UGA9	340	1969	55	M	White	24.05	2024-09-16	Fluzone SD
UGA9	412	1969	55	F	White	21.77	2024-10-11	Fluzone SD
UGA9	668	1969	55	F	White	33.89	2024-10-02	Fluzone SD
UGA9	358	1967	57	F	White	37.72	2024-09-25	Fluzone SD
UGA9	417	1967	57	M	White	24.75	2024-10-01	Fluzone SD
UGA9	CCF2-100	1966	57	F	White	39.5	2024-10-14	Fluzone SD
UGA9	678	1966	58	F	White	31.81	2024-09-25	Fluzone SD
UGA9	692	1965	58	F	White	25.1	2024-09-19	Fluzone SD
UGA9	661	1964	59	F	White	23.79	2024-09-25	Fluzone SD
UGA9	664	1965	59	F	White	26.17	2024-09-18	Fluzone SD
UGA9	707	1965	59	F	White	19.51	2024-10-22	Fluzone SD
UGA9	432	1963	60	M	White	26.51	2024-09-10	Fluzone SD
UGA9	606	1964	60	F	White	32.59	2024-10-03	Fluzone SD
UGA9	682	1964	60	F	White	27.04	2024-09-12	Fluzone SD
UGA9	762	1964	60	F	White	28.08	2024-09-17	Fluzone SD
UGA9	CCF2-109	1964	60	F	Other	31	2024-10-21	Fluzone SD
UGA9	305	1963	61	M	White	30.37	2024-09-18	Fluzone SD
UGA9	578	1962	61	F	White	45.1	2024-09-17	Fluzone SD
UGA9	709	1963	61	F	White	40.36	2024-10-03	Fluzone SD
UGA9	722	1963	61	F	White	28.26	2024-10-24	Fluzone SD
UGA9	CCF2-101	1962	61	F	Black or AA	31.8	2024-10-14	Fluzone SD
UGA9	CCF2-103	1963	61	F	White	31.8	2024-10-15	Fluzone SD
UGA9	359	1962	62	F	White	28.94	2024-10-16	Fluzone SD
UGA9	600	1962	62	M	White	38.34	2024-09-23	Fluzone SD
UGA9	663	1961	62	F	White	19.39	2024-09-18	Fluzone SD
UGA9	352	1961	63	M	White	26.44	2024-09-24	Fluzone SD
UGA9	384	1961	63	F	White	26.87	2024-10-01	Fluzone SD
UGA9	403	1961	63	F	White	23.12	2024-10-07	Fluzone SD
UGA9	425	1960	63	F	White	39.91	2024-09-18	Fluzone SD
UGA9	599	1959	64	M	White	37.59	2024-10-01	Fluzone SD
UGA9	691	1960	64	M	White	31.09	2024-09-19	Fluzone SD
UGA9	CCF2-066	1958	66	M	White	29.3	2024-09-10	FLUAD
UGA9	CCF2-128	1958	66	F	White	45.4	2024-11-06	FLUAD
UGA9	FA2-008	1958	66	M	White	23.84	2024-10-02	FLUAD
UGA9	FA2-029	1958	66	F	White	33.56	2024-10-10	FLUAD
UGA9	CCF2-125	1957	67	M	White	33.7	2024-10-29	FLUAD
UGA9	FA2-049	1957	67	F	White	27.37	2024-10-15	FLUAD
UGA9	FA2-053	1956	67	F	White	21.67	2024-09-16	FLUAD
UGA9	CCF2-072	1956	68	F	White	20.9	2024-09-13	FLUAD
UGA9	CCF2-077	1956	68	M	White	26.7	2024-09-17	FLUAD
UGA9	CCF2-078	1955	68	F	White	31.1	2024-09-17	FLUAD
UGA9	CCF2-132	1956	68	F	White	21.8	2024-11-22	FLUAD
UGA9	FA2-010	1955	68	F	White	22.29	2024-10-22	FLUAD
UGA9	FA2-015	1955	68	F	White	23.4	2024-09-25	FLUAD
UGA9	FA2-037	1956	68	F	White	27.25	2024-10-01	FLUAD
UGA9	FA2-040	1956	68	F	White	25.05	2024-09-24	FLUAD
UGA9	FA2-047	1956	68	M	Black or AA	27.97	2024-09-20	FLUAD
UGA9	FA2-060	1956	68	F	White	31.25	2024-10-28	FLUAD
UGA9	CCF2-058	1955	69	F	White	25.3	2024-09-03	FLUAD
UGA9	CCF2-073	1954	69	M	White	21.9	2024-09-13	FLUAD
UGA9	FA2-006	1955	69	F	White	22.29	2024-09-23	FLUAD
UGA9	FA2-009	1955	69	F	White	23.05	2024-09-23	FLUAD
UGA9	FA2-024	1955	69	M	White	27.22	2024-09-25	FLUAD
UGA9	CCF2-067	1953	70	F	White	19.8	2024-09-10	FLUAD
UGA9	CCF2-080	1954	70	M	White	25.6	2024-09-18	FLUAD
UGA9	FA2-001	1953	70	F	White	24.11	2024-10-15	FLUAD
UGA9	FA2-035	1954	70	F	White	19.9	2024-09-19	FLUAD
UGA9	FA2-056	1954	70	F	Black or AA	29.53	2024-10-16	FLUAD
UGA9	FA2-039	1952	71	M	Hispanic or Latino	31.21	2024-09-24	FLUAD
UGA9	FA2-050	1953	71	M	White	28.08	2024-10-15	FLUAD
UGA9	CCF2-069	1951	72	F	White	22.4	2024-09-11	FLUAD
UGA9	CCF2-113	1952	72	M	White	26.9	2024-10-22	FLUAD
UGA9	FA2-048	1952	72	F	White	27.05	2024-10-03	FLUAD
UGA9	FA2-059	1951	73	M	White	27.8	2024-10-10	FLUAD
UGA9	CCF2-096	1950	74	F	White	23.3	2024-10-07	FLUAD
UGA9	CCF2-104	1950	74	F	White	26.2	2024-10-16	FLUAD
UGA9	CCF2-106	1950	74	F	White	23.1	2024-10-16	FLUAD
UGA9	CCF2-065	1949	75	F	White	20.6	2024-09-09	FLUAD
UGA9	FA2-003	1949	75	F	White	21.15	2024-09-16	FLUAD
UGA9	FA2-013	1949	75	M	White	21.15	2024-09-19	FLUAD
UGA9	FA2-014	1949	75	F	White	39.31	2024-09-19	FLUAD
UGA9	FA2-026	1949	75	F	White	26.7	2024-10-10	FLUAD
UGA9	CCF2-061	1948	76	M	White	26.6	2024-09-06	FLUAD
UGA9	CCF2-088	1948	76	F	White	32.7	2024-10-01	FLUAD
UGA9	CCF2-097	1948	76	M	White	39	2024-10-07	FLUAD
UGA9	FA2-030	1947	76	M	White	22.41	2024-09-17	FLUAD
UGA9	FA2-036	1948	76	M	White	27.48	2024-11-13	FLUAD
UGA9	CCF2-068	1947	77	M	White	26.4	2024-09-11	FLUAD
UGA9	CCF2-086	1947	77	F	White	30.1	2024-09-27	FLUAD
UGA9	CCF2-089	1947	77	M	White	34.3	2024-10-01	FLUAD
UGA9	FA2-002	1947	77	F	White	25.92	2024-09-23	FLUAD
UGA9	FA2-031	1947	77	F	Hispanic or Latino	28.28	2024-09-18	FLUAD
UGA9	FA2-034	1947	77	M	White	25.4	2024-09-19	FLUAD
UGA9	FA2-045	1947	77	F	White	25.1	2024-09-23	FLUAD
UGA9	CCF2-040	1946	78	F	White	30.4	2024-09-11	FLUAD
UGA9	CCF2-064	1946	78	F	White	27.8	2024-09-09	FLUAD
UGA9	CCF2-116	1945	78	M	White	26.7	2023-10-23	FLUAD
UGA9	FA2-004	1946	78	M	White	24.42	2024-10-03	FLUAD
UGA9	FA2-017	1945	78	M	White	33.62	2024-09-20	FLUAD
UGA9	FA2-032	1946	78	F	White	29.03	2024-10-09	FLUAD
UGA9	FA2-033	1946	78	M	White	31.64	2024-10-09	FLUAD
UGA9	FA2-052	1946	78	F	White	28.49	2024-10-01	FLUAD
UGA9	FA2-005	1945	79	F	White	21.26	2024-10-03	FLUAD
UGA9	FA2-018	1945	79	F	White	31.19	2024-09-20	FLUAD
UGA9	FA2-028	1945	79	F	White	31.77	2024-10-02	FLUAD
UGA9	FA2-051	1944	79	M	White	27.65	2024-10-01	FLUAD
UGA9	CCF2-087	1944	80	M	White	27.2	2024-09-27	FLUAD
UGA9	CCF2-114	1943	80	F	White	22.4	2024-10-23	FLUAD
UGA9	CCF2-126	1944	80	M	White	32.1	2024-10-29	FLUAD
UGA9	FA2-023	1943	80	F	White	33.67	2024-09-23	FLUAD
UGA9	FA2-054	1943	81	M	White	28.08	2024-09-23	FLUAD
UGA9	FA2-021	1942	82	F	White	23.44	2024-09-25	FLUAD
UGA9	CCF2-115	1940	84	F	White	26.4	2024-10-23	FLUAD
UGA9	FA2-011	1940	84	F	Black or AA	28.04	2024-10-10	FLUAD
UGA9	FA2-042	1940	84	F	White	30.48	2024-09-24	FLUAD
UGA9	FA2-055	1940	84	F	White	19.53	2024-09-23	FLUAD
UGA9	FA2-025	1937	87	F	White	29	2024-10-03	FLUAD
UGA9	FB3-028	1959	65	F	White	30.67	2024-10-01	FluBlok
UGA9	FB3-035	1959	65	F	White	25.35	2024-09-16	FluBlok
UGA9	FB3-134	1957	67	F	White	23.45	2024-10-07	FluBlok
UGA9	FB3-135	1956	68	M	White	24.26	2024-10-07	FluBlok
UGA9	FB3-117	1947	77	M	Black or AA	28.71	2024-09-12	FluBlok
UGA9	FB3-118	1944	79	M	Black or AA	26.25	2024-10-10	FluBlok
UGA9	FC3-073	1950	74	F	White	28.46	2024-09-13	Flucelvax
UGA9	86	1959	65	M	White	33.49	2024-09-17	Fluzone HD
UGA9	629	1959	65	F	White	23.5	2024-09-19	Fluzone HD
UGA9	769	1959	65	F	White	37.79	2024-09-23	Fluzone HD
UGA9	306	1957	66	F	White	27.17	2024-10-01	Fluzone HD
UGA9	347	1958	66	M	White	26.64	2024-10-22	Fluzone HD
UGA9	654	1958	66	F	White	26.07	2024-10-24	Fluzone HD
UGA9	673	1958	66	M	White	25.08	2024-10-16	Fluzone HD
UGA9	312	1957	67	F	White	32.27	2024-09-10	Fluzone HD
UGA9	586	1957	67	M	White	30.48	2024-09-23	Fluzone HD
UGA9	650	1957	67	F	White	31.88	2024-10-08	Fluzone HD
UGA9	379	1956	68	F	White	23.79	2024-10-02	Fluzone HD
UGA9	380	1955	68	M	White	27.51	2024-10-02	Fluzone HD
UGA9	535	1956	68	F	White	27.61	2024-09-09	Fluzone HD
UGA9	611	1956	68	F	White	21.54	2024-10-01	Fluzone HD
UGA9	667	1956	68	M	White	25.16	2024-09-23	Fluzone HD
UGA9	14	1955	69	F	White	24.71	2024-09-18	Fluzone HD
UGA9	441	1955	69	F	White	21.62	2024-09-25	Fluzone HD
UGA9	653	1955	69	F	White	26.26	2024-09-10	Fluzone HD
UGA9	CCF2-009	1954	69	F	White	22.8	2024-10-15	Fluzone HD
UGA9	179	1954	70	F	White	31.97	2024-09-16	Fluzone HD
UGA9	270	1954	70	M	White	27.05	2024-09-16	Fluzone HD
UGA9	323	1954	70	F	White	29.61	2024-09-09	Fluzone HD
UGA9	369	1954	70	M	White	23.75	2024-10-01	Fluzone HD
UGA9	582	1954	70	F	White	22.079	2024-10-23	Fluzone HD
UGA9	589	1954	70	F	White	32.29	2024-09-19	Fluzone HD
UGA9	632	1954	70	F	White	35.22	2024-09-11	Fluzone HD
UGA9	756	1953	70	F	White	26.61	2024-09-09	Fluzone HD
UGA9	295	1953	71	F	White	22.67	2024-09-17	Fluzone HD
UGA9	313	1953	71	M	White	35.59	2024-09-10	Fluzone HD
UGA9	581	1953	71	F	White	27.66	2024-09-23	Fluzone HD
UGA9	588	1953	71	F	White	27.1	2024-09-20	Fluzone HD
UGA9	652	1953	71	F	White	29.26	2024-09-11	Fluzone HD
UGA9	CCF2-099	1953	71	F	Black or AA	33.4	2024-10-14	Fluzone HD
UGA9	77	1952	72	F	White	28.81	2024-09-19	Fluzone HD
UGA9	126	1952	72	M	White	25.89	2024-09-09	Fluzone HD
UGA9	296	1952	72	M	White	20.34	2024-09-17	Fluzone HD
UGA9	334	1951	72	M	White	28.41	2024-09-11	Fluzone HD
UGA9	335	1951	72	F	White	30.25	2024-09-11	Fluzone HD
UGA9	476	1952	72	M	White	23.99	2024-09-17	Fluzone HD
UGA9	568	1952	72	F	White	20.8	2024-09-12	Fluzone HD
UGA9	744	1952	72	M	White	22.97	2024-09-12	Fluzone HD
UGA9	CCF2-008	1952	72	M	White	31.45	2024-10-15	Fluzone HD
UGA9	CCF2-028	1952	72	F	White	19.1	2024-09-09	Fluzone HD
UGA9	276	1951	73	F	White	29.5	2024-09-16	Fluzone HD
UGA9	757	1951	73	M	White	28.64	2024-09-09	Fluzone HD
UGA9	83	1950	74	F	White	22.43	2024-10-30	Fluzone HD
UGA9	147	1950	74	M	White	19.73	2024-10-03	Fluzone HD
UGA9	170	1950	74	F	White	27.8	2024-09-23	Fluzone HD
UGA9	648	1950	74	F	White	22.55	2024-10-01	Fluzone HD
UGA9	681	1950	74	F	White	33.87	2024-12-02	Fluzone HD
UGA9	567	1948	75	M	White	24.14	2024-09-09	Fluzone HD
UGA9	618	1949	75	M	White	24.21	2024-09-12	Fluzone HD
UGA9	CCF2-057	1949	75	F	White	21.8	2024-09-03	Fluzone HD
UGA9	135	1948	76	M	White	24.82	2024-10-02	Fluzone HD
UGA9	148	1948	76	M	White	29.93	2024-09-17	Fluzone HD
UGA9	177	1948	76	M	White	21.84	2024-10-04	Fluzone HD
UGA9	308	1947	76	M	White	27.53	2024-09-17	Fluzone HD
UGA9	368	1948	76	F	White	21.37	2024-09-24	Fluzone HD
UGA9	593	1947	76	F	White	24.51	2024-09-19	Fluzone HD
UGA9	CCF2-060	1948	76	F	White	23.1	2024-09-06	Fluzone HD
UGA9	CCF2-074	1948	76	M	Hispanic or Latino	24.7	2024-09-16	Fluzone HD
UGA9	CCF2-082	1948	76	M	White	26.2	2024-09-23	Fluzone HD
UGA9	273	1947	77	M	White	27.19	2024-10-15	Fluzone HD
UGA9	274	1947	77	F	White	24.33	2024-10-15	Fluzone HD
UGA9	353	1947	77	M	White	25.13	2024-10-01	Fluzone HD
UGA9	381	1947	77	F	White	34.75	2024-09-18	Fluzone HD
UGA9	590	1947	77	F	White	27.41	2024-09-23	Fluzone HD
UGA9	594	1946	77	M	White	26.12	2024-09-19	Fluzone HD
UGA9	638	1947	77	F	White	31.68	2024-10-02	Fluzone HD
UGA9	639	1947	77	M	White	25.81	2024-10-02	Fluzone HD
UGA9	649	1947	77	M	White	27.59	2024-10-01	Fluzone HD
UGA9	CCF2-081	1947	77	F	White	16.8	2024-09-23	Fluzone HD
UGA9	141	1946	78	F	White	25.2	2024-09-25	Fluzone HD
UGA9	286	1946	78	M	White	28.44	2024-10-07	Fluzone HD
UGA9	640	1945	78	F	White	31.79	2024-09-10	Fluzone HD
UGA9	666	1946	78	F	White	40.39	2024-09-24	Fluzone HD
UGA9	761	1946	78	F	White	26.21	2024-09-25	Fluzone HD
UGA9	771	1945	78	M	White	25.61	2024-10-16	Fluzone HD
UGA9	343	1945	79	M	White	33.39	2024-10-06	Fluzone HD
UGA9	758	1945	79	M	White	25.56	2024-09-10	Fluzone HD
UGA9	275	1944	80	F	White	41.27	2024-09-10	Fluzone HD
UGA9	362	1943	80	M	White	27.2	2024-10-04	Fluzone HD
UGA9	569	1944	80	F	White	24.38	2024-09-16	Fluzone HD
UGA9	759	1944	80	F	White	30.99	2024-09-20	Fluzone HD
UGA9	169	1943	81	M	White	24.3	2024-09-23	Fluzone HD
UGA9	729	1943	81	M	White	28.69	2024-09-20	Fluzone HD
UGA9	CCF2-062	1942	81	M	Hispanic or Latino	24.6	2024-09-06	Fluzone HD
UGA9	CCF2-098	1942	81	M	White	27.8	2024-10-14	Fluzone HD
UGA9	338	1940	83	F	White	44.02	2024-09-12	Fluzone HD
UGA9	644	1941	83	F	White	21.79	2024-11-04	Fluzone HD
UGA9	676	1940	84	M	White	25.1	2024-09-24	Fluzone HD
UGA9	587	1937	86	F	White	23.62	2024-09-11	Fluzone HD
UGA9	643	1938	86	M	White	31	2024-11-04	Fluzone HD
UGA9	671	1938	86	F	White	28.04	2024-11-07	Fluzone HD
UGA9	614	1937	87	F	White	23.82	2024-09-18	Fluzone HD
UGA9	CCF2-030	1937	87	F	Hispanic or Latino	35.6	2024-10-07	Fluzone HD
UGA9	455	1934	89	F	White	23.13	2024-09-11	Fluzone HD
UGA9	763	1959	65	F	White	31.88	2024-09-25	Fluzone SD
