# Supplementary material for: Assessment of hemagglutinin-inhibition activity following influenza vaccination during the 2022–2023, 2023–2024, and 2024–2025 seasons
Source: PLoS One. 2026 Apr 16;21(4):e0347314. doi: 10.1371/journal.pone.0347314 (PMC13086323; doi:10.1371/journal.pone.0347314)
Supplement: S3 Table — (XLSX) [file pone.0347314.s003.xlsx]

## Sheet: S3 Table. Source data for Table
S3 Table. Source data for Table 3 and S1 Table
									H1N1																																	H3N2
									UGA7									UGA8											UGA9													UGA7
										A/California/07/2009		A/Brisbane/2/2018		A/Guangdong-Maonan/SWL1536/2019		A/Victoria/2570/2019			A/California/07/2009		A/Brisbane/2/2018		A/Guangdong-Maonan/SWL1536/2019		A/Victoria/2570/2019		A/Victoria/4897/2022			A/California/07/2009		A/Brisbane/2/2018		A/Guangdong-Maonan/SWL1536/2019		A/Victoria/2570/2019		A/Victoria/4897/2022					A/Hong Kong/4801/2014		A/Singapore/INFIMH-16-0019/2016		A/Kansas/14/2017		A/South Australia/34/2019
	Birth_year	Age at 2022	UGA7_ID	UGA8_ID	UGA9_ID	Gender	Race/Ethnicity	BMI	Vaccine_At_UGA7	D0 - CA/09	D28 - CA/09	D0 - BR/18	D28 - BR/18	D0 - GD/19	D28 - GD/19	D0 - Vic/19	D28 - Vic/19	Vaccine_at_UGA8	D0 - CA/09	D28 - CA/09	D0 - BR/18	D28 - BR/18	D0 - GD/19	D28 - GD/19	D0 - Vic/19	D28 - Vic/19	D0 - Vic/22	D28 - Vic/22	Vaccine_at_UGA9	D0 - CA/09	D28 - CA/09	D0 - BR/18	D28 - BR/18	D0 - GD/19	D28 - GD/19	D0 - Vic/19	D28 - Vic/19	D0 - Vic/22	D28 - Vic/22		Birth_year	Vaccine	D0 - HK/14	D28 - HK/14	D0 - Sing/16	D28 - Sing/16	D0 - KS/17	D28 - KS/17	D0 - SA/19
9-17 y.o. (2005-2012)	2012	10	254C	254C	254C	M	White	19.81	Fluzone SD	10	40	5	20	5	5	5	20	Fluzone SD	20	40	20	20	20	40	20	40	20	80	Fluzone SD	10	20	10	20	40	40	40	80	20	80	9-17 y.o. (2005-2012)	2012	Fluzone SD	160	160	80	80	40	80	320
	2011	11	FC-021C	FC-021C	FC-021C	F	Black or AA	20.79	Flucelvax	160	320	80	160	80	160	40	160	Flucelvax	640	640	640	640	160	160	320	160	5	40	Flucelvax	320	320	320	320	160	160	320	320	40	40		2011	Flucelvax	160	640	80	320	40	320	320
	2011	11	FC-045C	FC-045C	FC-045C	M	White	25.4524	Flucelvax	320	1280	320	320	80	80	160	320	Flucelvax	320	320	160	160	20	20	80	40	5	5	Flucelvax	160	160	80	80	20	20	80	10	5	80		2011	Flucelvax	1280	1280	320	640	320	640	1280
	2011	11	207C	207C	207C	M	White	21.16	Fluzone SD	640	320	640	320	160	160	80	80	Fluzone SD	320	640	320	320	160	320	20	40	5	20	Fluzone SD	640	1280	160	320	320	320	80	320	20	160		2011	Fluzone SD	320	640	160	320	320	640	640
	2011	11	212C	212C	212C	M	White	17.6238	Fluzone SD	320	320	160	160	40	40	80	80	Fluzone SD	160	640	160	320	40	160	40	80	20	80	Fluzone SD	160	160	80	80	80	80	80	80	40	80		2011	Fluzone SD	320	320	160	160	160	320	640
	2011	11	230C	230C	230C	F	Other	28.5533	Fluzone SD	320	320	160	320	80	160	80	160	Fluzone SD	160	320	160	320	80	160	40	80	20	80	Fluzone SD	320	320	160	160	320	320	160	160	80	80		2011	Fluzone SD	160	320	160	320	160	320	320
	2010	12	206C	206C	206C	F	White	17.5923	Fluzone SD	160	160	80	80	5	5	80	80	Fluzone SD	80	160	80	80	10	40	20	80	5	320	Fluzone SD	80	80	40	40	20	20	80	160	40	160		2010	Fluzone SD	640	640	320	320	160	160	1280
	2009	13	229C	229C	229C	M	Other	64.9374	Fluzone SD	40	160	40	80	5	20	20	80	Fluzone SD	40	320	20	160	5	40	10	80	5	10	Fluzone SD	40	160	40	80	20	20	40	160	5	10		2009	Fluzone SD	40	640	40	320	320	1280	80
	2009	13	255C	255C	255C	F	White	15.92	Fluzone SD	1280	640	640	320	160	160	160	320	Fluzone SD	1280	1280	640	640	320	160	160	160	5	5	Fluzone SD	640	640	320	320	320	160	320	320	5	20		2009	Fluzone SD	640	320	320	160	320	160	1280
	2008	14	FC-022C	FC-022C	FC-022C	F	Black or AA	36.4763	Flucelvax	320	320	160	160	40	40	80	160	Flucelvax	320	320	320	320	80	80	80	160	5	20	Flucelvax	160	5	80	5	160	160	160	5	10	5		2008	Flucelvax	320	320	160	160	80	160	640
	2008	14	FC-023C	FC-023C	FC-023C	F	Black or AA	38.2695	Flucelvax	160	160	80	80	40	80	40	80	Flucelvax	640	640	320	640	160	320	80	160	20	80	Flucelvax	320	5	160	5	160	5	160	5	40	5		2008	Flucelvax	160	80	40	40	5	5	320
	2008	14	FM-130C	FM-130C	FM-130C	F	Hispanic or Latino	21.21	FluMist	1280	640	640	640	80	80	320	160	FluMist	640	640	320	320	80	80	160	80	40	40	FluMist	320	320	160	160	80	40	160	160	20	20		2008	FluMist	640	640	640	640	1280	1280	640
	2008	14	205C	205C	205C	F	White	21.5769	Fluzone SD	640	640	320	320	80	160	160	160	Fluzone SD	320	320	640	320	160	160	40	80	40	40	Fluzone SD	320	320	160	160	320	160	160	160	40	40		2008	Fluzone SD	160	320	80	80	80	160	160
	2007	15	FM-125C	FM-125C	FM-125C	Other	Black or AA	21.2617	FluMist	640	320	320	320	80	80	160	160	FluMist	320	160	320	320	160	80	40	40	40	20	FluMist	80	160	80	80	80	80	80	80	20	20		2007	FluMist	1280	640	320	320	640	640	640
	2005	17	134C	FC2-092	FC3-092	F	White	20.6012	Fluzone SD	320	640	160	320	20	160	80	80	Flucelvax	320	160	320	160	40	40	80	40	5	5	Flucelvax	160	160	80	80	40	40	160	80	10	20		2005	Fluzone SD	640	640	80	320	80	320	320
18-34 y.o. (1988-2004)	2004	18	045C	683	683	M	White	20.3673	Fluzone SD	320	320	640	320	160	160	80	80	Fluzone SD	640	640	640	640	320	320	80	160	5	80	Fluzone SD	320	320	320	160	160	640	160	160	40	40	18-34 y.o. (1988-2004)	2004	Fluzone SD	1280	1280	640	640	20	20	2560
	2003	19	FM-115	FM-115	FM-115	F	White	24.38	FluMist	320	320	160	160	80	80	80	80	FluMist	160	160	160	160	160	80	40	40	5	5	FluMist	80	80	80	80	40	80	40	80	5	20		2003	FluMist	640	320	160	160	80	80	640
	2003	19	559	559	559	F	White	22.5657	Fluzone SD	320	320	320	320	80	80	40	80	Fluzone SD	160	320	160	320	80	80	20	40	5	5	Fluzone SD	80	160	80	80	80	80	20	80	5	10		2003	Fluzone SD	640	2560	1280	2560	80	320	1280
	2003	19	591	591	591	M	White	33.3805	Fluzone SD	320	640	160	320	80	160	80	320	Fluzone SD	320	640	160	640	80	320	80	320	20	320	Fluzone SD	40	20	160	320	160	640	160	320	80	320		2003	Fluzone SD	1280	1280	640	320	160	320	320
	2003	19	FB2-105	684	684	F	White	20.4014	FluBlok	320	640	160	320	20	40	80	160	Fluzone SD	320	160	320	160	80	40	40	40	5	5	Fluzone SD	160	160	80	160	20	160	40	160	10	40		2003	FluBlok	640	2560	320	1280	80	1280	1280
	2002	20	FB2-116	711	711	F	White	22.4	FluBlok	5	640	5	320	5	40	5	320	Fluzone SD	80	80	40	80	10	20	20	40	5	5	Fluzone SD	80	80	80	80	20	20	80	160	40	40		2002	FluBlok	80	160	40	80	5	320	160
	2001	21	556	556	556	F	White	22.4578	Fluzone SD	160	160	80	80	20	40	40	80	Fluzone SD	80	320	80	320	40	40	20	80	5	5	Fluzone SD	80	320	40	320	20	40	40	320	5	40		2001	Fluzone SD	640	1280	320	640	160	640	320
	2000	22	430	430	430	F	Black or AA	30.0613	Fluzone SD	40	320	40	320	20	160	20	320	Fluzone SD	40	320	40	320	20	160	10	40	10	80	Fluzone SD	40	80	40	80	40	160	20	80	20	40		2000	Fluzone SD	80	160	40	80	80	160	160
	1999	23	FM-110	FM-110	FM-110	F	White	21.7911	FluMist	160	80	80	40	10	10	20	20	FluMist	80	160	80	80	20	20	10	10	5	5	FluMist	80	80	40	40	20	10	160	20	5	5		1999	FluMist	320	320	160	160	40	40	640
	1999	23	UGA7-579	FC2-057	FB3-005	F	Other	31.9723	Fluzone SD	80	160	80	160	20	20	40	40	Flucelvax	80	160	160	160	40	80	20	40	20	40	FluBlok	80	160	40	160	40	80	20	160	20	80		1999	Fluzone SD	80	320	80	320	20	160	160
	1998	24	FM-112	FM-112	FM-112	F	Black or AA	24.7965	FluMist	80	80	40	40	20	20	20	20	FluMist	40	80	40	80	20	20	5	10	5	5	FluMist	40	40	20	20	40	20	20	20	5	5		1998	FluMist	320	320	160	80	40	20	640
	1998	24	FB2-052	FM3-160	FM4-160	F	White	N/A	FluBlok	160	160	80	80	20	40	80	80	FluMist	160	160	160	160	40	40	40	40	5	5	FluMist	80	80	80	40	40	40	80	80	5	5		1998	FluBlok	160	320	80	160	80	320	320
	1997	25	FC-010	FC-010	FC-010	F	White	28.1583	Flucelvax	160	320	80	160	40	40	20	40	Flucelvax	160	160	160	160	80	80	20	20	5	5	Flucelvax	80	80	40	80	20	40	20	20	5	10		1997	Flucelvax	40	20	10	5	5	5	160
	1996	26	507	507	507	F	White	36.4992	Fluzone SD	160	320	80	160	20	40	40	160	Fluzone SD	80	160	80	160	20	20	20	20	5	10	Fluzone SD	80	80	40	80	20	40	20	80	10	20		1996	Fluzone SD	80	1280	80	320	20	640	80
	1996	26	573	573	573	F	White	25.9544	Fluzone SD	320	320	320	320	80	40	160	160	Fluzone SD	320	320	320	320	80	80	80	80	20	160	Fluzone SD	160	160	160	160	40	80	80	160	10	40		1996	Fluzone SD	320	640	160	640	80	320	320
	1995	27	FC-025	FC-025	FC-025	F	White	19.8862	Flucelvax	40	320	40	160	10	40	20	160	Flucelvax	320	640	320	320	40	160	80	160	20	40	Flucelvax	320	160	160	160	80	80	160	160	40	40		1995	Flucelvax	80	160	20	40	40	80	160
	1995	27	FM-122	FM-122	FM-122	F	White	20.984	FluMist	80	80	40	20	10	10	20	20	FluMist	80	40	20	20	10	10	10	10	5	5	FluMist	40	40	20	20	5	10	10	20	5	5		1995	FluMist	10	10	5	5	10	5	20
	1994	28	631	631	FB-027	F	White	42.42	Fluzone SD	320	320	160	160	10	5	160	320	Fluzone SD	320	320	160	160	10	10	160	160	20	5	FluBlok	320	5	80	5	10	5	160	5	40	5		1994	Fluzone SD	40	5	5	5	5	5	320
	1994	28	FC-013	FC-013	FC-013	F	Other	19.9574	Flucelvax	80	640	40	320	10	160	20	320	Flucelvax	160	80	320	160	80	80	40	20	5	5	Flucelvax	80	80	40	80	20	40	20	40	10	40		1994	Flucelvax	20	80	10	20	20	160	160
	1993	29	512	512	512	F	White	25.8053	Fluzone SD	160	320	80	160	20	40	40	40	Fluzone SD	160	320	160	160	40	80	20	40	5	5	Fluzone SD	160	160	80	80	40	80	40	40	40	40		1993	Fluzone SD	40	80	20	40	10	80	80
	1993	29	FB2-085	FC2-093	FB3-085	F	White	27.3403	FluBlok	160	160	80	80	10	5	80	80	Flucelvax	80	80	80	80	5	5	40	5	5	5	FluBlok	80	80	40	80	5	10	80	80	5	10		1993	FluBlok	80	160	40	80	40	160	160
	1992	29	FC-028	FC-028	FC-028	F	White	26.1238	Flucelvax	10	2560	5	640	5	160	5	640	Flucelvax	80	160	80	80	5	40	10	40	5	40	Flucelvax	40	40	20	20	10	10	40	40	10	10		1992	Flucelvax	20	160	10	80	10	40	40
	1992	30	FM-113	FM-113	FM-113	M	Hispanic or Latino	30.9748	FluMist	80	80	80	80	20	40	10	20	FluMist	80	80	160	160	80	80	20	20	5	5	FluMist	80	80	80	80	80	80	20	40	5	5		1992	FluMist	10	10	10	5	5	5	20
	1992	30	UGA7-232	UGA8-232	UGA9-232	F	White	26.3931	Fluzone SD	80	160	80	80	10	10	40	80	Fluzone SD	80	80	80	80	10	20	20	20	40	5	Fluzone SD	10	40	40	80	10	40	40	80	40	80		1992	Fluzone SD	10	20	10	10	20	40	320
	1991	31	597	597	FB-008	F	White	29.9871	Fluzone SD	160	160	80	80	5	5	80	160	Fluzone SD	320	160	160	160	10	5	80	40	20	20	FluBlok	80	80	40	80	5	5	40	80	20	40		1991	Fluzone SD	40	80	40	80	10	40	320
	1991	31	FC-026	FC-026	FC-026	F	White	23.1378	Flucelvax	320	320	160	160	80	80	80	80	Flucelvax	160	160	80	80	20	80	20	20	5	10	Flucelvax	80	80	40	40	40	80	40	80	10	80		1991	Flucelvax	160	160	80	80	20	80	320
	1989	33	FM-138	FM-138	FM-138	F	White	20.93	FluMist	160	80	80	80	20	40	20	20	FluMist	80	80	160	80	40	40	10	10	5	5	FluMist	40	80	80	80	40	40	40	40	10	20		1989	FluMist	320	320	160	160	160	160	320
	1988	34	443	443	443	F	White	33.83	Fluzone SD	40	40	20	40	5	10	10	20	Fluzone SD	20	80	20	40	5	40	5	5	5	5	Fluzone SD	20	20	20	20	10	10	10	10	10	10		1988	Fluzone SD	80	320	40	160	20	80	160
	1988	34	580	FC2-083	FC3-083	F	White	27.9155	Fluzone SD	320	320	320	320	160	160	80	80	Flucelvax	320	320	320	640	320	160	40	40	5	5	Flucelvax	320	160	160	160	160	320	40	40	5	5		1988	Fluzone SD	5	20	5	20	5	20	20
	1988	34	FC1-018	706	706	F	White	19.2544	Flucelvax	80	80	80	80	20	20	20	40	Fluzone SD	40	80	40	80	20	40	10	20	5	5	Fluzone SD	40	80	40	40	10	20	40	40	5	5		1988	Flucelvax	160	160	80	80	320	320	320
	1988	34	FB2-042	FC2-103	FB3-042	F	White	32.12	FluBlok	320	320	320	160	20	20	40	80	Flucelvax	320	160	160	160	20	20	40	40	5	5	FluBlok	160	320	160	160	20	80	80	160	10	80		1988	FluBlok	5	5	5	5	20	5	80
35-49 y.o. (1973-1987)	1987	35	FM-050	FM-050	FM-050	M	White	40.7713	FluMist	40	40	20	20	5	5	10	40	FluMist	40	40	40	20	5	5	5	10	5	5	FluMist	20	20	10	10	5	5	20	20	5	5	35-49 y.o. (1973-1987)	1987	FluMist	5	5	5	5	10	5	5
	1987	35	FM-134	FM-134	FM-134	F	White	29.3	FluMist	20	80	20	40	10	40	10	40	FluMist	40	40	40	40	20	20	10	10	5	5	FluMist	20	20	40	20	20	20	40	40	5	5		1987	FluMist	10	10	5	5	20	40	40
	1987	35	610	610	610	F	White	28.5018	Fluzone SD	320	320	320	640	80	80	160	160	Fluzone SD	320	320	160	320	160	160	40	80	5	20	Fluzone SD	80	160	160	80	80	80	80	80	10	20		1987	Fluzone SD	320	1280	160	1280	40	320	320
	1987	35	FB2-098	FM3-164	FM4-164	F	White	28.0245	FluBlok	320	640	160	320	80	160	40	160	FluMist	320	320	320	160	160	160	40	40	20	20	FluMist	160	160	80	80	160	80	80	320	20	20		1987	FluBlok	160	160	80	80	10	40	320
	1987	35	FB2-104	FC2-089	FC3-089	F	White	25.2796	FluBlok	160	640	80	160	10	40	40	160	Flucelvax	160	80	80	80	20	20	20	20	5	5	Flucelvax	80	80	40	40	10	640	40	40	5	10		1987	FluBlok	80	160	40	80	40	80	160
	1986	36	FC-024	FC-024	FC-024	F	Black or AA	54.2562	Flucelvax	160	320	80	80	5	10	40	160	Flucelvax	160	320	160	160	80	160	20	80	10	80	Flucelvax	80	5	80	5	80	5	40	5	20	5		1986	Flucelvax	320	640	160	320	5	20	640
	1986	36	FM-118	FM-118	FM-118	F	White	26.8443	FluMist	20	10	10	10	5	5	5	5	FluMist	20	10	20	10	5	5	5	5	5	5	FluMist	10	10	5	5	5	5	5	5	5	5		1986	FluMist	320	80	40	40	10	5	160
	1986	36	FB2-106	694	694	F	White	22.4	FluBlok	160	1280	160	320	10	40	80	320	Fluzone SD	160	160	160	160	20	20	40	40	5	5	Fluzone SD	80	160	80	80	10	20	80	80	10	10		1986	FluBlok	80	320	40	160	10	160	160
	1985	37	FM-104	FM-104	FM-104	M	Hispanic or Latino	39.0558	FluMist	320	160	160	160	80	80	40	40	FluMist	160	160	320	160	160	80	40	20	20	10	FluMist	80	80	80	80	80	80	40	40	10	20		1985	FluMist	1280	1280	640	320	640	320	1280
	1984	37	FC-002	FC-002	FC-002	F	White	28.8189	Flucelvax	40	40	40	40	10	10	20	20	Flucelvax	20	80	20	160	10	80	5	40	5	20	Flucelvax	40	40	40	40	40	40	40	40	10	20		1984	Flucelvax	80	80	40	20	5	5	80
	1984	38	FM-105	FM-105	FM-105	F	White	33.1986	FluMist	80	80	40	40	10	10	20	20	FluMist	80	40	80	40	20	10	10	5	5	5	FluMist	40	40	40	40	20	10	80	10	5	5		1984	FluMist	160	80	40	40	10	5	320
	1984	38	UGA7-207	UGA8-207	UGA9-207	M	White	23.1425	Fluzone SD	160	160	320	320	40	40	40	40	Fluzone SD	160	160	320	160	80	80	20	20	5	5	Fluzone SD	80	160	80	80	40	40	20	40	10	20		1984	Fluzone SD	40	80	40	80	40	320	80
	1984	38	UGA7-250	UGA8-250	UGA9-250	F	White	27.9972	Fluzone SD	80	640	80	160	20	20	80	160	Fluzone SD	160	160	160	160	40	40	80	80	40	5	Fluzone SD	40	80	80	80	40	80	80	80	20	40		1984	Fluzone SD	80	80	40	40	20	40	320
	1983	39	491	491	491	M	White	36.6913	Fluzone SD	80	160	80	80	40	40	40	40	Fluzone SD	80	80	80	80	40	40	10	20	5	5	Fluzone SD	40	80	40	40	20	40	20	20	5	10		1983	Fluzone SD	10	20	5	10	5	20	20
	1983	39	FB2-108	FC2-090	FC3-090	F	White	23.9853	FluBlok	320	320	160	160	20	20	80	80	Flucelvax	160	80	160	80	40	20	20	20	5	5	Flucelvax	80	80	40	40	20	640	40	40	5	20		1983	FluBlok	80	80	20	20	40	80	160
	1981	41	UGA7-128	UGA8-128	UGA9-128	F	Black or AA	37.4219	Fluzone SD	160	640	80	320	40	160	80	160	Fluzone SD	160	1280	80	640	80	640	40	320	20	160	Fluzone SD	160	640	80	320	80	320	80	320	40	160		1981	Fluzone SD	160	160	80	2560	40	2560	320
	1981	41	UGA7-215	UGA8-215	UGA9-215	F	White	23.1763	Fluzone SD	5	5	20	5	5	5	5	5	Fluzone SD	10	20	10	10	5	5	5	5	5	5	Fluzone SD	10	10	5	10	5	5	5	10	5	5		1981	Fluzone SD	160	640	80	320	160	320	320
	1981	41	438	438	438	M	White	30.8364	Fluzone SD	5	10	5	5	5	20	5	5	Fluzone SD	5	20	5	10	5	5	5	5	5	5	Fluzone SD	5	10	5	10	5	10	5	5	5	5		1981	Fluzone SD	5	160	5	5	5	160	5
	1981	41	522	522	522	M	Hispanic or Latino	26.4463	Fluzone SD	40	40	40	40	5	10	10	20	Fluzone SD	20	40	20	40	10	20	5	10	5	5	Fluzone SD	20	20	20	20	10	10	10	10	5	5		1981	Fluzone SD	10	20	10	10	10	20	80
	1981	41	FB2-044	FC2-099	FB3-044	F	White	21.4669	FluBlok	40	20	20	20	5	5	20	20	Flucelvax	40	40	20	20	5	5	10	10	5	5	FluBlok	20	20	10	20	5	5	10	20	5	10		1981	FluBlok	640	640	320	320	160	160	640
	1981	41	FB2-082	FM3-161	FM4-161	F	White	30.7296	FluBlok	160	160	160	80	80	80	80	80	FluMist	160	160	80	80	80	80	40	40	20	10	FluMist	40	80	40	40	40	80	40	40	10	20		1981	FluBlok	160	80	80	40	10	5	320
	1981	41	FB2-090	FC2-112	FB3-090	F	White	23.2711	FluBlok	10	10	5	10	5	5	5	5	Flucelvax	10	10	10	10	5	5	5	5	5	5	FluBlok	10	10	5	10	5	5	5	10	5	5		1981	FluBlok	80	40	20	5	5	5	160
	1980	42	461	461	461	M	White	31.2226	Fluzone SD	80	40	40	160	40	40	40	40	Fluzone SD	80	80	80	80	40	80	20	20	5	5	Fluzone SD	80	160	160	160	160	320	80	160	80	160		1980	Fluzone SD	40	5	20	20	40	80	80
	1980	42	596	596	596	F	White	31.14	Fluzone SD	20	20	40	40	10	10	20	40	Fluzone SD	10	20	20	40	5	10	5	10	5	5	Fluzone SD	10	40	10	20	5	10	10	20	10	20		1980	Fluzone SD	40	160	40	160	10	80	80
	1979	43	FM-128	FM-128	FM-128	F	White	27.1812	FluMist	1280	640	320	320	320	320	160	160	FluMist	640	640	640	320	320	320	80	80	5	5	FluMist	160	160	160	160	160	160	80	80	5	5		1979	FluMist	80	40	40	20	160	80	160
	1979	43	UGA7-219	UGA8-219	UGA9-219	M	White	33.0512	Fluzone SD	160	320	160	160	40	80	40	80	Fluzone SD	320	160	320	160	160	80	40	40	5	5	Fluzone SD	80	160	80	160	80	80	40	80	5	5		1979	Fluzone SD	5	20	5	20	5	80	20
	1979	43	UGA7-300	UGA8-300	UGA9-300	F	White	25.015	Fluzone SD	160	160	160	160	160	160	40	80	Fluzone SD	160	320	160	320	160	160	20	40	5	5	Fluzone SD	160	160	160	160	160	320	40	40	10	10		1979	Fluzone SD	5	5	5	5	5	5	640
	1979	43	572	572	572	F	White	25.2764	Fluzone SD	40	320	20	160	5	40	10	160	Fluzone SD	160	160	80	160	40	40	40	80	20	160	Fluzone SD	80	160	80	80	20	40	40	320	20	40		1979	Fluzone SD	10	40	5	20	20	40	10
	1978	44	FM-072	FM-072	FM-072	M	White	28.4688	FluMist	80	160	160	160	80	80	40	40	FluMist	160	160	160	160	160	80	20	20	10	5	FluMist	80	80	80	80	160	160	40	40	10	5		1978	FluMist	40	20	5	5	640	640	80
	1977	45	UGA7-022	UGA8-022	UGA9-022	M	White	52.2661	Fluzone SD	80	80	80	80	5	5	80	80	Fluzone SD	80	80	80	80	5	5	80	40	5	5	Fluzone SD	40	40	40	40	5	5	80	80	10	20		1977	Fluzone SD	20	20	20	20	40	40	40
	1977	45	UGA7-249	UGA8-249	UGA9-249	F	White	31.7728	Fluzone SD	5	5	5	5	5	10	5	10	Fluzone SD	20	20	20	20	20	20	10	5	10	5	Fluzone SD	10	40	10	40	10	40	10	40	5	20		1977	Fluzone SD	5	5	5	5	5	5	5
	1977	45	UGA7-337	UGA8-337	UGA9-337	F	White	25.4366	Fluzone SD	40	80	40	40	10	20	10	20	Fluzone SD	20	40	40	40	20	20	5	10	5	5	Fluzone SD	20	40	20	20	10	20	10	40	5	5		1977	Fluzone SD	20	40	20	40	40	40	80
	1977	45	FB2-022	FC2-109	FB3-022	F	White	25.9908	FluBlok	640	320	160	160	10	20	80	160	Flucelvax	320	320	160	160	20	20	80	80	5	5	FluBlok	160	160	80	80	10	20	80	80	5	40		1977	FluBlok	40	40	20	5	20	5	160
	1977	45	FC-007	FC-007	FC-007	F	White	22.1988	Flucelvax	40	40	10	10	5	5	5	5	Flucelvax	40	20	20	10	5	5	5	5	5	5	Flucelvax	20	20	10	10	5	5	5	5	5	5		1977	Flucelvax	20	10	10	5	5	5	20
	1977	45	FC-020	FC-020	FC-020	F	Black or AA	32.2364	Flucelvax	80	320	80	320	20	80	20	160	Flucelvax	320	320	320	320	80	80	80	80	20	20	Flucelvax	160	160	80	160	80	80	80	160	20	40		1977	Flucelvax	160	1280	80	640	160	640	320
	1975	47	UGA7-220	UGA8-220	UGA9-220	F	White	45.2144	Fluzone SD	160	160	80	160	40	80	40	80	Fluzone SD	80	320	80	320	40	160	20	80	5	5	Fluzone SD	80	160	80	80	80	80	40	80	10	20		1975	Fluzone SD	80	160	1280	160	80	80	320
	1975	47	422	422	422	F	White	22.9654	Fluzone SD	40	40	40	40	20	20	20	20	Fluzone SD	40	40	40	40	20	40	10	20	5	5	Fluzone SD	40	40	20	40	20	40	20	20	5	10		1975	Fluzone SD	5	5	5	5	10	5	5
	1975	47	427	427	427	F	White	22.3053	Fluzone SD	80	40	10	10	5	5	10	10	Fluzone SD	40	40	10	10	5	5	5	5	5	5	Fluzone SD	20	40	10	10	5	5	10	10	5	5		1975	Fluzone SD	40	40	20	40	80	5	80
	1975	47	FC1-015	662	662	F	Black or AA	32.2775	Flucelvax	40	320	20	160	5	80	10	160	Fluzone SD	80	80	80	80	40	20	20	20	5	5	Fluzone SD	40	40	40	40	20	40	10	20	5	5		1975	Flucelvax	40	80	10	20	20	160	40
	1975	47	FM-114	FM-114	FM-114	F	White	40.8	FluMist	160	80	40	10	5	5	5	5	FluMist	80	80	20	20	5	10	5	5	5	5	FluMist	40	80	10	20	10	80	5	20	5	5		1975	FluMist	40	40	20	5	80	80	10
	1974	48	409	409	409	F	Black or AA	36.3478	Fluzone SD	80	40	80	80	20	20	20	20	Fluzone SD	40	80	80	80	20	20	5	10	5	10	Fluzone SD	80	80	40	80	40	40	160	320	80	320		1974	Fluzone SD	10	5	5	5	40	80	40
	1974	48	457	457	457	M	White	32.6964	Fluzone SD	320	640	320	320	160	160	160	320	Fluzone SD	320	320	320	320	160	160	80	80	40	5	Fluzone SD	80	160	160	160	80	80	40	40	20	20		1974	Fluzone SD	160	320	160	160	10	5	320
	1973	49	FM2-111	701	701	F	White	34.256	FluMist	40	80	40	40	5	10	20	40	Fluzone SD	40	40	20	40	10	10	10	10	5	5	Fluzone SD	20	160	20	80	5	20	10	80	5	40		1973	FluMist	40	20	20	5	10	5	40
50-64 y.o. (1958-1972)	1972	50	360	360	360	F	White	24.1966	Fluzone SD	5	5	5	5	5	5	5	20	Fluzone SD	10	5	10	5	5	5	5	5	5	5	Fluzone SD	10	20	5	10	5	5	5	10	5	5	50-64 y.o. (1958-1972)	1972	Fluzone SD	160	320	160	160	160	320	640
	1972	50	570	570	570	F	White	N/A	Fluzone SD	20	20	5	10	5	5	20	10	Fluzone SD	10	5	5	10	5	5	5	5	5	5	Fluzone SD	10	5	5	5	5	5	5	5	5	5		1972	Fluzone SD	320	320	160	320	10	10	640
	1972	50	635	635	635	F	White	36.6139	Fluzone SD	160	160	40	40	10	5	20	20	Fluzone SD	160	80	40	20	10	10	20	10	5	10	Fluzone SD	40	80	20	20	5	10	10	10	5	5		1972	Fluzone SD	5	5	5	5	10	5	5
	1972	50	FC1-011	708	708	F	White	23.3526	Flucelvax	80	160	20	80	5	20	20	40	Fluzone SD	40	80	40	40	5	5	10	20	5	5	Fluzone SD	20	40	20	40	5	5	20	40	5	40		1972	Flucelvax	320	80	160	40	160	5	1280
	1972	50	FB2-103	746	746	F	White	25.8975	FluBlok	160	320	160	160	80	80	10	20	Fluzone SD	80	160	80	80	80	80	5	10	5	5	Fluzone SD	80	80	40	80	40	80	5	20	5	20		1972	FluBlok	80	160	40	40	5	5	80
	1971	51	462	462	462	F	White	24.2738	Fluzone SD	80	160	40	40	10	20	20	40	Fluzone SD	80	80	20	40	10	40	10	20	5	5	Fluzone SD	40	40	20	20	20	20	10	10	10	20		1971	Fluzone SD	10	40	5	20	20	160	80
	1971	51	717	717	717	F	White	35.8544	Fluzone SD	40	1280	20	640	10	160	10	160	Fluzone SD	80	320	80	160	20	40	10	40	5	5	Fluzone SD	80	160	40	80	20	40	40	640	5	5		1971	Fluzone SD	320	640	640	640	5	160	1280
	1970	52	UGA7-008	FC2-081	FC3-081	F	Black or AA	21.2808	Fluzone SD	80	80	80	80	20	20	20	40	Flucelvax	80	160	80	320	40	160	20	80	5	80	Flucelvax	80	80	80	80	40	80	40	40	20	40		1970	Fluzone SD	160	160	160	160	10	80	160
	1970	52	518	518	518	M	White	33.4	Fluzone SD	20	40	20	40	5	5	20	40	Fluzone SD	40	160	40	160	5	5	10	40	5	5	Fluzone SD	40	80	40	40	5	5	20	20	20	10		1970	Fluzone SD	80	160	80	80	5	5	160
	1969	53	FC-016	FC-016	FC-016	M	White	28.7032	Flucelvax	5	80	5	80	5	20	5	640	Flucelvax	10	20	20	20	10	10	80	80	5	160	Flucelvax	5	5	5	10	5	5	40	40	40	80		1969	Flucelvax	5	160	5	80	5	5	40
	1969	53	UGA7-340	UGA8-340	UGA9-340	M	White	24.0523	Fluzone SD	10	5	5	5	5	5	10	10	Fluzone SD	10	10	5	5	5	5	5	5	5	5	Fluzone SD	5	10	5	5	10	10	40	40	40	40		1969	Fluzone SD	40	320	20	160	20	80	160
	1968	54	UGA7-321	UGA8-321	UGA9-321	F	White	24.7961	Fluzone SD	5	5	20	10	5	5	5	10	Fluzone SD	20	10	20	10	5	5	5	5	5	5	Fluzone SD	5	10	5	5	5	5	5	5	5	5		1968	Fluzone SD	5	5	5	5	5	5	20
	1967	55	417	417	417	M	White	25.8333	Fluzone SD	10	5	5	5	5	5	5	5	Fluzone SD	5	10	5	10	5	5	5	5	5	5	Fluzone SD	5	5	5	5	5	5	5	40	5	5		1967	Fluzone SD	20	5	10	10	5	5	40
	1966	56	UGA7-571	FC2-080	FC3-080	F	White	41.1387	Fluzone SD	80	160	80	160	40	40	40	40	Flucelvax	160	80	160	160	80	80	20	40	5	20	Flucelvax	80	40	40	40	40	40	40	20	10	20		1966	Fluzone SD	40	40	20	40	5	10	40
	1966	56	FB2-099	FC2-100	FB3-099	M	White	21.8623	FluBlok	80	80	40	40	10	20	20	160	Flucelvax	80	40	40	40	20	20	20	20	5	5	FluBlok	40	80	20	40	10	20	20	40	5	10		1966	FluBlok	5	5	5	5	5	5	5
	1965	57	FB2-096	692	692	F	White	24.2784	FluBlok	20	80	10	40	5	5	10	40	Fluzone SD	20	40	10	20	5	5	5	10	5	5	Fluzone SD	20	80	10	20	5	5	10	20	5	10		1965	FluBlok	20	320	10	160	20	320	40
	1964	58	607	607	FB-047	M	White	36.1327	Fluzone SD	80	160	160	160	20	20	40	40	Fluzone SD	80	80	80	80	20	40	10	20	5	5	FluBlok	80	80	40	80	40	40	20	40	10	20		1964	Fluzone SD	40	80	20	40	10	10	40
	1964	58	FC-048	FC-048	FC-048	F	White	39.3645	Flucelvax	320	2560	40	160	10	20	20	160	Flucelvax	5	20	10	20	5	5	5	5	5	5	Flucelvax	10	10	5	5	5	5	10	10	5	5		1964	Flucelvax	160	160	80	80	320	320	640
	1964	58	606	606	606	F	White	32.2584	Fluzone SD	80	160	80	80	5	10	40	40	Fluzone SD	40	80	40	80	5	10	10	20	5	5	Fluzone SD	40	40	40	40	5	10	10	40	5	40		1964	Fluzone SD	10	20	10	20	5	20	10
	1964	58	FB2-093	682	682	F	White	27.4382	FluBlok	160	640	160	320	20	5	80	320	Fluzone SD	160	160	80	80	40	20	40	40	5	10	Fluzone SD	40	80	40	80	10	20	40	80	5	20		1964	FluBlok	1280	1280	320	320	640	5	640
	1963	59	UGA7-305	UGA8-305	UGA9-305	M	White	31.4635	Fluzone SD	80	80	40	40	20	20	20	40	Fluzone SD	80	40	40	40	20	20	10	20	5	5	Fluzone SD	40	40	40	40	20	20	20	20	5	10		1963	Fluzone SD	80	320	40	160	20	80	80
	1963	59	432	432	432	M	White	26.52	Fluzone SD	40	40	40	80	10	20	20	40	Fluzone SD	80	40	160	80	40	20	20	20	5	5	Fluzone SD	40	80	20	40	10	40	20	40	5	10		1963	Fluzone SD	20	20	10	10	160	160	80
	1963	59	FC1-035	709	709	F	White	35.6682	Flucelvax	320	320	80	80	10	20	20	40	Fluzone SD	160	320	160	160	80	80	20	40	5	5	Fluzone SD	80	160	80	80	40	80	40	160	5	40		1963	Flucelvax	160	160	80	80	40	5	320
	1962	60	359	359	359	F	White	33.2344	Fluzone SD	5	20	5	10	5	10	10	10	Fluzone SD	5	40	10	20	5	20	5	20	5	5	Fluzone SD	20	40	10	20	10	20	20	80	5	20		1962	Fluzone SD	5	5	5	5	10	10	5
	1962	60	600	600	600	M	White	34.232	Fluzone SD	20	40	10	20	5	5	10	20	Fluzone SD	10	20	10	20	5	5	5	5	5	5	Fluzone SD	5	10	5	10	5	5	5	40	5	40		1962	Fluzone SD	40	40	40	40	5	10	320
	1961	61	352	352	352	M	White	27.1161	Fluzone SD	40	320	160	160	40	40	80	80	Fluzone SD	160	320	80	160	40	80	40	40	5	5	Fluzone SD	80	160	80	80	40	40	40	80	20	20		1961	Fluzone SD	80	80	40	40	5	5	80
	1961	61	384	384	384	F	White	27.2854	Fluzone SD	20	40	20	40	5	10	10	20	Fluzone SD	20	40	40	40	10	20	5	10	5	10	Fluzone SD	10	20	20	40	5	40	10	160	5	20		1961	Fluzone SD	160	640	80	320	160	640	160
	1961	61	403	403	403	F	White	25.8216	Fluzone SD	40	160	40	80	10	20	20	40	Fluzone SD	40	320	40	640	20	160	10	80	5	5	Fluzone SD	160	160	160	160	40	160	40	320	20	40		1961	Fluzone SD	320	320	320	320	20	40	320
	1961	61	578	578	578	F	White	39.4931	Fluzone SD	80	320	40	160	20	40	20	80	Fluzone SD	80	160	80	160	40	80	20	40	5	20	Fluzone SD	40	40	40	80	20	80	20	80	5	40		1961	Fluzone SD	640	1280	320	640	80	160	640
	1960	62	425	425	425	F	White	39.87	Fluzone SD	80	80	40	40	10	10	40	80	Fluzone SD	80	160	40	160	10	40	20	80	5	5	Fluzone SD	80	160	80	80	40	160	160	160	20	80		1960	Fluzone SD	40	40	20	20	80	80	160
	1959	63	FC-044	FC-044	769	F	White	30.111	Flucelvax	640	1280	320	640	160	160	160	320	Flucelvax	40	40	40	20	5	5	5	5	5	5	Fluzone HD	20	80	20	40	5	10	20	40	5	20		1959	Flucelvax	1280	2560	640	640	640	1280	2560
	1959	63	UGA7-086	UGA8-086	UGA9-086	M	White	31.352	Fluzone SD	640	1280	640	1280	640	320	160	160	Fluzone SD	1280	640	1280	640	1280	640	160	80	40	20	Fluzone HD	640	1280	320	640	640	1280	80	160	20	40		1959	Fluzone SD	10	20	10	10	5	10	10
	1959	63	599	599	599	M	White	36.8563	Fluzone SD	80	640	80	320	10	40	20	320	Fluzone SD	80	80	80	80	10	20	20	20	5	5	Fluzone SD	40	80	40	80	10	20	20	40	10	40		1959	Fluzone SD	40	80	20	20	10	40	80
	1959	63	629	629	629	F	White	22.93	Fluzone SD	20	5	20	5	5	5	10	10	Fluzone SD	5	5	5	20	5	5	5	5	5	5	Fluzone HD	20	20	10	10	5	5	80	20	5	5		1959	Fluzone SD	320	320	160	160	20	5	640
	1959	63	FB2-028	FC2-088	FB3-028	F	White	25.015	FluBlok	80	160	40	160	10	40	20	80	Flucelvax	80	40	80	40	40	20	20	10	5	5	FluBlok	40	80	20	80	20	80	20	80	5	40		1959	FluBlok	320	1280	160	320	80	2560	1280
	1959	63	FB2-035	FC2-101	FB3-035	F	White	25.7325	FluBlok	20	20	20	20	5	5	10	20	Flucelvax	20	20	20	20	5	5	10	10	5	5	FluBlok	20	40	20	40	10	20	40	80	20	80		1959	FluBlok	20	80	10	5	20	5	80
	1958	64	654	654	654	F	White	25.9	Fluzone SD	20	40	20	40	10	20	10	20	Fluzone HD	20	20	20	20	10	10	5	10	5	5	Fluzone HD	10	20	10	20	20	20	10	20	5	10		1958	Fluzone SD	40	80	20	40	20	20	40
65-88 y.o. (1934-1957)	1957	65	UGA7-306	UGA8-306	UGA9-306	F	White	26.9958	Fluzone SD	80	80	80	80	20	20	40	80	Fluzone HD	80	80	80	80	20	40	20	40	5	20	Fluzone HD	40	40	20	40	10	20	40	80	10	20	65-88 y.o. (1934-1957)	1957	Fluzone SD	5	40	5	5	5	5	80
	1957	65	UGA7-312	UGA8-312	UGA9-312	F	White	31.8764	Fluzone HD	80	640	80	320	20	80	40	160	Fluzone HD	80	320	80	320	40	160	20	80	5	5	Fluzone HD	80	160	80	80	80	160	80	80	10	40		1957	Fluzone HD	10	40	10	40	5	20	40
	1957	65	UGA-565	FA1-049	FA2-049	F	White	20.3519	Fluzone HD	40	320	40	160	10	80	20	160	FLUAD	80	80	40	80	20	40	20	20	40	40	FLUAD	40	80	40	80	40	80	40	80	40	160		1957	Fluzone HD	20	80	10	20	5	40	40
	1957	65	586	586	586	M	White	30.9061	Fluzone HD	160	160	40	80	5	10	40	80	Fluzone HD	80	160	20	160	5	40	10	80	5	40	Fluzone HD	80	80	20	40	5	40	20	80	5	40		1957	Fluzone HD	640	1280	1280	1280	160	320	10240
	1956	66	UGA7-309	FA1-040	FA2-040	F	White	25.1311	Fluzone HD	40	320	20	160	10	40	20	320	FLUAD	80	320	80	320	20	80	20	160	5	5	FLUAD	80	160	80	80	20	40	80	160	20	80		1956	Fluzone HD	640	1280	640	1280	160	640	1280
	1956	66	379	379	379	F	White	23.532	Fluzone HD	40	40	40	40	10	20	20	80	Fluzone HD	40	80	40	80	20	20	10	20	20	40	Fluzone HD	20	40	20	40	10	10	20	80	20	40		1956	Fluzone HD	5	5	5	5	5	5	10
	1956	66	535	535	535	F	White	27.4597	Fluzone HD	20	80	40	80	10	40	40	320	Fluzone HD	40	40	80	80	40	20	40	40	10	5	Fluzone HD	20	80	20	80	10	40	40	80	10	40		1956	Fluzone HD	20	40	10	5	5	640	40
	1956	66	595	FA1-047	FA2-047	M	Black or AA	26.77	Fluzone HD	10	160	10	80	5	20	5	80	FLUAD	20	160	10	160	5	160	10	40	5	5	FLUAD	20	40	20	40	10	40	10	40	5	20		1956	Fluzone HD	80	160	40	40	80	160	80
	1956	66	611	611	611	M	White	21.7472	Fluzone HD	160	320	80	160	40	80	40	80	Fluzone HD	320	320	160	320	160	160	80	160	10	40	Fluzone HD	80	160	80	80	40	80	40	160	5	20		1956	Fluzone HD	40	40	20	5	5	5	320
	1955	67	UGA7-014	UGA8-014	UGA9-014	F	White	24.7026	Fluzone HD	10	20	10	20	5	5	5	20	Fluzone HD	10	10	10	10	5	5	5	5	5	5	Fluzone HD	5	20	5	10	5	5	5	10	5	5		1955	Fluzone HD	20	5	10	20	5	5	80
	1955	67	380	380	380	M	White	27.5476	Fluzone HD	20	40	10	40	5	5	10	40	Fluzone HD	20	40	10	20	5	10	5	10	5	5	Fluzone HD	20	40	10	20	5	10	10	40	5	10		1955	Fluzone HD	5	5	5	5	5	5	5
	1955	67	441	441	441	F	White	22.5768	Fluzone SD	80	40	40	40	10	10	10	20	Fluzone HD	20	40	20	40	5	20	5	20	5	5	Fluzone HD	20	40	20	20	10	20	10	40	10	20		1955	Fluzone SD	10	20	10	5	20	5	40
	1955	67	653	653	653	F	White	26.36	Fluzone SD	5	20	5	5	5	5	5	20	Fluzone HD	10	5	5	5	5	5	5	5	5	5	Fluzone HD	5	20	5	10	5	40	5	20	5	20		1955	Fluzone SD	20	40	10	5	5	5	40
	1955	68	278	FA1-024	FA2-024	M	White	26.2814	Fluzone HD	40	5	40	5	5	5	5	5	FLUAD	160	160	80	160	5	80	5	5	5	20	FLUAD	80	80	40	40	20	40	20	20	10	20		1955	Fluzone HD	40	5	5	5	5	5	40
	1954	68	UGA7-179	UGA8-179	UGA9-179	F	White	42.2954	Fluzone HD	160	160	80	160	10	20	80	80	Fluzone HD	80	160	80	160	20	20	20	40	5	5	Fluzone HD	10	5	40	40	5	10	80	40	5	5		1954	Fluzone HD	5	20	5	20	40	640	40
	1954	68	UGA7-270	UGA8-270	UGA9-270	M	White	27.1953	Fluzone HD	160	160	320	320	80	80	80	160	Fluzone HD	160	160	320	320	160	160	80	80	40	40	Fluzone HD	40	40	160	160	160	320	160	160	40	80		1954	Fluzone HD	5	20	5	20	80	320	40
	1954	68	UGA7-323	UGA8-323	UGA9-323	F	White	27.3334	Fluzone HD	20	20	20	20	5	5	40	160	Fluzone HD	20	40	20	20	5	5	40	20	40	80	Fluzone HD	10	20	20	10	5	5	20	20	40	20		1954	Fluzone HD	160	320	80	320	40	320	160
	1954	68	369	369	369	M	White	23.7313	Fluzone HD	40	80	40	80	20	20	20	40	Fluzone HD	40	80	80	80	40	40	20	20	5	5	Fluzone HD	40	80	40	80	20	40	20	80	20	40		1954	Fluzone HD	80	80	40	40	80	80	160
	1954	68	582	582	582	F	White	21.6248	Fluzone HD	20	160	10	80	5	5	20	80	Fluzone HD	40	80	20	80	5	10	10	40	5	5	Fluzone HD	20	160	20	80	5	10	20	160	5	10		1954	Fluzone HD	80	320	80	320	40	160	320
	1954	68	589	589	589	F	White	34.1733	Fluzone HD	20	20	10	20	5	5	20	20	Fluzone HD	10	20	10	20	5	10	5	5	5	5	Fluzone HD	5	10	10	10	5	10	5	5	5	5		1954	Fluzone HD	5	10	5	20	5	10	20
	1954	68	632	632	632	F	White	33.2133	Fluzone HD	80	160	80	80	20	20	40	80	Fluzone HD	80	160	80	160	40	80	20	80	5	5	Fluzone HD	80	160	80	80	40	160	40	160	20	80		1954	Fluzone HD	40	40	10	5	5	5	160
	1953	69	295	295	295	F	White	23.6308	Fluzone HD	160	320	80	160	40	80	40	160	Fluzone HD	320	320	160	160	80	80	80	80	10	5	Fluzone HD	5	80	80	320	40	320	80	160	20	80		1953	Fluzone HD	10	20	5	5	20	40	20
	1953	69	UGA7-313	UGA8-313	UGA9-313	M	White	37.2918	Fluzone HD	20	320	5	160	5	5	20	80	Fluzone HD	40	40	20	20	5	5	5	10	5	5	Fluzone HD	80	320	40	160	20	80	40	160	10	80		1953	Fluzone HD	40	160	40	160	40	320	80
	1953	69	UGA7-566	FA1-050	FA2-050	M	White	28.153	Fluzone HD	5	5	5	5	5	5	5	10	FLUAD	5	5	5	5	5	5	5	5	5	5	FLUAD	5	5	5	5	5	5	5	10	5	5		1953	Fluzone HD	80	80	40	40	20	40	160
	1953	69	588	588	588	F	White	27.9688	Fluzone HD	640	1280	640	640	160	320	160	1280	Fluzone HD	640	640	640	640	320	160	160	160	20	20	Fluzone HD	160	80	160	320	80	160	80	160	10	20		1953	Fluzone HD	1280	2560	640	640	320	1280	1280
	1953	69	652	652	652	F	White	30.18	Fluzone HD	160	320	80	160	20	40	80	640	Fluzone HD	320	320	160	320	80	80	40	160	20	40	Fluzone HD	80	160	80	80	20	80	40	40	10	20		1953	Fluzone HD	40	5	20	5	5	5	160
	1952	70	UGA7-077	UGA8-077	UGA9-077	F	White	28.2099	Fluzone HD	40	80	10	20	5	5	20	40	Fluzone HD	40	40	10	20	5	5	5	10	5	5	Fluzone HD	20	80	5	40	5	5	5	40	5	10		1952	Fluzone HD	40	40	40	40	10	20	160
	1952	70	UGA7-126	UGA8-126	UGA9-126	M	White	27.696	Fluzone HD	40	320	10	80	5	5	20	80	Fluzone HD	40	320	20	160	5	10	10	80	5	20	Fluzone HD	40	160	20	40	5	5	20	80	10	20		1952	Fluzone HD	80	320	160	160	10	40	320
	1952	70	UGA7-196	FA1-039	FA2-039	M	Hispanic or Latino	31.2153	Fluzone HD	5	10	5	5	5	5	10	20	FLUAD	5	5	5	5	5	5	5	5	5	5	FLUAD	5	5	5	5	5	5	5	5	5	5		1952	Fluzone HD	20	40	10	40	10	40	40
	1952	70	UGA7-296	UGA8-296	UGA9-296	M	White	20.4783	Fluzone HD	20	20	40	40	10	20	10	20	Fluzone HD	40	40	80	40	40	20	10	5	10	5	Fluzone HD	20	40	40	40	20	20	10	10	5	10		1952	Fluzone HD	20	20	10	10	5	20	40
	1952	70	476	476	476	M	White	26.2679	Fluzone HD	10	20	5	20	5	5	5	10	Fluzone HD	10	20	5	10	5	5	5	5	5	5	Fluzone HD	5	20	5	20	5	10	5	10	5	5		1952	Fluzone HD	5	5	5	5	5	5	20
	1952	70	568	568	568	F	White	20.1286	Fluzone HD	80	160	80	160	20	40	40	80	Fluzone HD	320	160	320	160	80	40	40	40	40	5	Fluzone HD	80	160	80	80	40	80	40	80	20	40		1952	Fluzone HD	5	5	5	5	5	5	5
	1952	70	744	744	744	M	White	29.32	Fluzone SD	5	640	5	320	5	5	5	320	Fluzone HD	160	160	5	5	5	5	5	5	5	5	Fluzone HD	80	80	40	80	40	80	80	160	5	80		1952	Fluzone SD	320	10240	160	5120	5	5120	320
	1951	71	UGA7-276	UGA8-276	UGA9-276	F	White	30.8596	Fluzone HD	20	40	20	40	10	20	10	20	Fluzone HD	20	160	20	160	5	160	5	40	5	5	Fluzone HD	10	160	20	320	20	640	10	160	5	80		1951	Fluzone HD	20	5	10	5	10	5	80
	1951	71	UGA7-334	UGA8-334	UGA9-334	M	White	30.6435	Fluzone HD	160	320	160	160	80	160	80	160	Fluzone HD	160	320	160	320	160	320	40	80	40	80	Fluzone HD	160	320	160	160	160	320	80	160	80	160		1951	Fluzone HD	80	80	40	40	5	40	160
	1951	71	UGA7-335	UGA8-335	UGA9-335	F	White	30.8638	Fluzone HD	40	160	80	160	5	40	40	80	Fluzone HD	80	320	80	160	40	80	20	40	5	5	Fluzone HD	40	160	40	80	40	80	40	80	5	40		1951	Fluzone HD	160	320	160	80	160	160	1280
	1950	72	UGA7-083	UGA8-083	UGA9-083	F	White	25.8216	Fluzone HD	5	5	5	10	5	5	5	10	Fluzone HD	10	20	5	10	5	5	5	10	5	5	Fluzone HD	10	20	5	10	5	5	5	20	5	10		1950	Fluzone HD	5	80	5	5	5	5	10
	1950	72	UGA7-147	UGA8-147	UGA9-147	M	White	20.3318	Fluzone HD	20	40	20	20	5	5	40	40	Fluzone HD	20	20	10	20	5	5	10	10	5	5	Fluzone HD	10	10	10	10	5	5	20	20	5	5		1950	Fluzone HD	5	5	5	5	10	10	10
	1950	72	151	FC2-073	FC3-073	F	White	26.9067	Fluzone SD	5	5	5	5	5	5	20	20	Flucelvax	5	5	5	5	5	5	5	5	5	640	Flucelvax	5	5	5	5	5	5	5	5	5	5		1950	Fluzone SD	10	20	10	20	5	5	20
	1950	72	648	648	648	F	White	21.7976	Fluzone HD	40	80	20	40	5	5	10	40	Fluzone HD	40	80	40	80	10	20	10	20	5	5	Fluzone HD	40	80	40	40	10	40	20	40	5	5		1950	Fluzone HD	40	160	20	80	20	80	40
	1949	73	UGA7-188	FA1-003	FA2-003	F	White	22.546	Fluzone HD	40	160	20	80	5	10	20	40	FLUAD	80	80	20	40	5	10	10	20	5	5	FLUAD	20	80	20	40	5	20	40	80	5	20		1949	Fluzone HD	80	640	80	640	40	640	320
	1949	73	618	618	618	M	White	27.6662	Fluzone HD	20	20	5	10	5	5	5	10	Fluzone HD	20	20	10	10	5	5	5	5	5	10	Fluzone HD	10	80	5	40	5	40	80	80	5	40		1949	Fluzone HD	40	40	20	10	20	20	80
	1948	74	UGA7-135	UGA8-135	UGA9-135	M	White	23.5352	Fluzone HD	40	80	20	40	10	20	20	20	Fluzone HD	80	40	40	40	40	20	5	10	5	5	Fluzone HD	20	20	20	20	20	20	20	20	10	10		1948	Fluzone HD	20	40	20	40	5	5	40
	1948	74	UGA7-146	FA1-036	FA2-036	M	White	26.6879	Fluzone SD	160	320	160	640	40	80	80	160	FLUAD	160	320	160	160	80	80	40	80	20	40	FLUAD	160	320	80	160	80	160	80	160	20	160		1948	Fluzone SD	80	160	80	160	20	80	80
	1948	74	UGA7-177	UGA8-177	UGA9-177	M	White	22.3846	Fluzone HD	80	160	80	80	10	10	40	40	Fluzone HD	80	80	80	80	5	5	5	20	5	5	Fluzone HD	40	80	40	80	10	10	40	80	5	5		1948	Fluzone HD	640	640	640	640	10	40	640
	1948	74	368	368	368	F	White	21.6092	Fluzone SD	5	5	5	10	5	5	5	5	Fluzone HD	5	40	5	20	5	5	5	10	5	5	Fluzone HD	5	10	5	10	5	5	5	80	5	20		1948	Fluzone SD	5	5	5	5	5	5	10
	1948	74	567	567	567	M	White	34.3697	Fluzone HD	10	10	5	5	5	5	20	20	Fluzone HD	10	10	5	5	5	5	5	5	5	5	Fluzone HD	5	10	5	5	5	5	5	10	5	10		1948	Fluzone HD	80	80	80	160	10	10	320
	1947	75	UGA7-273	UGA8-273	UGA9-273	M	White	26.6358	Fluzone HD	5	10	5	5	5	5	5	10	Fluzone HD	5	40	5	10	5	5	5	20	5	5	Fluzone HD	5	10	5	10	5	5	10	40	5	5		1947	Fluzone HD	5	40	5	10	5	20	10
	1947	75	UGA7-274	UGA8-274	UGA9-274	F	White	24.334	Fluzone HD	5	20	5	20	5	5	5	20	Fluzone HD	10	20	10	10	5	5	5	10	5	5	Fluzone HD	10	10	10	10	5	5	5	10	5	10		1947	Fluzone HD	5	10	5	5	5	5	20
	1947	75	285	FA1-045	FA2-045	F	White	26.2866	Fluzone HD	80	160	40	80	5	5	20	40	FLUAD	80	80	40	80	5	5	10	20	5	5	FLUAD	40	40	20	40	5	40	40	160	10	320		1947	Fluzone HD	40	80	40	80	5	10	40
	1947	75	UGA7-308	UGA8-308	UGA9-308	M	White	27.5319	Fluzone HD	10	10	5	40	5	10	5	20	Fluzone HD	10	10	5	5	5	5	5	5	5	5	Fluzone HD	5	10	5	5	5	5	5	5	5	5		1947	Fluzone HD	20	5	10	5	5	5	20
	1947	75	UGA7-326	FA1-030	FA2-030	M	White	22.5953	Fluzone HD	80	80	20	20	5	5	10	10	FLUAD	80	80	20	20	5	5	5	10	5	5	FLUAD	20	40	10	20	160	160	5	10	5	10		1947	Fluzone HD	80	40	40	40	5	5	40
	1947	75	353	353	353	M	White	25.1098	Fluzone HD	40	160	40	80	5	5	20	40	Fluzone HD	80	160	40	80	5	5	5	40	5	5	Fluzone HD	80	80	40	40	5	5	20	40	5	5		1947	Fluzone HD	80	160	40	80	5	80	160
	1947	75	381	381	381	F	White	35.4336	Fluzone HD	20	80	10	40	5	10	10	40	Fluzone HD	20	40	20	20	5	5	5	10	5	5	Fluzone HD	10	80	5	80	5	20	10	80	5	20		1947	Fluzone HD	80	80	20	80	10	320	80
	1947	75	593	593	593	F	White	24.7961	Fluzone HD	40	80	40	40	20	20	20	40	Fluzone HD	40	40	80	40	20	20	20	10	20	5	Fluzone HD	40	80	40	40	10	20	20	20	5	5		1947	Fluzone HD	5	10	5	10	5	5	5
	1947	75	619	FA1-002	FA2-002	F	White	26.5432	Fluzone HD	40	80	5	20	5	5	5	20	FLUAD	80	80	5	10	5	5	5	10	5	5	FLUAD	40	40	5	10	5	5	5	20	5	10		1947	Fluzone HD	40	320	20	160	5	160	160
	1947	75	638	638	638	F	White	33.284	Fluzone HD	40	80	40	40	10	20	40	40	Fluzone HD	40	40	40	40	20	20	20	20	5	5	Fluzone HD	10	20	10	20	5	5	20	20	5	5		1947	Fluzone HD	640	1280	640	640	160	320	640
	1947	75	639	639	639	M	White	24.639	Fluzone HD	10	20	10	20	5	5	20	40	Fluzone HD	5	20	10	20	5	5	10	20	5	5	Fluzone HD	5	10	5	10	5	5	20	80	5	40		1947	Fluzone HD	160	160	80	80	5	5	320
	1947	75	649	649	649	M	White	22.9418	Fluzone HD	40	40	40	40	5	10	20	20	Fluzone HD	40	320	20	160	5	10	10	160	5	10	Fluzone HD	40	640	20	320	5	20	20	640	5	20		1947	Fluzone HD	80	160	40	5	40	160	320
	1947	76	FB-117	687	FB-117	M	Black or AA	28.06	FluBlok	160	160	160	80	5	5	80	40	Fluzone SD	160	160	160	160	5	5	40	80	5	5	FluBlok	80	80	40	80	5	5	40	80	20	80		1947	FluBlok	0	0	80	40	40	20	320
	1946	76	UGA7-141	UGA8-141	UGA9-141	F	White	26.6252	Fluzone HD	80	1280	40	1280	10	40	40	320	Fluzone HD	80	1280	80	640	20	40	20	320	5	20	Fluzone HD	80	320	40	160	10	20	40	320	5	10		1946	Fluzone HD	80	320	160	320	80	1280	320
	1946	76	594	594	594	M	White	26.9388	Fluzone HD	80	160	80	160	20	20	40	80	Fluzone HD	40	160	40	160	20	40	10	40	5	40	Fluzone HD	80	160	40	80	20	40	40	40	20	40		1946	Fluzone HD	80	320	80	320	5	10	40
	1946	76	615	FA1-004	FA2-004	M	White	24.1389	Fluzone HD	20	40	10	20	5	5	20	40	FLUAD	20	20	20	20	5	10	10	10	5	20	FLUAD	10	10	10	10	10	10	20	20	10	20		1946	Fluzone HD	40	40	20	40	40	80	80
	1946	76	641	FA1-032	FA2-032	F	White	29.2622	Fluzone HD	40	160	20	80	5	20	10	40	FLUAD	40	80	20	40	10	20	5	20	5	5	FLUAD	20	80	5	40	5	10	10	160	5	80		1946	Fluzone HD	160	320	80	80	20	5	160
	1946	76	642	FA1-033	FA2-033	M	White	31.9316	Fluzone HD	20	40	5	20	5	5	10	40	FLUAD	20	40	5	10	5	5	5	10	5	5	FLUAD	40	40	20	20	20	5	10	40	5	5		1946	Fluzone HD	10	5	5	5	5	5	40
	1945	77	640	640	640	F	White	32.7722	Fluzone HD	5	5	5	5	5	5	5	5	Fluzone HD	5	5	5	5	5	5	5	5	5	5	Fluzone HD	5	5	5	5	5	5	5	5	5	5		1945	Fluzone HD	80	80	40	5	5	5	80
	1944	78	UGA7-275	UGA8-275	UGA9-275	F	White	41.1555	Fluzone HD	20	80	10	40	10	20	10	40	Fluzone HD	40	80	20	40	40	40	10	20	10	40	Fluzone HD	5	10	10	80	40	160	10	160	10	160		1944	Fluzone HD	20	40	10	10	5	20	320
	1944	78	569	569	569	F	White	25.639	Fluzone HD	160	160	160	160	80	80	10	20	Fluzone HD	160	160	160	160	80	160	10	20	5	5	Fluzone HD	80	80	80	80	80	80	10	10	5	5		1944	Fluzone HD	5	20	10	10	5	5	20
	1944	79	FB-118	FC-082	FB-118	M	Black or AA	26.6	FluBlok	80	80	160	160	40	40	20	20	Flucelvax	160	80	160	160	80	80	40	40	5	40	FluBlok	80	160	40	160	40	80	40	160	20	80		1944	FluBlok	0	0	80	80	80	40	160
	1943	79	UGA7-169	UGA8-169	UGA9-169	M	White	22.9138	Fluzone HD	20	20	10	20	5	5	20	20	Fluzone HD	20	20	10	10	5	5	5	5	5	5	Fluzone HD	10	80	5	20	5	20	5	40	5	10		1943	Fluzone HD	20	20	20	20	5	10	40
	1943	79	362	362	362	M	White	27.8	Fluzone HD	20	20	10	10	5	5	10	10	Fluzone HD	10	20	10	10	5	5	10	10	5	5	Fluzone HD	10	10	10	10	5	5	10	20	5	10		1943	Fluzone HD	320	320	320	640	80	80	640
	1942	80	651	FA1-021	FA2-021	F	White	20.9266	Fluzone HD	640	2560	640	640	320	640	320	640	FLUAD	640	2560	640	1280	640	1280	160	320	5	10	FLUAD	320	640	320	320	320	320	320	320	5	80		1942	Fluzone HD	20	20	5	5	5	40	10
	1941	81	644	644	644	F	White	21.6349	Fluzone HD	40	5	5	5	5	5	20	20	Fluzone HD	5	5	20	40	5	20	5	10	5	5	Fluzone HD	20	20	20	20	5	5	5	5	5	5		1941	Fluzone HD	5	5	5	5	5	5	40
	1938	84	643	643	643	M	White	32.4235	Fluzone HD	40	40	20	20	5	5	40	40	Fluzone HD	40	40	20	20	5	5	20	20	5	5	Fluzone HD	20	20	20	20	5	5	40	40	5	5		1938	Fluzone HD	20	20	10	5	20	5	40
	1937	85	587	587	587	F	White	24.3046	Fluzone HD	160	640	160	640	40	80	40	320	Fluzone HD	80	640	80	640	40	160	20	160	5	40	Fluzone HD	80	80	40	320	20	160	40	160	10	80		1937	Fluzone HD	40	80	40	80	5	20	40
	1937	85	614	614	614	F	White	24.3582	Fluzone HD	10	5	5	10	5	5	5	5	Fluzone HD	10	5	5	10	5	5	5	5	5	5	Fluzone HD	5	10	5	5	5	10	40	5	5	5		1937	Fluzone HD	80	80	40	5	10	5	40
	1934	88	455	455	455	F	White	22.414	Fluzone HD	80	320	80	320	20	40	40	160	Fluzone HD	160	160	160	160	40	40	40	40	40	80	Fluzone HD	40	80	80	80	20	40	20	40	20	40		1934	Fluzone HD	320	2560	160	1280	80	5120	640
	UGA 7-9 H1N1 Avg HAI											UGA 7-9 H3N2 Avg HAI											UGA 7-9 Yam Avg HAI											UGA 7-9 Vic Avg HAI
	D0 (9-17 y.o.)	D28 (9-17 y.o.)	D0 (18-34 y.o.)	D28 (18-34 y.o.)		D0 (35-49 y.o.)	D28 (35-49 y.o.)	D0 (50-64 y.o.)	D28 (50-64 y.o.)	D0 (65+ y.o.)	D28 (65+ y.o.)		D0 (9-17 y.o.)	D28 (9-17 y.o.)	D0 (18-34 y.o.)	D28 (18-34 y.o.)	D0 (35-49 y.o.)	D28 (35-49 y.o.)	D0 (50-64 y.o.)	D28 (50-64 y.o.)	D0 (65+ y.o.)	D28 (65+ y.o.)		D0 (9-17 y.o.)	D28 (9-17 y.o.)	D0 (18-34 y.o.)	D28 (18-34 y.o.)	D0 (35-49 y.o.)	D28 (35-49 y.o.)	D0 (50-64 y.o.)	D28 (50-64 y.o.)	D0 (65+ y.o.)	D28 (65+ y.o.)		D0 (9-17 y.o.)	D28 (9-17 y.o.)	D0 (18-34 y.o.)	D28 (18-34 y.o.)	D0 (35-49 y.o.)		D0 (9-17 y.o.)	D28 (50-64 y.o.)	D0 (65+ y.o.)	D28 (65+ y.o.)
UGA7	103	140	49.3548	132.903		40.5814	79.7674	28.6486	87.4324	30.2597	99.8701	UGA7	41.6667	157	61.4516	219.677	30	148.488	24.8649	129.865	13.4416	223.636	UGA7	276	469.333	109.355	478.387	89.4186	288.14	64.4595	200.27	74.4156	209.675	UGA7	113	141.667	19.3548	192.097	14.3023	UGA7	#DIV/0!	141.351	52.1429	317.662
UGA8	16	56.3333	9.19355	29.1935		9.06977	15.6977	5.94595	12.8378	9.02597	22.5325	UGA8	86.6667	112.5	46.4516	83.871	62.7907	72.2093	40	63.7838	47.2078	67.8571	UGA8	397.333	394.667	349.032	458.387	151.512	141.977	112.162	159.459	157.273	200.195	UGA8	165.667	433.333	240.806	217.258	31.1628	UGA8	#DIV/0!	147.162	197.532	203.247
UGA9	26.3333	54.6667	17.0968	38.3871		12.6744	28.4884	10.2703	25.9459	10.3896	37.5974	UGA9	48.6364	195.455	85.8065	158.065	52.3256	174.535	32.8378	143.649	23.7013	145.649	UGA9	189.333	174	183.871	376.29	83.6047	311.512	55.5405	131.622	64.026	76.039	UGA9	77.6667	115.667	59.3548	177.258	19.6512	UGA9	#DIV/0!	142.973	70.3247	112.143
[truncated: 71 more columns]
