# Supplementary material for: Assessment of hemagglutinin-inhibition activity following influenza vaccination during the 2022–2023, 2023–2024, and 2024–2025 seasons
Source: PLoS One. 2026 Apr 16;21(4):e0347314. doi: 10.1371/journal.pone.0347314 (PMC13086323; doi:10.1371/journal.pone.0347314)
Supplement: S4 Table — (XLSX) [file pone.0347314.s004.xlsx]

## Sheet: H1N1_HAI_DATA
S4 Table. Source data for Fig 1.
			H1N1_HAI_Data
			2022-2023								2023-2024										2024-2025
			A/California/07/2009		A/Brisbane/2/2018		A/Guangdong-Maonan/SWL1536/2019		A/Victoria/2570/2019		A/California/07/2009		A/Brisbane/2/2018		A/Guangdong-Maonan/SWL1536/2019		A/Victoria/2570/2019		A/Victoria/4897/2022		A/California/07/2009		A/Brisbane/2/2018		A/Guangdong-Maonan/SWL1536/2019		A/Victoria/2570/2019		A/Victoria/4897/2022
UGA_ID		Year_of_Birth	D0 - CA/09	D28 - CA/09	D0 - BR/18	D28 - BR/18	D0 - GD/19	D28 - GD/19	D0 - VC/19	D28 - VC/19	D0 - CA/09	D28 - CA/09	D0 - BR/18	D28 - BR/18	D0 - GD/19	D28 - GD/19	D0 - VC/19	D28 - VC/19	D0 - VC/22	D28 - VC/22	D0 - CA/09	D28 - CA/09	D0 - BR/18	D28 - BR/18	D0 - GD/19	D28 - GD/19	D0 - VC/19	D28 - VC/19	D0 - VC/22	D28 - VC/22
254C	10-17 y.o. (2005-2012)	2012	10	40	5	20	5	5	5	20	20	40	20	20	20	40	20	40	20	80	10	20	10	20	40	40	40	80	20	80
FC-021C		2011	160	320	80	160	80	160	40	160	640	640	640	640	160	160	320	160	5	40	320	320	320	320	160	160	320	320	40	40
FC-045C		2011	320	1280	320	320	80	80	160	320	320	320	160	160	20	20	80	40	5	5	160	160	80	80	20	20	80	10	5	80
207C		2011	640	320	640	320	160	160	80	80	320	640	320	320	160	320	20	40	5	20	640	1280	160	320	320	320	80	320	20	160
212C		2011	320	320	160	160	40	40	80	80	160	640	160	320	40	160	40	80	20	80	160	160	80	80	80	80	80	80	40	80
230C		2011	320	320	160	320	80	160	80	160	160	320	160	320	80	160	40	80	20	80	320	320	160	160	320	320	160	160	80	80
206C		2010	160	160	80	80	5	5	80	80	80	160	80	80	10	40	20	80	5	320	80	80	40	40	20	20	80	160	40	160
229C		2009	40	160	40	80	5	20	20	80	40	320	20	160	5	40	10	80	5	10	40	160	40	80	20	20	40	160	5	10
255C		2009	1280	640	640	320	160	160	160	320	1280	1280	640	640	320	160	160	160	5	5	640	640	320	320	320	160	320	320	5	20
FC-022C		2008	320	320	160	160	40	40	80	160	320	320	320	320	80	80	80	160	5	20	160	5	80	5	160	160	160	5	10	5
FC-023C		2008	160	160	80	80	40	80	40	80	640	640	320	640	160	320	80	160	20	80	320	5	160	5	160	5	160	5	40	5
FM-130C		2008	1280	640	640	640	80	80	320	160	640	640	320	320	80	80	160	80	40	40	320	320	160	160	80	40	160	160	20	20
205C		2008	640	640	320	320	80	160	160	160	320	320	640	320	160	160	40	80	40	40	320	320	160	160	320	160	160	160	40	40
FM-125C		2007	640	320	320	320	80	80	160	160	320	160	320	320	160	80	40	40	40	20	80	160	80	80	80	80	80	80	20	20
134C		2005	320	640	160	320	20	160	80	80	320	160	320	160	40	40	80	40	5	5	160	160	80	80	40	40	160	80	10	20
045C	18-34 y.o. (1988-2004)	2004	320	320	640	320	160	160	80	80	640	640	640	640	320	320	80	160	5	80	320	320	320	160	160	640	160	160	40	40
FM-115		2003	320	320	160	160	80	80	80	80	160	160	160	160	160	80	40	40	5	5	80	80	80	80	40	80	40	80	5	20
559		2003	320	320	320	320	80	80	40	80	160	320	160	320	80	80	20	40	5	5	80	160	80	80	80	80	20	80	5	10
591		2003	320	640	160	320	80	160	80	320	320	640	160	640	80	320	80	320	20	320	40	20	160	320	160	640	160	320	80	320
FB2-105		2003	320	640	160	320	20	40	80	160	320	160	320	160	80	40	40	40	5	5	160	160	80	160	20	160	40	160	10	40
FB2-116		2002	5	640	5	320	5	40	5	320	80	80	40	80	10	20	20	40	5	5	80	80	80	80	20	20	80	160	40	40
556		2001	160	160	80	80	20	40	40	80	80	320	80	320	40	40	20	80	5	5	80	320	40	320	20	40	40	320	5	40
430		2000	40	320	40	320	20	160	20	320	40	320	40	320	20	160	10	40	10	80	40	80	40	80	40	160	20	80	20	40
FM-110		1999	160	80	80	40	10	10	20	20	80	160	80	80	20	20	10	10	5	5	80	80	40	40	20	10	160	20	5	5
UGA7-579		1999	80	160	80	160	20	20	40	40	80	160	160	160	40	80	20	40	20	40	80	160	40	160	40	80	20	160	20	80
FM-112		1998	80	80	40	40	20	20	20	20	40	80	40	80	20	20	5	10	5	5	40	40	20	20	40	20	20	20	5	5
FB2-052		1998	160	160	80	80	20	40	80	80	160	160	160	160	40	40	40	40	5	5	80	80	80	40	40	40	80	80	5	5
FC-010		1997	160	320	80	160	40	40	20	40	160	160	160	160	80	80	20	20	5	5	80	80	40	80	20	40	20	20	5	10
507		1996	160	320	80	160	20	40	40	160	80	160	80	160	20	20	20	20	5	10	80	80	40	80	20	40	20	80	10	20
573		1996	320	320	320	320	80	40	160	160	320	320	320	320	80	80	80	80	20	160	160	160	160	160	40	80	80	160	10	40
FC-025		1995	40	320	40	160	10	40	20	160	320	640	320	320	40	160	80	160	20	40	320	160	160	160	80	80	160	160	40	40
FM-122		1995	80	80	40	20	10	10	20	20	80	40	20	20	10	10	10	10	5	5	40	40	20	20	5	10	10	20	5	5
631		1994	320	320	160	160	10	5	160	320	320	320	160	160	10	10	160	160	20	5	320	5	80	5	10	5	160	5	40	5
FC-013		1994	80	640	40	320	10	160	20	320	160	80	320	160	80	80	40	20	5	5	80	80	40	80	20	40	20	40	10	40
512		1993	160	320	80	160	20	40	40	40	160	320	160	160	40	80	20	40	5	5	160	160	80	80	40	80	40	40	40	40
FB2-085		1993	160	160	80	80	10	5	80	80	80	80	80	80	5	5	40	5	5	5	80	80	40	80	5	10	80	80	5	10
FC-028		1992	10	2560	5	640	5	160	5	640	80	160	80	80	5	40	10	40	5	40	40	40	20	20	10	10	40	40	10	10
FM-113		1992	80	80	80	80	20	40	10	20	80	80	160	160	80	80	20	20	5	5	80	80	80	80	80	80	20	40	5	5
UGA7-232		1992	80	160	80	80	10	10	40	80	80	80	80	80	10	20	20	20	40	5	10	40	40	80	10	40	40	80	40	80
597		1991	160	160	80	80	5	5	80	160	320	160	160	160	10	5	80	40	20	20	80	80	40	80	5	5	40	80	20	40
FC-026		1991	320	320	160	160	80	80	80	80	160	160	80	80	20	80	20	20	5	10	80	80	40	40	40	80	40	80	10	80
FM-138		1989	160	80	80	80	20	40	20	20	80	80	160	80	40	40	10	10	5	5	40	80	80	80	40	40	40	40	10	20
443		1988	40	40	20	40	5	10	10	20	20	80	20	40	5	40	5	5	5	5	20	20	20	20	10	10	10	10	10	10
580		1988	320	320	320	320	160	160	80	80	320	320	320	640	320	160	40	40	5	5	320	160	160	160	160	320	40	40	5	5
FC1-018		1988	80	80	80	80	20	20	20	40	40	80	40	80	20	40	10	20	5	5	40	80	40	40	10	20	40	40	5	5
FB2-042		1988	320	320	320	160	20	20	40	80	320	160	160	160	20	20	40	40	5	5	160	320	160	160	20	80	80	160	10	80
FM-050	35-49 y.o. (1973-1987)	1987	40	40	20	20	5	5	10	40	40	40	40	20	5	5	5	10	5	5	20	20	10	10	5	5	20	20	5	5
FM-134		1987	20	80	20	40	10	40	10	40	40	40	40	40	20	20	10	10	5	5	20	20	40	20	20	20	40	40	5	5
610		1987	320	320	320	640	80	80	160	160	320	320	160	320	160	160	40	80	5	20	80	160	160	80	80	80	80	80	10	20
FB2-098		1987	320	640	160	320	80	160	40	160	320	320	320	160	160	160	40	40	20	20	160	160	80	80	160	80	80	320	20	20
FB2-104		1987	160	640	80	160	10	40	40	160	160	80	80	80	20	20	20	20	5	5	80	80	40	40	10	640	40	40	5	10
FC-024		1986	160	320	80	80	5	10	40	160	160	320	160	160	80	160	20	80	10	80	80	5	80	5	80	5	40	5	20	5
FM-118		1986	20	10	10	10	5	5	5	5	20	10	20	10	5	5	5	5	5	5	10	10	5	5	5	5	5	5	5	5
FB2-106		1986	160	1280	160	320	10	40	80	320	160	160	160	160	20	20	40	40	5	5	80	160	80	80	10	20	80	80	10	10
FM-104		1985	320	160	160	160	80	80	40	40	160	160	320	160	160	80	40	20	20	10	80	80	80	80	80	80	40	40	10	20
FC-002		1984	40	40	40	40	10	10	20	20	20	80	20	160	10	80	5	40	5	20	40	40	40	40	40	40	40	40	10	20
FM-105		1984	80	80	40	40	10	10	20	20	80	40	80	40	20	10	10	5	5	5	40	40	40	40	20	10	80	10	5	5
UGA7-207		1984	160	160	320	320	40	40	40	40	160	160	320	160	80	80	20	20	5	5	80	160	80	80	40	40	20	40	10	20
UGA7-250		1984	80	640	80	160	20	20	80	160	160	160	160	160	40	40	80	80	40	5	40	80	80	80	40	80	80	80	20	40
491		1983	80	160	80	80	40	40	40	40	80	80	80	80	40	40	10	20	5	5	40	80	40	40	20	40	20	20	5	10
FB2-108		1983	320	320	160	160	20	20	80	80	160	80	160	80	40	20	20	20	5	5	80	80	40	40	20	640	40	40	5	20
UGA7-128		1981	160	640	80	320	40	160	80	160	160	1280	80	640	80	640	40	320	20	160	160	640	80	320	80	320	80	320	40	160
UGA7-215		1981	5	5	20	5	5	5	5	5	10	20	10	10	5	5	5	5	5	5	10	10	5	10	5	5	5	10	5	5
438		1981	5	10	5	5	5	20	5	5	5	20	5	10	5	5	5	5	5	5	5	10	5	10	5	10	5	5	5	5
522		1981	40	40	40	40	5	10	10	20	20	40	20	40	10	20	5	10	5	5	20	20	20	20	10	10	10	10	5	5
FB2-044		1981	40	20	20	20	5	5	20	20	40	40	20	20	5	5	10	10	5	5	20	20	10	20	5	5	10	20	5	10
FB2-082		1981	160	160	160	80	80	80	80	80	160	160	80	80	80	80	40	40	20	10	40	80	40	40	40	80	40	40	10	20
FB2-090		1981	10	10	5	10	5	5	5	5	10	10	10	10	5	5	5	5	5	5	10	10	5	10	5	5	5	10	5	5
461		1980	80	40	40	160	40	40	40	40	80	80	80	80	40	80	20	20	5	5	80	160	160	160	160	320	80	160	80	160
596		1980	20	20	40	40	10	10	20	40	10	20	20	40	5	10	5	10	5	5	10	40	10	20	5	10	10	20	10	20
FM-128		1979	1280	640	320	320	320	320	160	160	640	640	640	320	320	320	80	80	5	5	160	160	160	160	160	160	80	80	5	5
UGA7-219		1979	160	320	160	160	40	80	40	80	320	160	320	160	160	80	40	40	5	5	80	160	80	160	80	80	40	80	5	5
UGA7-300		1979	160	160	160	160	160	160	40	80	160	320	160	320	160	160	20	40	5	5	160	160	160	160	160	320	40	40	10	10
572		1979	40	320	20	160	5	40	10	160	160	160	80	160	40	40	40	80	20	160	80	160	80	80	20	40	40	320	20	40
FM-072		1978	80	160	160	160	80	80	40	40	160	160	160	160	160	80	20	20	10	5	80	80	80	80	160	160	40	40	10	5
UGA7-022		1977	80	80	80	80	5	5	80	80	80	80	80	80	5	5	80	40	5	5	40	40	40	40	5	5	80	80	10	20
UGA7-249		1977	5	5	5	5	5	10	5	10	20	20	20	20	20	20	10	5	10	5	10	40	10	40	10	40	10	40	5	20
UGA7-337		1977	40	80	40	40	10	20	10	20	20	40	40	40	20	20	5	10	5	5	20	40	20	20	10	20	10	40	5	5
FB2-022		1977	640	320	160	160	10	20	80	160	320	320	160	160	20	20	80	80	5	5	160	160	80	80	10	20	80	80	5	40
FC-007		1977	40	40	10	10	5	5	5	5	40	20	20	10	5	5	5	5	5	5	20	20	10	10	5	5	5	5	5	5
FC-020		1977	80	320	80	320	20	80	20	160	320	320	320	320	80	80	80	80	20	20	160	160	80	160	80	80	80	160	20	40
UGA7-220		1975	160	160	80	160	40	80	40	80	80	320	80	320	40	160	20	80	5	5	80	160	80	80	80	80	40	80	10	20
422		1975	40	40	40	40	20	20	20	20	40	40	40	40	20	40	10	20	5	5	40	40	20	40	20	40	20	20	5	10
427		1975	80	40	10	10	5	5	10	10	40	40	10	10	5	5	5	5	5	5	20	40	10	10	5	5	10	10	5	5
FC1-015		1975	40	320	20	160	5	80	10	160	80	80	80	80	40	20	20	20	5	5	40	40	40	40	20	40	10	20	5	5
FM-114		1975	160	80	40	10	5	5	5	5	80	80	20	20	5	10	5	5	5	5	40	80	10	20	10	80	5	20	5	5
409		1974	80	40	80	80	20	20	20	20	40	80	80	80	20	20	5	10	5	10	80	80	40	80	40	40	160	320	80	320
457		1974	320	640	320	320	160	160	160	320	320	320	320	320	160	160	80	80	40	5	80	160	160	160	80	80	40	40	20	20
FM2-111		1973	40	80	40	40	5	10	20	40	40	40	20	40	10	10	10	10	5	5	20	160	20	80	5	20	10	80	5	40
360	50-64 y.o. (1958-1972)	1972	5	5	5	5	5	5	5	20	10	5	10	5	5	5	5	5	5	5	10	20	5	10	5	5	5	10	5	5
570		1972	20	20	5	10	5	5	20	10	10	5	5	10	5	5	5	5	5	5	10	5	5	5	5	5	5	5	5	5
635		1972	160	160	40	40	10	5	20	20	160	80	40	20	10	10	20	10	5	10	40	80	20	20	5	10	10	10	5	5
FC1-011		1972	80	160	20	80	5	20	20	40	40	80	40	40	5	5	10	20	5	5	20	40	20	40	5	5	20	40	5	40
FB2-103		1972	160	320	160	160	80	80	10	20	80	160	80	80	80	80	5	10	5	5	80	80	40	80	40	80	5	20	5	20
462		1971	80	160	40	40	10	20	20	40	80	80	20	40	10	40	10	20	5	5	40	40	20	20	20	20	10	10	10	20
717		1971	40	1280	20	640	10	160	10	160	80	320	80	160	20	40	10	40	5	5	80	160	40	80	20	40	40	640	5	5
UGA7-008		1970	80	80	80	80	20	20	20	40	80	160	80	320	40	160	20	80	5	80	80	80	80	80	40	80	40	40	20	40
518		1970	20	40	20	40	5	5	20	40	40	160	40	160	5	5	10	40	5	5	40	80	40	40	5	5	20	20	20	10
FC-016		1969	5	80	5	80	5	20	5	640	10	20	20	20	10	10	80	80	5	160	5	5	5	10	5	5	40	40	40	80
UGA7-340		1969	10	5	5	5	5	5	10	10	10	10	5	5	5	5	5	5	5	5	5	10	5	5	10	10	40	40	40	40
UGA7-321		1968	5	5	20	10	5	5	5	10	20	10	20	10	5	5	5	5	5	5	5	10	5	5	5	5	5	5	5	5
417		1967	10	5	5	5	5	5	5	5	5	10	5	10	5	5	5	5	5	5	5	5	5	5	5	5	5	40	5	5
UGA7-571		1966	80	160	80	160	40	40	40	40	160	80	160	160	80	80	20	40	5	20	80	40	40	40	40	40	40	20	10	20
FB2-099		1966	80	80	40	40	10	20	20	160	80	40	40	40	20	20	20	20	5	5	40	80	20	40	10	20	20	40	5	10
FB2-096		1965	20	80	10	40	5	5	10	40	20	40	10	20	5	5	5	10	5	5	20	80	10	20	5	5	10	20	5	10
607		1964	80	160	160	160	20	20	40	40	80	80	80	80	20	40	10	20	5	5	80	80	40	80	40	40	20	40	10	20
FC-048		1964	320	2560	40	160	10	20	20	160	5	20	10	20	5	5	5	5	5	5	10	10	5	5	5	5	10	10	5	5
606		1964	80	160	80	80	5	10	40	40	40	80	40	80	5	10	10	20	5	5	40	40	40	40	5	10	10	40	5	40
FB2-093		1964	160	640	160	320	20	5	80	320	160	160	80	80	40	20	40	40	5	10	40	80	40	80	10	20	40	80	5	20
UGA7-305		1963	80	80	40	40	20	20	20	40	80	40	40	40	20	20	10	20	5	5	40	40	40	40	20	20	20	20	5	10
432		1963	40	40	40	80	10	20	20	40	80	40	160	80	40	20	20	20	5	5	40	80	20	40	10	40	20	40	5	10
FC1-035		1963	320	320	80	80	10	20	20	40	160	320	160	160	80	80	20	40	5	5	80	160	80	80	40	80	40	160	5	40
359		1962	5	20	5	10	5	10	10	10	5	40	10	20	5	20	5	20	5	5	20	40	10	20	10	20	20	80	5	20
600		1962	20	40	10	20	5	5	10	20	10	20	10	20	5	5	5	5	5	5	5	10	5	10	5	5	5	40	5	40
352		1961	40	320	160	160	40	40	80	80	160	320	80	160	40	80	40	40	5	5	80	160	80	80	40	40	40	80	20	20
384		1961	20	40	20	40	5	10	10	20	20	40	40	40	10	20	5	10	5	10	10	20	20	40	5	40	10	160	5	20
403		1961	40	160	40	80	10	20	20	40	40	320	40	640	20	160	10	80	5	5	160	160	160	160	40	160	40	320	20	40
578		1961	80	320	40	160	20	40	20	80	80	160	80	160	40	80	20	40	5	20	40	40	40	80	20	80	20	80	5	40
425		1960	80	80	40	40	10	10	40	80	80	160	40	160	10	40	20	80	5	5	80	160	80	80	40	160	160	160	20	80
FC-044		1959	640	1280	320	640	160	160	160	320	40	40	40	20	5	5	5	5	5	5	20	80	20	40	5	10	20	40	5	20
UGA7-086		1959	640	1280	640	1280	640	320	160	160	1280	640	1280	640	1280	640	160	80	40	20	640	1280	320	640	640	1280	80	160	20	40
599		1959	80	640	80	320	10	40	20	320	80	80	80	80	10	20	20	20	5	5	40	80	40	80	10	20	20	40	10	40
629		1959	20	5	20	5	5	5	10	10	5	5	5	20	5	5	5	5	5	5	20	20	10	10	5	5	80	20	5	5
FB2-028		1959	80	160	40	160	10	40	20	80	80	40	80	40	40	20	20	10	5	5	40	80	20	80	20	80	20	80	5	40
FB2-035		1959	20	20	20	20	5	5	10	20	20	20	20	20	5	5	10	10	5	5	20	40	20	40	10	20	40	80	20	80
654		1958	20	40	20	40	10	20	10	20	20	20	20	20	10	10	5	10	5	5	10	20	10	20	20	20	10	20	5	10
UGA7-306	65-88 y.o. (1934-1957)	1957	80	80	80	80	20	20	40	80	80	80	80	80	20	40	20	40	5	20	40	40	20	40	10	20	40	80	10	20
UGA7-312		1957	80	640	80	320	20	80	40	160	80	320	80	320	40	160	20	80	5	5	80	160	80	80	80	160	80	80	10	40
UGA-565		1957	40	320	40	160	10	80	20	160	80	80	40	80	20	40	20	20	40	40	40	80	40	80	40	80	40	80	40	160
586		1957	160	160	40	80	5	10	40	80	80	160	20	160	5	40	10	80	5	40	80	80	20	40	5	40	20	80	5	40
UGA7-309		1956	40	320	20	160	10	40	20	320	80	320	80	320	20	80	20	160	5	5	80	160	80	80	20	40	80	160	20	80
379		1956	40	40	40	40	10	20	20	80	40	80	40	80	20	20	10	20	20	40	20	40	20	40	10	10	20	80	20	40
535		1956	20	80	40	80	10	40	40	320	40	40	80	80	40	20	40	40	10	5	20	80	20	80	10	40	40	80	10	40
595		1956	10	160	10	80	5	20	5	80	20	160	10	160	5	160	10	40	5	5	20	40	20	40	10	40	10	40	5	20
611		1956	160	320	80	160	40	80	40	80	320	320	160	320	160	160	80	160	10	40	80	160	80	80	40	80	40	160	5	20
UGA7-014		1955	10	20	10	20	5	5	5	20	10	10	10	10	5	5	5	5	5	5	5	20	5	10	5	5	5	10	5	5
380		1955	20	40	10	40	5	5	10	40	20	40	10	20	5	10	5	10	5	5	20	40	10	20	5	10	10	40	5	10
441		1955	80	40	40	40	10	10	10	20	20	40	20	40	5	20	5	20	5	5	20	40	20	20	10	20	10	40	10	20
653		1955	5	20	5	5	5	5	5	20	10	5	5	5	5	5	5	5	5	5	5	20	5	10	5	40	5	20	5	20
278		1955	40	5	40	5	5	5	5	5	160	160	80	160	5	80	5	5	5	20	80	80	40	40	20	40	20	20	10	20
UGA7-179		1954	160	160	80	160	10	20	80	80	80	160	80	160	20	20	20	40	5	5	10	5	40	40	5	10	80	40	5	5
UGA7-270		1954	160	160	320	320	80	80	80	160	160	160	320	320	160	160	80	80	40	40	40	40	160	160	160	320	160	160	40	80
UGA7-323		1954	20	20	20	20	5	5	40	160	20	40	20	20	5	5	40	20	40	80	10	20	20	10	5	5	20	20	40	20
369		1954	40	80	40	80	20	20	20	40	40	80	80	80	40	40	20	20	5	5	40	80	40	80	20	40	20	80	20	40
582		1954	20	160	10	80	5	5	20	80	40	80	20	80	5	10	10	40	5	5	20	160	20	80	5	10	20	160	5	10
589		1954	20	20	10	20	5	5	20	20	10	20	10	20	5	10	5	5	5	5	5	10	10	10	5	10	5	5	5	5
632		1954	80	160	80	80	20	20	40	80	80	160	80	160	40	80	20	80	5	5	80	160	80	80	40	160	40	160	20	80
295		1953	160	320	80	160	40	80	40	160	320	320	160	160	80	80	80	80	10	5	5	80	80	320	40	320	80	160	20	80
UGA7-313		1953	20	320	5	160	5	5	20	80	40	40	20	20	5	5	5	10	5	5	80	320	40	160	20	80	40	160	10	80
UGA7-566		1953	5	5	5	5	5	5	5	10	5	5	5	5	5	5	5	5	5	5	5	5	5	5	5	5	5	10	5	5
588		1953	640	1280	640	640	160	320	160	1280	640	640	640	640	320	160	160	160	20	20	160	80	160	320	80	160	80	160	10	20
652		1953	160	320	80	160	20	40	80	640	320	320	160	320	80	80	40	160	20	40	80	160	80	80	20	80	40	40	10	20
UGA7-077		1952	40	80	10	20	5	5	20	40	40	40	10	20	5	5	5	10	5	5	20	80	5	40	5	5	5	40	5	10
UGA7-126		1952	40	320	10	80	5	5	20	80	40	320	20	160	5	10	10	80	5	20	40	160	20	40	5	5	20	80	10	20
UGA7-196		1952	5	10	5	5	5	5	10	20	5	5	5	5	5	5	5	5	5	5	5	5	5	5	5	5	5	5	5	5
UGA7-296		1952	20	20	40	40	10	20	10	20	40	40	80	40	40	20	10	5	10	5	20	40	40	40	20	20	10	10	5	10
476		1952	10	20	5	20	5	5	5	10	10	20	5	10	5	5	5	5	5	5	5	20	5	20	5	10	5	10	5	5
568		1952	80	160	80	160	20	40	40	80	320	160	320	160	80	40	40	40	40	5	80	160	80	80	40	80	40	80	20	40
744		1952	5	640	5	320	5	5	5	320	160	160	5	5	5	5	5	5	5	5	80	80	40	80	40	80	80	160	5	80
UGA7-276		1951	20	40	20	40	10	20	10	20	20	160	20	160	5	160	5	40	5	5	10	160	20	320	20	640	10	160	5	80
UGA7-334		1951	160	320	160	160	80	160	80	160	160	320	160	320	160	320	40	80	40	80	160	320	160	160	160	320	80	160	80	160
UGA7-335		1951	40	160	80	160	5	40	40	80	80	320	80	160	40	80	20	40	5	5	40	160	40	80	40	80	40	80	5	40
UGA7-083		1950	5	5	5	10	5	5	5	10	10	20	5	10	5	5	5	10	5	5	10	20	5	10	5	5	5	20	5	10
UGA7-147		1950	20	40	20	20	5	5	40	40	20	20	10	20	5	5	10	10	5	5	10	10	10	10	5	5	20	20	5	5
151		1950	5	5	5	5	5	5	20	20	5	5	5	5	5	5	5	5	5	640	5	5	5	5	5	5	5	5	5	5
648		1950	40	80	20	40	5	5	10	40	40	80	40	80	10	20	10	20	5	5	40	80	40	40	10	40	20	40	5	5
UGA7-188		1949	40	160	20	80	5	10	20	40	80	80	20	40	5	10	10	20	5	5	20	80	20	40	5	20	40	80	5	20
618		1949	20	20	5	10	5	5	5	10	20	20	10	10	5	5	5	5	5	10	10	80	5	40	5	40	80	80	5	40
UGA7-135		1948	40	80	20	40	10	20	20	20	80	40	40	40	40	20	5	10	5	5	20	20	20	20	20	20	20	20	10	10
UGA7-146		1948	160	320	160	640	40	80	80	160	160	320	160	160	80	80	40	80	20	40	160	320	80	160	80	160	80	160	20	160
UGA7-177		1948	80	160	80	80	10	10	40	40	80	80	80	80	5	5	5	20	5	5	40	80	40	80	10	10	40	80	5	5
368		1948	5	5	5	10	5	5	5	5	5	40	5	20	5	5	5	10	5	5	5	10	5	10	5	5	5	80	5	20
567		1948	10	10	5	5	5	5	20	20	10	10	5	5	5	5	5	5	5	5	5	10	5	5	5	5	5	10	5	10
UGA7-273		1947	5	10	5	5	5	5	5	10	5	40	5	10	5	5	5	20	5	5	5	10	5	10	5	5	10	40	5	5
UGA7-274		1947	5	20	5	20	5	5	5	20	10	20	10	10	5	5	5	10	5	5	10	10	10	10	5	5	5	10	5	10
285		1947	80	160	40	80	5	5	20	40	80	80	40	80	5	5	10	20	5	5	40	40	20	40	5	40	40	160	10	320
UGA7-308		1947	10	10	5	40	5	10	5	20	10	10	5	5	5	5	5	5	5	5	5	10	5	5	5	5	5	5	5	5
UGA7-326		1947	80	80	20	20	5	5	10	10	80	80	20	20	5	5	5	10	5	5	20	40	10	20	160	160	5	10	5	10
353		1947	40	160	40	80	5	5	20	40	80	160	40	80	5	5	5	40	5	5	80	80	40	40	5	5	20	40	5	5
381		1947	20	80	10	40	5	10	10	40	20	40	20	20	5	5	5	10	5	5	10	80	5	80	5	20	10	80	5	20
593		1947	40	80	40	40	20	20	20	40	40	40	80	40	20	20	20	10	20	5	40	80	40	40	10	20	20	20	5	5
619		1947	40	80	5	20	5	5	5	20	80	80	5	10	5	5	5	10	5	5	40	40	5	10	5	5	5	20	5	10
638		1947	40	80	40	40	10	20	40	40	40	40	40	40	20	20	20	20	5	5	10	20	10	20	5	5	20	20	5	5
639		1947	10	20	10	20	5	5	20	40	5	20	10	20	5	5	10	20	5	5	5	10	5	10	5	5	20	80	5	40
649		1947	40	40	40	40	5	10	20	20	40	320	20	160	5	10	10	160	5	10	40	640	20	320	5	20	20	640	5	20
FB-117		1947	160	160	160	80	5	5	80	40	160	160	160	160	5	5	40	80	5	5	80	80	40	80	5	5	40	80	20	80
UGA7-141		1946	80	1280	40	1280	10	40	40	320	80	1280	80	640	20	40	20	320	5	20	80	320	40	160	10	20	40	320	5	10
594		1946	80	160	80	160	20	20	40	80	40	160	40	160	20	40	10	40	5	40	80	160	40	80	20	40	40	40	20	40
615		1946	20	40	10	20	5	5	20	40	20	20	20	20	5	10	10	10	5	20	10	10	10	10	10	10	20	20	10	20
641		1946	40	160	20	80	5	20	10	40	40	80	20	40	10	20	5	20	5	5	20	80	5	40	5	10	10	160	5	80
642		1946	20	40	5	20	5	5	10	40	20	40	5	10	5	5	5	10	5	5	40	40	20	20	20	5	10	40	5	5
640		1945	5	5	5	5	5	5	5	5	5	5	5	5	5	5	5	5	5	5	5	5	5	5	5	5	5	5	5	5
UGA7-275		1944	20	80	10	40	10	20	10	40	40	80	20	40	40	40	10	20	10	40	5	10	10	80	40	160	10	160	10	160
569		1944	160	160	160	160	80	80	10	20	160	160	160	160	80	160	10	20	5	5	80	80	80	80	80	80	10	10	5	5
FB-118		1944	80	80	160	160	40	40	20	20	160	80	160	160	80	80	40	40	5	40	80	160	40	160	40	80	40	160	20	80
UGA7-169		1943	20	20	10	20	5	5	20	20	20	20	10	10	5	5	5	5	5	5	10	80	5	20	5	20	5	40	5	10
362		1943	20	20	10	10	5	5	10	10	10	20	10	10	5	5	10	10	5	5	10	10	10	10	5	5	10	20	5	10
651		1942	640	2560	640	640	320	640	320	640	640	2560	640	1280	640	1280	160	320	5	10	320	640	320	320	320	320	320	320	5	80
644		1941	40	5	5	5	5	5	20	20	5	5	20	40	5	20	5	10	5	5	20	20	20	20	5	5	5	5	5	5
643		1938	40	40	20	20	5	5	40	40	40	40	20	20	5	5	20	20	5	5	20	20	20	20	5	5	40	40	5	5
587		1937	160	640	160	640	40	80	40	320	80	640	80	640	40	160	20	160	5	40	80	80	40	320	20	160	40	160	10	80
614		1937	10	5	5	10	5	5	5	5	10	5	5	10	5	5	5	5	5	5	5	10	5	5	5	10	40	5	5	5
455		1934	80	320	80	320	20	40	40	160	160	160	160	160	40	40	40	40	40	80	40	80	80	80	20	40	20	40	20	40

## Sheet: H3N2_HAI_DATA
S4 Table. Source data for Fig 1.
			H3N2_HAI_Data
			2022-2023														2023-2024												2024-2025
			A/Hong Kong/4801/2014		A/Singapore/INFIMH-16-0019/2016		A/Kansas/14/2017		A/South Australia/34/2019		A/Hong Kong/2671/2019		A/Tasmania/503/2020		A/Darwin/9/2021		A/Singapore/INFIMH-16-0019/2016		A/Kansas/14/2017		A/South Australia/34/2019		A/Hong Kong/2671/2019		A/Tasmania/503/2020		A/Darwin/9/2021		A/Hong Kong/4801/2014		A/Singapore/INFIMH-16-0019/2016		A/Kansas/14/2017		A/South Australia/34/2019		A/Hong Kong/2671/2019		A/Tasmania/503/2020		A/Darwin/9/2021		FL-ADC23-20250512MDCK		A/Massachusetts/2022
UGA_ID		Year_of_Birth	D0 - HK/14	D28 - HK/14	D0 - SG/16	D28 - SG/16	D0 - KS/17	D28 - KS/17	D0 - SA/19	D28 - SA/19	D0 - HK/19	D28 - HK/19	D0 - TS/20	D28 - TS/20	D0 - DR/21	D28 - DR/21	D0 - SG/16	D28 - SG/16	D0 - KS/17	D28 - KS/17	D0 - SA/19	D28 - SA/19	D0 - HK/19	D28 - HK/19	D0 - TS/20	D28 - TS/20	D0 - DR/21	D28 - DR/21	D0 - HK/14	D28 - HK/14	D0 - SG/16	D28 - SG/16	D0 - KS/17	D28 - KS/17	D0 - SA/19	D28 - SA/19	D0 - HK/19	D28 - HK/19	D0 - TS/20	D28 - TS/20	D0 - DR/21	D28 - DR/21	D0 - DC/23	D28 - DC/23	D0 - MA/22	D28 - MA/22
254C	10-17 y.o. (2005-2012)	2012	160	160	80	80	40	80	320	320	80	160	80	160	20	80	640	160	40	40	160	160	160	160	80	40	40	40	80	40	40	40	20	40	80	80	80	5	5	80	20	20	10	5	20	40
FC-021C		2011	160	640	80	320	40	320	320	640	160	1280	160	640	5	320	1280	640	1280	640	1280	1280	640	640	1280	640	80	40	320	640	320	320	320	640	640	1280	640	80	640	640	80	160	80	160	160	640
FC-045C		2011	1280	1280	320	640	320	640	1280	2560	640	1280	640	640	80	160	80	80	160	160	160	160	80	160	40	80	40	160	40	40	20	40	80	80	80	160	20	40	40	80	20	40	40	80	40	80
207C		2011	320	640	160	320	320	640	640	1280	320	320	320	640	10	320	320	320	320	320	320	320	160	160	160	160	40	80	160	80	160	80	160	80	320	160	80	320	10	160	20	20	20	40	40	80
212C		2011	320	320	160	160	160	320	640	640	160	160	320	320	10	40	160	160	80	160	320	320	160	160	160	160	20	40	40	40	40	40	320	80	160	160	40	40	80	160	5	10	5	20	5	20
230C		2011	160	320	160	320	160	320	320	640	160	160	160	320	40	160	160	320	160	160	320	320	80	80	160	160	80	80	160	640	80	640	80	640	320	1280	80	5	10	1280	80	320	20	320	80	640
206C		2010	640	640	320	320	160	160	1280	640	640	320	80	80	5	20	320	320	80	160	640	640	320	320	5	80	5	80	160	320	160	160	80	80	320	320	320	80	80	80	5	40	20	80	10	160
229C		2009	40	640	40	320	320	1280	80	640	40	320	40	640	10	320	160	160	1280	640	160	320	80	160	160	160	40	80	80	80	80	80	320	320	160	160	80	640	10	160	40	40	80	320	80	160
255C		2009	640	320	320	160	320	160	1280	640	320	160	160	160	5	5	320	320	160	160	320	320	160	160	80	80	5	20	160	80	80	80	80	80	160	160	80	5	10	160	5	40	5	80	40	320
FC-022C		2008	320	320	160	160	80	160	640	640	320	320	320	320	80	80	640	320	320	320	640	640	320	320	320	320	40	80	160	5	160	5	320	5	640	5	320	320	320	5	40	5	5	5	20	5
FC-023C		2008	160	80	40	40	5	5	320	160	80	80	160	80	5	5	40	40	40	80	160	80	40	40	40	40	10	10	40	5	40	5	80	5	80	5	40	80	80	5	20	5	80	5	40	5
FM-130C		2008	640	640	640	640	1280	1280	640	640	160	160	640	640	320	640	1280	640	1280	1280	1280	1280	320	320	1280	640	640	640	320	320	320	320	320	320	640	640	160	40	640	640	160	160	5	5	5	160
205C		2008	160	320	80	80	80	160	160	160	40	80	80	80	20	40	160	160	80	160	80	160	40	80	40	40	40	40	40	160	40	40	80	80	80	160	20	40	40	80	20	40	5	5	20	80
FM-125C		2007	1280	640	320	320	640	640	640	640	320	320	640	640	5	5	640	320	640	640	320	320	320	160	320	160	5	5	80	160	640	160	80	320	80	320	80	160	320	1280	5	20	5	40	5	40
134C		2005	640	640	80	320	80	320	320	1280	160	320	160	320	10	160	320	320	160	160	320	320	320	160	40	40	20	20	160	160	160	80	40	80	320	320	80	40	40	40	10	10	40	80	5	20
045C	18-34 y.o. (1988-2004)	2004	1280	1280	640	640	20	20	2560	2560	640	320	640	320	5	10	1280	640	5	20	5120	1280	640	320	320	320	5	20	320	160	320	320	20	20	1280	1280	160	160	160	160	5	10	5	5	5	10
FM-115		2003	640	320	160	160	80	80	640	320	320	160	320	320	5	5	320	160	80	80	320	320	320	160	160	160	5	5	80	80	80	80	40	40	160	160	80	80	160	640	5	5	5	5	5	20
559		2003	640	2560	1280	2560	80	320	1280	2560	320	640	320	1280	40	320	640	1280	160	320	1280	1280	640	1280	640	640	80	160	160	640	160	640	80	320	320	1280	160	640	320	2560	40	320	5	320	10	160
591		2003	1280	1280	640	320	160	320	320	1280	640	640	320	320	80	160	640	640	80	160	640	640	320	320	160	320	80	80	40	10	160	320	80	160	320	640	160	160	80	320	40	160	40	640	160	640
FB2-105		2003	640	2560	320	1280	80	1280	1280	2560	320	640	160	1280	20	320	1280	640	320	160	1280	640	320	320	160	160	80	40	160	320	160	160	40	320	640	1280	80	160	80	320	40	5	20	160	1280	160
FB2-116		2002	80	160	40	80	5	320	160	640	10	160	20	320	5	640	80	80	40	40	320	320	80	80	80	80	160	160	80	80	40	40	20	20	320	320	40	40	80	160	40	80	80	160	160	320
556		2001	640	1280	320	640	160	640	320	640	320	320	160	640	10	160	320	640	320	320	320	640	320	320	160	320	40	160	160	640	160	640	320	640	320	1280	160	320	320	2560	40	320	5	5	80	640
430		2000	80	160	40	80	80	160	160	320	20	80	160	320	5	40	80	80	80	160	80	160	20	40	80	160	5	20	40	40	40	40	80	160	80	80	10	20	80	160	5	20	5	40	5	40
FM-110		1999	320	320	160	160	40	40	640	640	640	320	640	640	20	10	160	160	40	40	640	320	320	320	320	160	10	10	80	80	80	80	40	20	320	640	160	160	320	320	5	5	20	40	10	20
UGA7-579		1999	80	320	80	320	20	160	160	640	80	160	160	320	5	80	80	80	80	80	160	80	160	80	80	80	10	10	40	40	20	80	20	80	80	160	40	80	80	160	5	80	5	320	10	320
FM-112		1998	320	320	160	80	40	20	640	320	320	160	160	80	20	10	160	80	20	20	160	160	160	160	20	40	5	10	80	40	40	40	20	20	320	320	160	160	80	80	20	10	20	40	40	40
FB2-052		1998	160	320	80	160	80	320	320	640	160	320	320	320	40	160	160	160	320	160	320	320	160	160	160	160	40	40	80	80	80	40	80	2560	80	1280	160	160	160	160	40	40	20	20	320	160
FC-010		1997	40	20	10	5	5	5	160	160	160	80	160	80	5	5	20	10	5	5	80	80	160	80	80	80	5	10	5	10	5	5	40	10	40	80	40	40	40	80	5	10	5	5	10	10
507		1996	80	1280	80	320	20	640	80	1280	80	640	160	2560	5	2560	40	80	20	40	80	160	80	80	80	160	20	40	20	40	20	40	20	40	80	160	40	40	80	160	10	80	10	40	20	160
573		1996	320	640	160	640	80	320	320	1280	80	320	160	640	40	640	320	320	160	320	320	320	80	160	160	5	80	160	40	320	40	160	40	320	80	640	40	80	80	320	20	40	5	80	5	320
FC-025		1995	80	160	20	40	40	80	160	160	40	80	20	40	5	20	320	320	80	320	320	640	320	320	320	320	160	320	80	80	80	80	160	160	320	320	80	80	160	320	40	80	40	80	80	80
FM-122		1995	10	10	5	5	10	5	20	20	40	20	40	20	5	5	10	5	10	10	20	20	40	20	5	5	20	10	5	5	5	5	5	10	10	20	20	20	20	10	10	10	10	10	10	10
631		1994	40	5	5	5	5	5	320	80	320	320	80	80	40	40	20	20	10	10	80	80	320	320	80	80	40	40	10	5	5	5	10	5	80	5	160	40	80	2560	20	5	10	5	20	5
FC-013		1994	20	80	10	20	20	160	160	320	40	80	80	320	40	320	40	20	40	40	160	80	80	40	320	160	160	160	10	20	5	10	10	40	40	80	10	20	40	80	20	80	80	160	40	160
512		1993	40	80	20	40	10	80	80	160	80	80	80	160	5	80	40	40	20	40	80	80	80	80	80	40	5	5	20	20	20	20	20	40	80	80	40	40	40	40	5	10	20	40	5	20
FB2-085		1993	80	160	40	80	40	160	160	320	40	80	80	160	20	80	40	5	40	40	80	80	20	5	5	5	5	5	10	160	10	80	40	320	640	640	10	160	20	320	5	160	5	160	5	320
FC-028		1992	20	160	10	80	10	40	40	160	40	80	40	160	5	40	320	320	5	80	1280	640	640	640	320	320	80	160	160	160	160	160	5	20	640	640	640	40	320	320	40	40	20	80	40	160
FM-113		1992	10	10	10	5	5	5	20	20	20	20	10	5	5	5	10	10	5	5	20	20	20	20	5	5	5	5	5	5	5	10	5	5	20	40	10	20	10	20	5	5	10	20	5	10
UGA7-232		1992	10	20	10	10	20	40	320	320	160	160	160	160	1280	640	10	10	20	40	80	160	160	320	80	160	160	160	5	5	5	5	20	80	80	80	80	80	40	160	40	160	40	320	160	640
597		1991	40	80	40	80	10	40	320	320	160	160	160	320	5	20	80	40	40	40	320	160	640	320	320	160	10	20	20	40	10	20	10	80	80	80	80	160	160	80	5	20	10	80	5	80
FC-026		1991	160	160	80	80	20	80	320	320	160	160	320	320	20	40	160	80	5	5	160	160	160	80	160	80	5	5	20	20	20	20	10	5	80	80	40	40	40	80	5	10	5	40	5	20
FM-138		1989	320	320	160	160	160	160	320	320	320	320	320	320	40	20	320	160	80	80	320	320	320	320	160	160	40	20	80	160	640	80	80	80	160	160	80	160	320	1280	20	20	10	20	20	10
443		1988	80	320	40	160	20	80	160	320	80	320	80	320	5	160	80	640	5	320	160	1280	80	1280	80	640	20	640	80	160	80	80	80	80	160	320	80	160	160	160	80	80	40	40	80	160
580		1988	5	20	5	20	5	20	20	80	5	10	10	40	5	20	10	5	10	10	10	10	5	5	5	5	5	5	5	5	5	5	10	5	10	10	5	5	5	10	5	5	5	5	5	5
FC1-018		1988	160	160	80	80	320	320	320	320	160	160	80	160	40	40	80	80	320	320	160	320	80	160	80	80	20	40	40	40	40	40	80	160	160	160	40	80	80	80	20	20	40	80	40	40
FB2-042		1988	5	5	5	5	20	5	80	160	640	640	160	160	80	160	5	5	20	20	80	80	320	320	5	5	80	80	5	5	5	5	20	80	40	320	80	160	80	320	40	160	10	80	20	160
FM-050	35-49 y.o. (1973-1987)	1987	5	5	5	5	10	5	5	5	20	10	20	10	5	5	5	5	5	10	5	5	20	10	5	5	5	5	5	5	5	5	5	5	5	5	5	5	10	10	5	5	5	5	5	5
FM-134		1987	10	10	5	5	20	40	40	40	80	80	80	80	20	20	10	5	20	20	40	40	160	80	5	40	20	20	5	10	5	10	20	40	40	160	80	160	160	640	10	40	20	80	20	80
610		1987	320	1280	160	1280	40	320	320	1280	80	320	80	320	80	640	640	640	320	320	640	640	640	640	160	160	640	640	160	320	160	160	160	160	640	640	160	160	80	160	160	40	20	40	5	80
FB2-098		1987	160	160	80	80	10	40	320	640	320	320	160	320	5	640	160	160	5	5	640	320	160	160	160	160	160	160	80	40	40	40	5	1280	160	160	160	160	160	160	80	40	20	20	80	80
FB2-104		1987	80	160	40	80	40	80	160	320	80	160	160	640	40	80	80	80	5	20	160	160	80	80	160	80	20	40	20	20	20	20	20	40	40	80	20	40	40	80	10	20	40	320	20	80
FC-024		1986	320	640	160	320	5	20	640	1280	320	640	320	640	20	160	160	160	80	160	160	320	160	320	160	160	80	160	80	5	80	5	80	5	160	5	160	80	160	5	80	5	80	5	80	5
FM-118		1986	320	80	40	40	10	5	160	160	160	160	160	80	5	5	80	40	5	5	160	160	160	160	80	80	5	5	40	40	20	40	5	5	80	80	80	160	80	80	5	5	5	10	5	5
FB2-106		1986	80	320	40	160	10	160	160	640	160	320	160	640	10	320	40	40	20	20	160	160	160	160	40	80	40	40	20	20	20	20	20	20	80	80	80	10	40	40	10	10	20	40	20	40
FM-104		1985	1280	1280	640	320	640	320	1280	1280	2560	1280	1280	1280	640	320	640	640	320	320	1280	640	2560	1280	640	640	640	320	160	160	160	320	160	320	640	1280	320	640	320	1280	160	320	40	160	80	320
FC-002		1984	80	80	40	20	5	5	80	80	80	40	80	40	5	5	20	20	10	5	40	40	40	40	5	5	5	5	10	10	10	10	5	10	20	40	10	10	20	20	5	5	5	10	5	10
FM-105		1984	160	80	40	40	10	5	320	320	40	40	80	40	5	5	80	40	5	5	160	160	40	20	20	10	5	5	40	40	20	20	5	5	160	160	10	10	20	20	5	5	5	5	5	5
UGA7-207		1984	40	80	40	80	40	320	80	160	40	160	80	160	20	320	80	80	320	160	80	80	320	160	160	80	160	160	20	20	20	20	160	160	20	40	40	40	40	40	40	80	80	10	40	160
UGA7-250		1984	80	80	40	40	20	40	320	320	80	80	80	80	5	10	160	80	40	40	640	320	160	160	80	5	5	10	10	10	20	20	20	40	80	80	80	80	20	40	5	5	5	20	5	40
491		1983	10	20	5	10	5	20	20	20	40	40	5	5	5	5	20	20	20	20	20	20	40	20	5	5	5	5	10	10	10	10	20	80	20	20	10	40	10	20	5	5	20	40	20	80
FB2-108		1983	80	80	20	20	40	80	160	160	80	160	80	160	40	40	40	20	20	20	40	40	40	40	20	5	10	10	20	20	10	10	20	20	20	40	10	40	20	40	5	10	20	80	5	40
UGA7-128		1981	160	160	80	2560	40	2560	320	5120	160	1280	160	2560	5	2560	320	1280	320	640	640	1280	320	640	320	1280	160	640	160	320	160	640	160	1280	320	2560	160	640	160	1280	80	640	5	160	160	2560
UGA7-215		1981	160	640	80	320	160	320	320	1280	160	320	160	640	10	160	320	320	160	160	320	320	320	320	320	320	40	80	80	160	80	80	80	80	320	320	160	80	320	160	40	80	5	10	20	40
438		1981	5	160	5	5	5	160	5	160	5	5	5	5	5	40	5	10	5	20	5	20	20	20	5	5	5	5	5	20	5	20	5	40	5	40	5	20	10	40	5	10	5	5	5	20
522		1981	10	20	10	10	10	20	80	80	40	40	40	40	20	40	5	10	5	10	20	40	20	20	5	5	5	20	5	5	5	5	20	160	20	20	10	10	10	20	5	10	10	20	10	10
FB2-044		1981	640	640	320	320	160	160	640	640	640	320	640	320	80	40	320	320	160	160	640	320	320	320	160	160	40	80	80	80	80	80	40	160	160	320	80	160	80	160	10	80	20	320	10	160
FB2-082		1981	160	80	80	40	10	5	320	160	160	80	80	80	10	20	80	80	10	10	160	160	80	40	40	5	10	10	20	40	20	20	5	5	80	80	20	20	40	40	5	5	10	5	10	20
FB2-090		1981	80	40	20	5	5	5	160	160	320	320	160	160	10	20	40	40	5	5	160	80	320	320	80	80	20	10	20	20	20	20	5	10	20	80	320	80	160	160	10	20	10	5	5	20
461		1980	40	5	20	20	40	80	80	80	80	80	80	40	5	20	20	40	40	40	40	80	40	80	5	5	5	10	10	10	10	10	20	40	40	40	20	20	20	40	5	5	10	20	5	1280
596		1980	40	160	40	160	10	80	80	160	20	40	40	160	5	40	40	320	40	320	80	320	40	160	40	320	10	160	20	20	20	40	20	80	40	80	10	40	20	40	10	20	40	80	20	80
FM-128		1979	80	40	40	20	160	80	160	160	160	80	80	40	40	20	40	20	80	80	80	80	80	80	40	5	40	20	20	20	20	20	40	40	80	80	40	40	40	40	20	20	40	80	40	40
UGA7-219		1979	5	20	5	20	5	80	20	80	20	40	20	80	5	80	10	5	40	20	40	20	80	40	40	5	20	10	5	10	5	5	10	20	20	40	20	20	20	20	10	40	20	5	20	80
UGA7-300		1979	5	5	5	5	5	5	640	40	40	40	20	5	5	10	10	20	5	20	20	40	40	40	20	5	5	20	5	5	5	5	5	10	40	20	20	10	10	10	5	5	5	5	5	5
572		1979	10	40	5	20	20	40	10	40	5	20	10	20	5	40	10	10	40	40	10	20	10	10	5	5	5	10	5	20	5	5	10	40	5	20	5	10	10	10	5	20	10	40	5	80
FM-072		1978	40	20	5	5	640	640	80	80	320	160	20	20	5	5	20	20	640	640	40	40	160	80	5	5	5	5	10	10	5	5	320	320	40	20	80	80	10	10	5	5	5	320	5	5
UGA7-022		1977	20	20	20	20	40	40	40	40	160	160	80	80	5	20	20	10	40	40	40	40	80	80	5	5	5	20	5	5	5	5	20	40	20	20	40	40	40	40	5	5	10	10	5	20
UGA7-249		1977	5	5	5	5	5	5	5	5	5	5	5	5	5	40	5	5	20	10	20	10	20	10	5	5	20	20	5	5	5	5	10	20	20	20	10	5	5	5	20	40	10	20	10	20
UGA7-337		1977	20	40	20	40	40	40	80	160	20	40	40	40	5	10	20	20	40	40	80	80	40	40	40	40	5	20	5	10	5	5	5	20	20	40	10	10	10	20	5	5	5	40	5	20
FB2-022		1977	40	40	20	5	20	5	160	160	80	80	40	5	20	40	40	40	20	20	80	160	80	40	5	5	20	20	20	40	20	40	20	40	1280	160	20	80	20	80	10	20	20	80	10	80
FC-007		1977	20	10	10	5	5	5	20	10	10	10	5	5	5	5	10	5	5	5	10	5	20	10	5	5	5	5	5	5	5	5	160	5	5	10	5	10	5	5	5	5	10	40	5	5
FC-020		1977	160	1280	80	640	160	640	320	1280	160	640	80	640	20	320	640	320	640	320	640	320	640	320	640	320	320	160	160	160	160	160	160	160	160	320	160	80	160	320	40	80	40	160	80	160
UGA7-220		1975	80	160	1280	160	80	80	320	640	80	160	160	320	20	80	40	80	40	80	80	160	80	80	80	80	20	40	20	20	20	20	20	40	80	80	40	40	80	80	10	40	10	20	10	80
422		1975	5	5	5	5	10	5	5	10	20	20	5	5	5	20	5	5	10	80	10	40	20	40	10	5	5	40	5	5	5	5	20	40	10	20	10	20	10	40	5	10	20	40	10	40
427		1975	40	40	20	40	80	5	80	80	40	40	80	80	5	10	40	40	40	40	40	40	40	40	40	40	5	5	20	40	20	20	20	40	40	80	20	40	40	80	5	10	5	20	5	10
FC1-015		1975	40	80	10	20	20	160	40	80	20	40	40	160	10	80	40	20	320	160	80	40	80	40	80	80	80	40	10	10	10	10	40	40	20	40	10	20	20	40	5	10	80	80	20	40
FM-114		1975	40	40	20	5	80	80	10	5	160	160	20	5	40	20	10	10	40	40	5	5	80	80	5	5	20	20	10	20	5	5	40	320	5	10	40	40	10	10	10	10	80	80	80	80
409		1974	10	5	5	5	40	80	40	80	80	80	80	80	10	40	10	10	40	40	40	40	80	80	20	40	10	20	5	40	5	20	20	160	20	160	40	80	20	160	10	80	10	80	10	160
457		1974	160	320	160	160	10	5	320	320	40	40	160	160	5	20	160	160	20	40	320	320	40	40	80	5	5	20	80	80	80	80	10	20	320	320	10	20	80	80	5	5	20	20	5	1280
FM2-111		1973	40	20	20	5	10	5	40	40	20	10	40	20	20	10	20	20	5	10	40	40	10	20	5	5	10	10	10	40	10	40	5	20	20	80	10	10	20	80	5	160	20	80	1280	80
360	50-64 y.o. (1958-1972)	1972	160	320	160	160	160	320	640	640	160	320	5	320	80	320	160	160	160	160	320	640	160	160	40	5	80	160	40	80	40	40	80	80	160	160	80	80	80	80	40	40	80	80	10	20
570		1972	320	320	160	320	10	10	640	1280	160	160	320	320	10	20	160	160	5	40	320	320	160	160	5	5	10	40	80	20	40	40	10	20	160	160	80	40	80	80	10	10	10	20	20	20
635		1972	5	5	5	5	10	5	5	10	5	10	5	5	5	5	5	5	10	40	10	10	10	20	5	10	5	10	5	5	5	5	10	20	5	20	5	10	5	5	5	10	5	20	5	10
FC1-011		1972	320	80	160	40	160	5	1280	160	160	80	160	80	10	10	80	80	80	80	320	320	80	160	80	80	5	20	40	40	40	40	20	40	80	160	40	40	40	40	5	10	20	40	5	20
FB2-103		1972	80	160	40	40	5	5	80	80	80	80	80	80	20	40	80	80	20	20	80	80	80	80	5	5	20	40	20	80	20	80	20	80	40	80	20	40	40	80	10	80	40	320	320	10
462		1971	10	40	5	20	20	160	80	160	40	160	40	160	10	80	5	40	20	320	40	320	40	320	5	320	10	320	5	5	5	5	80	80	80	80	80	40	80	80	80	40	80	160	160	1280
717		1971	320	640	640	640	5	160	1280	1280	160	320	640	1280	5	320	320	640	40	80	320	320	320	320	640	640	40	80	160	320	320	160	20	80	640	640	160	320	640	640	5	5	20	40	10	20
UGA7-008		1970	160	160	160	160	10	80	160	320	40	80	80	80	5	20	160	80	40	40	160	160	80	80	160	80	5	40	40	40	40	40	40	40	80	80	20	20	40	80	5	10	20	80	5	20
518		1970	80	160	80	80	5	5	160	160	160	160	160	320	80	160	80	80	40	80	160	160	160	320	160	160	80	80	80	80	40	80	40	80	80	80	80	160	160	160	40	80	5	80	160	160
FC-016		1969	5	160	5	80	5	5	40	320	40	80	40	160	5	160	20	80	40	160	80	320	40	160	5	160	40	160	10	10	10	10	20	20	40	80	20	20	40	40	10	20	80	160	20	40
UGA7-340		1969	40	320	20	160	20	80	160	640	20	160	80	320	5	40	160	160	40	80	320	320	160	80	160	5	10	20	40	40	40	20	40	40	80	80	40	20	80	80	10	10	5	5	5	5
UGA7-321		1968	5	5	5	5	5	5	20	5	5	5	5	5	5	5	20	10	5	5	20	10	20	10	5	5	5	5	5	5	5	5	5	10	10	10	5	5	5	5	5	5	5	5	5	5
417		1967	20	5	10	10	5	5	40	20	5	5	20	5	5	5	20	20	5	5	20	20	10	10	5	10	5	5	10	10	10	10	5	5	5	40	5	5	10	10	5	5	5	5	5	5
UGA7-571		1966	40	40	20	40	5	10	40	80	10	20	20	20	5	10	40	40	10	40	40	40	20	20	10	20	10	20	20	10	10	10	10	10	20	20	10	10	10	20	5	10	10	80	5	40
FB2-099		1966	5	5	5	5	5	5	5	80	20	160	40	160	5	40	5	10	5	20	5	20	40	40	20	5	10	20	5	5	5	5	5	10	5	20	10	20	20	40	5	10	5	20	5	20
FB2-096		1965	20	320	10	160	20	320	40	320	20	320	40	640	20	320	40	80	20	80	80	160	40	80	40	160	40	160	40	40	20	40	40	80	80	160	10	40	80	80	40	80	5	5	80	160
607		1964	40	80	20	40	10	10	40	160	80	160	80	160	80	80	20	40	5	10	40	80	80	160	5	160	80	160	20	20	20	20	10	20	40	80	80	20	40	2560	40	80	20	80	40	80
FC-048		1964	160	160	80	80	320	320	640	320	160	160	160	160	80	80	5	40	5	5	40	80	10	20	5	5	10	40	20	40	10	40	5	20	40	80	5	160	20	80	5	40	10	40	5	40
606		1964	10	20	10	20	5	20	10	80	20	40	20	80	5	20	10	20	5	20	10	40	20	40	5	5	5	10	5	10	5	10	5	20	40	40	10	40	10	40	5	40	5	320	5	40
FB2-093		1964	1280	1280	320	320	640	5	640	1280	320	1280	320	1280	80	5	640	320	640	320	640	320	320	160	320	320	20	80	80	40	80	80	80	80	160	160	40	80	80	80	10	40	80	320	40	160
UGA7-305		1963	80	320	40	160	20	80	80	640	40	160	80	320	20	160	80	80	40	40	160	160	80	80	80	80	40	80	20	20	20	20	10	40	80	80	20	20	40	40	10	10	5	5	5	5
432		1963	20	20	10	10	160	160	80	80	80	80	80	80	40	40	20	5	80	80	80	40	80	40	40	20	40	20	5	5	5	5	20	20	40	40	10	10	10	10	5	5	40	80	10	10
FC1-035		1963	160	160	80	80	40	5	320	320	80	80	80	80	20	40	40	5	5	5	80	160	80	80	40	80	5	10	5	20	5	10	5	5	40	40	5	20	5	20	5	5	10	20	5	10
359		1962	5	5	5	5	10	10	5	10	40	40	5	20	5	10	5	5	5	5	5	320	40	80	5	5	5	20	5	10	5	5	5	40	5	20	20	20	20	40	5	10	5	20	5	5
600		1962	40	40	40	40	5	10	320	320	80	80	40	40	5	5	40	5	5	5	320	160	160	80	20	5	5	5	5	5	5	5	5	40	80	80	20	40	5	10	5	5	5	20	5	10
352		1961	80	80	40	40	5	5	80	80	80	80	80	80	20	40	40	40	5	10	40	80	80	80	5	5	20	40	20	20	20	20	5	10	40	40	40	40	40	40	10	20	10	5	20	80
384		1961	160	640	80	320	160	640	160	640	40	640	160	640	10	640	320	160	320	320	320	320	160	160	320	160	320	160	40	80	40	80	80	160	80	160	40	80	80	160	20	40	5	80	40	160
403		1961	320	320	320	320	20	40	320	320	80	80	160	160	20	80	320	320	40	80	160	320	160	160	160	5	20	80	80	80	80	80	40	80	80	160	40	80	80	160	20	20	10	10	20	40
578		1961	640	1280	320	640	80	160	640	1280	80	320	160	320	40	320	320	160	80	80	640	320	320	320	160	5	80	80	80	40	80	160	80	160	160	320	80	160	80	320	20	80	20	160	40	320
425		1960	40	40	20	20	80	80	160	160	80	80	160	80	40	80	20	40	40	80	80	160	80	160	5	80	40	40	10	40	10	40	40	80	80	80	40	80	40	80	20	40	20	80	20	160
FC-044		1959	1280	2560	640	640	640	1280	2560	2560	640	1280	640	1280	40	160	40	40	40	80	80	80	80	40	20	5	10	40	20	40	10	20	40	80	1280	160	20	40	20	80	5	40	20	320	10	640
UGA7-086		1959	10	20	10	10	5	10	10	20	5	10	10	20	5	10	20	10	5	10	40	20	20	10	20	10	10	10	5	5	5	10	5	40	20	80	5	40	10	80	5	80	5	80	5	1280
599		1959	40	80	20	20	10	40	80	160	40	40	40	40	5	20	10	20	5	10	40	80	20	20	5	5	5	5	10	10	10	10	10	10	80	40	10	10	10	10	5	80	5	5	5	10
629		1959	320	320	160	160	20	5	640	640	80	160	160	320	20	80	320	320	40	40	320	320	80	160	5	160	40	80	80	40	80	80	40	40	160	160	40	80	320	160	20	20	20	40	10	20
FB2-028		1959	320	1280	160	320	80	2560	1280	2560	320	1280	320	1280	80	1280	320	160	640	640	1280	640	640	320	320	160	320	160	160	80	160	160	320	320	320	320	320	80	320	640	80	160	80	320	80	320
FB2-035		1959	20	80	10	5	20	5	80	320	80	160	80	160	20	80	20	20	20	20	80	80	80	80	20	5	20	40	10	20	5	20	10	40	40	160	20	40	80	80	10	20	20	40	20	80
654		1958	40	80	20	40	20	20	40	80	10	20	40	40	10	20	40	40	10	10	80	80	40	40	5	5	10	20	20	20	10	20	10	20	40	40	10	40	20	40	5	10	5	5	5	10
UGA7-306	65-88 y.o. (1934-1957)	1957	5	40	5	5	5	5	80	80	40	40	5	40	5	5	40	40	40	40	40	80	40	40	40	20	5	10	10	20	10	10	20	40	40	40	10	20	20	40	5	20	5	40	5	20
UGA7-312		1957	10	40	10	40	5	20	40	160	5	40	20	160	5	160	10	20	5	20	40	80	10	20	5	5	20	80	5	5	5	5	5	20	40	40	5	10	20	80	20	40	20	40	20	20
UGA-565		1957	20	80	10	20	5	40	40	80	5	160	10	160	5	80	10	10	5	10	20	20	5	10	5	5	5	10	10	20	5	10	5	80	20	160	5	80	10	160	5	160	5	160	5	320
586		1957	640	1280	1280	1280	160	320	10240	10240	1280	2560	1280	2560	20	320	320	320	160	160	5120	5120	2560	2560	640	640	40	80	160	80	160	160	80	160	2560	2560	1280	1280	320	640	40	160	80	320	20	320
UGA7-309		1956	640	1280	640	1280	160	640	1280	2560	160	320	320	640	5	1280	640	640	320	640	640	640	160	320	160	320	320	640	320	320	160	160	320	320	640	640	160	160	320	320	160	160	40	160	40	160
379		1956	5	5	5	5	5	5	10	10	40	80	20	20	5	5	5	5	5	5	5	5	40	80	5	5	5	5	5	5	5	5	5	20	5	20	20	20	10	20	5	10	10	40	5	40
535		1956	20	40	10	5	5	640	40	160	10	80	10	160	5	320	20	20	40	80	80	40	20	40	20	5	10	40	5	10	5	10	20	160	40	40	5	20	10	40	5	20	10	80	5	40
595		1956	80	160	40	40	80	160	80	160	80	160	80	160	10	80	80	160	80	160	80	160	40	160	5	160	10	160	40	80	40	80	40	160	80	160	40	80	40	160	20	40	20	320	10	160
611		1956	40	40	20	5	5	5	320	160	160	160	160	160	5	5	80	40	10	10	640	320	320	160	160	80	5	20	10	10	10	10	5	5	320	80	80	40	40	40	5	40	10	40	5	20
UGA7-014		1955	20	5	10	20	5	5	80	80	20	40	40	80	5	40	20	20	10	10	80	40	20	20	40	5	20	20	20	5	20	10	10	10	80	80	20	10	40	40	10	10	5	20	5	10
380		1955	5	5	5	5	5	5	5	5	5	5	5	5	5	5	5	5	5	5	5	5	5	5	5	5	5	5	5	5	5	5	5	40	5	40	5	20	5	40	5	40	5	160	5	80
441		1955	10	20	10	5	20	5	40	40	20	20	20	40	5	20	20	80	20	80	40	80	20	40	20	40	5	20	10	20	10	20	10	40	20	40	10	20	20	40	5	10	10	80	5	20
653		1955	20	40	10	5	5	5	40	40	40	40	5	5	5	40	20	20	5	40	40	40	80	40	10	5	5	20	5	10	5	10	5	80	10	40	20	40	5	40	5	40	5	160	5	160
278		1955	40	5	5	5	5	5	40	5	5	5	5	5	5	5	80	80	5	5	80	80	5	5	5	5	5	5	20	20	20	20	20	5	80	80	10	10	40	40	5	5	5	5	5	5
UGA7-179		1954	5	20	5	20	40	640	40	80	5	160	20	40	5	160	10	20	80	80	40	40	20	40	10	5	20	80	5	5	5	10	80	160	20	40	10	40	10	40	20	80	5	40	10	160
UGA7-270		1954	5	20	5	20	80	320	40	160	80	160	80	160	20	160	10	10	640	320	40	40	320	160	160	80	160	160	5	5	5	10	80	320	20	80	80	1280	80	1280	10	320	20	320	10	320
UGA7-323		1954	160	320	80	320	40	320	160	640	160	320	160	640	5	160	160	320	40	80	320	320	160	320	160	160	20	40	40	40	40	40	40	40	160	160	80	80	160	160	10	10	5	20	5	10
369		1954	80	80	40	40	80	80	160	160	20	20	160	160	5	10	80	80	80	80	160	160	40	40	5	5	5	5	20	40	20	20	40	40	80	80	20	20	80	80	5	20	5	20	5	20
582		1954	80	320	80	320	40	160	320	320	20	80	80	160	5	40	80	160	40	160	160	320	40	80	5	5	10	40	40	40	40	40	40	80	10	160	20	40	40	80	10	40	5	320	5	80
589		1954	5	10	5	20	5	10	20	80	20	40	10	40	5	10	5	5	10	5	20	20	40	40	10	10	5	10	5	5	5	5	10	40	20	20	20	20	10	10	5	5	10	5	5	5
632		1954	40	40	10	5	5	5	160	80	20	40	5	80	5	20	20	20	5	20	40	80	20	40	10	80	5	20	10	10	10	20	20	80	40	80	10	20	20	80	5	80	5	320	5	160
295		1953	10	20	5	5	20	40	20	40	10	20	10	20	5	20	20	20	40	40	80	40	20	10	20	5	5	20	5	5	5	20	20	40	20	80	5	10	5	40	5	40	10	80	10	160
UGA7-313		1953	40	160	40	160	40	320	80	640	20	160	80	320	10	160	80	80	160	160	160	80	80	80	5	5	40	20	20	20	20	20	40	80	40	80	20	40	40	40	10	20	5	80	10	20
UGA7-566		1953	80	80	40	40	20	40	160	160	80	80	40	40	10	20	40	40	20	20	80	80	80	80	5	5	10	20	40	40	20	20	20	20	80	80	10	80	20	40	20	20	40	40	40	40
588		1953	1280	2560	640	640	320	1280	1280	2560	1280	1280	1280	2560	160	640	1280	2560	640	1280	1280	2560	1280	1280	1280	2560	320	320	10	80	160	640	160	640	640	1280	320	1280	320	1280	80	320	40	160	40	640
652		1953	40	5	20	5	5	5	160	160	40	40	40	160	5	640	40	20	10	10	160	80	80	40	80	40	160	80	10	10	10	10	10	20	80	80	20	20	20	40	40	20	5	5	5	80
UGA7-077		1952	40	40	40	40	10	20	160	160	40	40	40	40	5	5	40	40	5	10	160	80	40	40	5	20	5	5	10	5	10	20	10	20	80	80	20	20	10	10	5	10	10	160	5	40
UGA7-126		1952	80	320	160	160	10	40	320	160	10	40	20	80	10	80	80	320	5	80	160	320	20	80	5	160	10	80	40	10	40	40	10	20	80	80	10	20	20	40	10	20	5	20	5	1280
UGA7-196		1952	20	40	10	40	10	40	40	160	10	40	20	80	10	40	20	20	20	40	40	40	20	20	5	5	20	40	5	5	5	5	10	20	10	20	5	10	10	10	5	10	40	40	5	10
UGA7-296		1952	20	20	10	10	5	20	40	20	5	10	10	10	5	10	20	10	5	5	20	10	5	5	5	5	5	5	5	5	5	5	5	80	20	10	5	5	5	5	5	5	5	5	5	5
476		1952	5	5	5	5	5	5	20	20	40	40	10	20	5	20	5	5	10	10	40	40	80	40	10	10	5	5	5	10	5	5	10	40	10	20	10	10	5	20	5	10	5	5	5	40
568		1952	5	5	5	5	5	5	5	10	5	5	5	10	5	5	10	5	80	80	80	80	80	80	80	5	40	80	5	5	5	5	20	20	20	20	20	20	10	10	10	10	40	40	20	20
744		1952	320	10240	160	5120	5	5120	320	5120	320	2560	320	5120	5	5120	1280	1280	1280	640	1280	1280	1280	1280	1280	1280	5	5	320	640	320	320	640	640	640	1280	320	640	640	640	160	320	40	80	320	160
UGA7-276		1951	20	5	10	5	10	5	80	160	40	20	80	40	40	80	10	5	5	10	80	80	20	20	5	5	40	40	5	5	5	5	20	40	320	160	20	20	40	40	10	20	5	10	5	20
UGA7-334		1951	80	80	40	40	5	40	160	40	20	20	20	20	5	40	40	40	20	20	20	20	20	40	10	5	10	80	10	10	10	10	20	20	20	20	10	10	10	40	40	40	5	40	10	80
UGA7-335		1951	160	320	160	80	160	160	1280	320	160	160	160	160	5	40	160	160	160	160	160	160	160	160	160	160	5	20	40	40	40	40	80	160	160	160	40	80	80	80	10	20	5	160	20	160
UGA7-083		1950	5	80	5	5	5	5	10	10	10	5	5	20	5	20	5	5	5	10	5	5	5	10	5	5	5	5	5	20	5	20	5	20	5	40	5	160	5	40	5	20	5	20	5	40
UGA7-147		1950	5	5	5	5	10	10	10	10	10	10	5	10	5	5	5	5	5	10	10	10	5	5	5	5	5	5	5	5	5	5	5	5	5	10	5	5	5	5	5	5	5	5	5	5
151		1950	10	20	10	20	5	5	20	40	5	5	10	10	5	5	20	20	5	5	20	80	5	10	5	10	5	40	5	10	5	5	5	5	20	40	5	5	10	10	5	5	5	20	5	10
648		1950	40	160	20	80	20	80	40	640	40	160	20	320	5	80	80	80	40	80	80	80	80	80	10	5	20	20	20	20	20	20	40	20	40	40	20	20	10	10	10	10	10	10	5	10
UGA7-188		1949	80	640	80	640	40	640	320	5120	80	1280	160	2560	80	2560	80	80	160	80	640	640	640	320	320	320	320	320	40	80	40	40	160	80	320	640	160	160	160	320	80	160	10	40	80	160
618		1949	40	40	20	10	20	20	80	40	80	40	80	40	5	5	40	20	20	20	80	40	80	40	80	40	5	5	20	10	10	10	20	80	40	320	20	160	40	320	5	160	5	160	5	320
UGA7-135		1948	20	40	20	40	5	5	40	40	20	40	10	20	5	40	20	20	5	5	80	40	80	40	5	5	40	20	10	10	10	10	5	10	20	20	20	20	10	10	10	10	5	10	5	10
UGA7-146		1948	80	160	80	160	20	80	80	160	40	80	40	80	10	80	40	80	40	80	80	80	40	40	40	40	40	40	40	80	20	80	40	80	40	160	20	40	40	160	20	80	10	80	40	160
UGA7-177		1948	640	640	640	640	10	40	640	1280	40	80	320	320	5	40	320	320	20	40	640	320	80	80	160	5	5	5	160	160	160	160	20	20	320	320	40	20	160	160	20	20	5	5	10	10
368		1948	5	5	5	5	5	5	10	20	5	5	5	10	5	10	5	5	5	10	10	10	5	5	5	5	5	10	5	5	5	5	5	5	5	10	5	5	5	20	5	40	5	80	5	80
567		1948	80	80	80	160	10	10	320	320	40	80	80	80	5	10	160	80	20	20	320	320	160	80	80	5	5	5	40	40	40	40	10	40	160	160	40	40	20	40	5	10	5	20	5	10
UGA7-273		1947	5	40	5	10	5	20	10	20	5	10	5	40	5	40	10	10	5	10	10	20	5	20	10	5	10	40	10	10	5	5	5	20	5	20	5	10	10	40	10	40	10	10	10	80
UGA7-274		1947	5	10	5	5	5	5	20	10	5	5	5	20	5	10	10	10	5	5	10	10	5	5	5	5	5	5	5	5	5	5	5	5	5	5	5	5	5	10	5	5	5	5	5	5
285		1947	40	80	40	80	5	10	40	80	20	20	10	20	5	5	40	40	5	10	20	20	40	40	5	5	5	5	20	20	20	20	20	10	40	40	20	160	10	10	5	5	10	20	10	80
UGA7-308		1947	20	5	10	5	5	5	20	40	10	20	5	20	5	10	20	20	5	5	10	10	10	10	5	5	5	5	10	10	10	10	5	10	20	10	5	5	5	5	5	5	5	5	5	5
UGA7-326		1947	80	40	40	40	5	5	40	40	160	320	160	160	160	160	640	40	20	20	40	40	320	160	80	40	80	160	20	20	20	20	10	10	40	40	80	80	80	80	40	40	20	5	10	10
353		1947	80	160	40	80	5	80	160	320	160	320	40	160	5	160	40	80	20	40	160	160	160	320	40	5	40	80	40	40	20	20	20	40	80	80	80	80	40	80	20	40	10	80	5	40
381		1947	80	80	20	80	10	320	80	160	20	160	40	160	5	160	40	40	40	40	40	40	40	40	40	5	10	20	20	20	20	20	10	80	40	80	10	40	20	80	5	20	10	160	10	80
593		1947	5	10	5	10	5	5	5	10	5	5	5	10	5	10	40	5	10	5	20	5	20	5	10	5	5	10	5	5	5	5	10	5	5	5	5	20	5	5	5	5	5	10	10	5
619		1947	40	320	20	160	5	160	160	320	20	80	5	160	10	80	40	80	20	20	80	80	40	40	5	40	20	20	20	40	10	20	20	80	40	160	10	20	20	80	5	40	10	80	5	80
638		1947	640	1280	640	640	160	320	640	1280	640	640	160	320	10	40	640	640	160	160	640	640	640	320	160	160	20	40	160	160	160	160	80	80	640	320	160	160	80	80	5	40	10	20	5	20
639		1947	160	160	80	80	5	5	320	640	640	320	320	320	5	40	80	80	5	20	320	320	160	160	80	160	5	20	20	20	20	20	5	5	640	160	80	80	80	160	5	5	5	40	5	20
649		1947	80	160	40	5	40	160	320	160	160	80	160	5	5	40	80	80	40	80	160	320	80	160	80	160	10	320	20	20	20	20	20	80	160	160	40	80	80	160	10	160	20	320	20	320
FB-117		1947	0	0	80	40	40	20	320	160	320	320	80	80	5	5	80	40	40	40	320	160	320	640	160	160	5	20	20	40	20	20	20	80	80	160	160	160	80	80	5	20	10	80	5	80
UGA7-141		1946	80	320	160	320	80	1280	320	1280	40	320	80	640	40	640	160	160	320	160	320	160	160	80	160	80	80	40	40	20	40	40	80	160	160	160	40	40	80	160	40	40	5	20	80	1280
594		1946	80	320	80	320	5	10	40	160	10	40	20	80	5	40	10	80	5	20	10	80	5	40	5	40	10	20	20	40	20	80	20	40	20	80	10	40	10	40	5	20	10	40	10	160
615		1946	40	40	20	40	40	80	80	160	40	80	40	80	20	40	40	40	80	80	80	80	80	80	5	40	20	80	10	10	10	10	40	40	40	80	40	5	40	80	10	20	5	10	20	40
641		1946	160	320	80	80	20	5	160	320	80	160	80	160	10	40	80	160	20	80	160	160	80	80	40	5	10	40	5	40	5	40	5	80	20	80	5	320	10	160	5	40	5	80	20	80
642		1946	10	5	5	5	5	5	40	40	5	40	20	40	5	80	5	5	5	5	40	40	5	20	10	5	5	40	40	5	40	5	20	5	80	20	40	160	80	20	10	10	10	20	5	40
640		1945	80	80	40	5	5	5	80	80	160	160	80	80	10	20	80	80	20	20	80	80	160	160	5	80	20	20	20	40	20	40	10	40	80	80	40	80	40	80	10	40	20	40	10	160
UGA7-275		1944	20	40	10	10	5	20	320	40	40	40	40	80	5	80	20	10	5	10	20	20	40	20	40	20	10	20	5	5	5	10	10	160	10	80	10	20	20	80	5	40	5	80	5	160
569		1944	5	20	10	10	5	5	20	20	5	5	10	20	5	5	10	10	5	10	20	20	5	5	10	5	5	10	5	5	5	5	5	20	10	10	5	5	5	5	5	5	5	20	5	10
FB-118		1944	0	0	80	80	80	40	160	160	160	160	40	40	10	10	80	80	80	40	160	80	160	80	80	40	20	10	40	40	20	40	20	80	20	160	80	5	80	160	5	80	5	320	10	640
UGA7-169		1943	20	20	20	20	5	10	40	80	20	40	20	40	5	10	20	20	20	20	80	40	80	40	20	10	10	5	5	5	5	5	10	20	40	40	20	20	10	20	5	10	10	40	5	10
362		1943	320	320	320	640	80	80	640	640	320	640	320	640	20	40	320	320	40	40	640	2560	640	640	320	320	20	40	80	80	80	80	40	40	320	320	160	160	320	320	10	40	5	40	5	80
651		1942	20	20	5	5	5	40	10	40	10	80	10	40	5	160	10	10	5	20	10	40	10	20	5	20	80	80	5	5	5	5	5	5	5	10	5	5	5	20	20	40	20	80	10	40
644		1941	5	5	5	5	5	5	40	5	80	80	5	5	5	5	5	5	5	5	20	40	80	80	5	5	5	5	5	5	5	5	5	5	5	5	40	160	5	5	5	5	5	5	5	40
643		1938	20	20	10	5	20	5	40	40	80	80	40	20	10	10	10	20	20	20	40	40	80	80	5	20	10	10	10	10	5	10	20	20	20	20	40	40	20	20	5	10	5	10	5	20
587		1937	40	80	40	80	5	20	40	40	10	20	10	40	5	10	20	20	5	20	20	20	10	20	5	5	5	10	5	5	10	10	10	80	20	80	10	10	10	80	10	160	40	640	20	640
614		1937	80	80	40	5	10	5	40	5	40	40	5	5	5	10	80	80	5	5	20	20	40	40	10	10	5	5	40	20	40	40	10	10	20	40	20	20	10	10	5	5	5	20	5	10
455		1934	320	2560	160	1280	80	5120	640	2560	160	2560	320	5120	80	2560	640	640	1280	2560	1280	2560	640	1280	1280	1280	1280	1280	160	160	160	80	320	640	640	640	320	160	320	640	160	160	40	80	640	1280

## Sheet: IBV_HAI_DATA
S4 Table. Source data for Fig 1.
			IBV_HAI_Data
			2022-2023								2023-2024								2024-2025
			B/Phuket/3073/2013		B/Colorado/6/2017		B/Washington/2/2019		B/Austria/1359417/2021		B/Phuket/3073/2013		B/Colorado/6/2017		B/Washington/2/2019		B/Austria/1359417/2021		B/Phuket/3073/2013		B/Colorado/6/2017		B/Washington/2/2019		B/Austria/1359417/2021
UGA_ID		Year_of_Birth	D0 - PH/13	D28 - PH/13	D0 - CO/17	D28 - CO/17	D0 - WA/19	D28 - WA/19	D0 - AS/21	D28 - AS/21	D0 - PH/13	D28 - PH/13	D0 - CO/17	D28 - CO/17	D0 - WA/19	D28 - WA/19	D0 - AS/21	D28 - AS/21	D0 - PH/13	D28 - PH/13	D0 - CO/17	D28 - CO/17	D0 - WA/19	D28 - WA/19	D0 - AS/21	D28 - AS/21
254C	10-17 y.o. (2005-2012)	2012	80	80	160	160	80	160	80	80	80	160	80	80	40	40	80	160	40	80	80	80	80	80	40	80
FC-021C		2011	80	320	40	40	40	80	20	40	1280	640	1280	1280	1280	640	640	640	640	640	640	640	640	1280	320	640
FC-045C		2011	160	320	640	640	320	640	80	320	80	160	20	40	20	20	40	80	80	40	20	20	10	20	10	40
207C		2011	20	80	20	40	20	40	5	10	40	160	5	20	10	20	5	20	20	20	10	20	10	40	5	10
212C		2011	40	40	20	20	10	10	5	5	160	160	10	5	10	10	10	20	40	40	5	10	5	5	5	5
230C		2011	20	160	10	20	20	40	20	40	80	160	5	5	5	10	20	160	40	40	10	10	5	20	20	80
206C		2010	80	80	40	40	40	40	20	40	160	160	20	40	20	40	40	80	80	80	20	40	20	40	20	40
229C		2009	40	1280	160	320	160	320	20	640	160	640	80	160	40	80	40	1280	40	40	80	80	40	160	20	80
255C		2009	80	80	320	320	160	160	80	80	160	160	160	160	80	80	160	320	80	80	160	160	80	160	80	80
FC-022C		2008	640	1280	320	320	160	160	10	5	160	160	320	320	160	160	80	160	80	5	160	5	160	5	40	5
FC-023C		2008	160	320	5	5	10	5	5	5	160	320	320	320	320	320	320	320	80	5	320	5	160	5	80	5
FM-130C		2008	2560	2560	1280	1280	320	320	1280	640	2560	2560	1280	80	640	640	640	640	1280	1280	640	640	320	640	320	320
205C		2008	20	40	80	80	40	40	10	20	80	80	40	40	20	20	10	20	20	20	40	40	20	40	5	10
FM-125C		2007	80	80	160	80	160	80	40	40	160	80	80	40	40	40	80	40	160	80	40	40	40	40	40	20
134C		2005	80	320	160	160	160	160	20	160	640	320	320	320	640	320	320	2560	160	160	320	160	160	160	160	320
045C	18-34 y.o. (1988-2004)	2004	80	160	5	20	20	20	10	5	320	320	5	5	20	40	160	80	80	80	20	10	10	20	10	20
FM-115		2003	80	160	160	160	160	160	20	40	160	160	80	80	80	40	40	40	80	80	80	80	40	80	80	20
559		2003	5	20	20	40	10	40	5	20	40	80	20	80	10	40	5	40	20	40	40	40	40	40	40	10
591		2003	80	640	320	1280	160	640	80	640	320	320	320	640	320	320	320	320	160	160	160	320	160	160	160	160
FB2-105		2003	160	2560	40	160	20	80	40	640	640	320	80	40	20	20	160	80	80	320	40	80	10	20	40	640
FB2-116		2002	20	2560	160	2560	80	640	40	1280	1280	2560	1280	1280	1280	1280	5120	2560	640	1280	640	1280	640	640	640	2560
556		2001	80	160	320	320	320	320	40	80	160	320	320	320	160	320	80	160	80	160	160	160	160	160	80	10
430		2000	20	320	20	80	20	80	10	80	80	80	20	40	10	20	10	160	20	160	20	40	10	40	20	40
FM-110		1999	80	80	40	40	80	40	10	5	80	40	40	20	40	20	20	10	80	40	80	20	20	20	10	5
UGA7-579		1999	160	2560	320	5120	160	2560	80	2560	640	640	640	640	640	640	640	640	320	320	320	1280	320	1280	160	640
FM-112		1998	40	40	40	20	40	40	20	20	20	40	5	20	20	40	5	40	20	2560	20	20	20	40	20	20
FB2-052		1998	40	40	40	40	40	40	10	5	40	40	20	20	20	20	20	40	20	80	20	20	40	40	10	20
FC-010		1997	10	5	5	5	10	5	5	5	80	10	5	5	5	5	5	5	40	20	10	5	5	5	5	10
507		1996	320	640	40	320	40	320	20	160	320	640	20	40	20	40	20	160	160	160	20	40	20	40	10	40
573		1996	10	40	40	80	20	80	10	40	160	160	20	20	20	40	20	160	20	80	20	40	20	40	20	160
FC-025		1995	20	80	10	20	10	20	5	40	1280	2560	320	160	80	80	40	640	1280	1280	160	160	40	80	80	160
FM-122		1995	160	160	80	40	40	5	5	5	160	80	40	40	10	10	10	10	80	80	20	40	5	10	5	5
631		1994	160	160	80	40	40	5	5	5	320	320	40	40	40	40	10	40	80	5	40	5	20	5	10	5
FC-013		1994	160	320	20	40	10	40	20	20	640	320	5	5	20	10	20	160	160	160	10	20	5	20	5	160
512		1993	40	160	20	40	20	40	10	20	160	160	5	5	5	20	5	40	40	40	20	20	10	20	10	20
FB2-085		1993	80	80	5	5	5	5	5	5	80	80	5	5	5	5	5	5	160	80	5	5	5	5	5	40
FC-028		1992	5	640	5	20	10	20	10	40	1280	2560	320	320	160	160	640	640	640	640	160	160	160	320	320	320
FM-113		1992	40	40	5	5	5	5	5	5	40	40	5	5	5	5	20	20	40	40	5	5	5	5	20	20
UGA7-232		1992	40	160	20	40	5	20	5	10	160	160	5	5	5	5	5	40	80	40	10	10	5	10	5	40
597		1991	320	640	5	5	5	5	5	5	1280	640	5	5	20	5	5	20	640	640	10	10	5	5	20	160
FC-026		1991	160	640	320	320	160	320	80	160	160	320	5	5	5	10	40	160	160	160	5	5	5	5	10	80
FM-138		1989	320	320	10	5	20	10	5	5	160	160	10	5	10	10	5	5	80	80	10	10	10	5	10	10
443		1988	320	640	80	80	40	40	20	20	320	320	5	5	5	5	10	320	160	160	40	40	20	20	10	20
580		1988	40	160	80	160	80	80	5	20	80	80	80	80	80	80	5	40	80	80	80	40	40	40	10	40
FC1-018		1988	320	640	80	40	20	20	10	10	320	640	20	20	10	10	10	80	160	2560	20	40	5	20	10	20
FB2-042		1988	20	5	5	5	5	5	5	5	40	40	5	5	5	10	10	20	40	80	5	5	5	20	5	40
FM-050	35-49 y.o. (1973-1987)	1987	20	20	5	5	5	5	5	5	20	20	5	5	5	5	5	5	20	20	5	5	5	5	5	5
FM-134		1987	40	80	5	10	5	5	5	10	40	40	5	5	10	10	80	80	80	40	5	10	10	5	20	20
610		1987	40	80	80	80	40	80	5	10	160	160	40	80	80	80	5	80	160	160	40	80	40	40	20	80
FB2-098		1987	80	5	5	5	5	5	5	5	160	160	5	5	5	5	5	40	80	320	5	5	5	5	5	20
FB2-104		1987	160	320	20	20	20	5	10	5	80	80	5	5	5	5	5	5	80	80	20	10	10	10	10	160
FC-024		1986	160	5120	160	640	160	640	40	640	80	160	10	20	20	20	20	40	40	5	20	5	10	5	10	5
FM-118		1986	160	160	40	20	20	10	5	5	320	160	10	10	10	10	10	10	80	2560	10	10	5	10	5	5
FB2-106		1986	320	640	20	20	20	10	10	5	320	320	10	10	5	10	10	40	160	2560	20	20	10	10	10	20
FM-104		1985	320	320	80	80	80	40	40	20	640	320	80	80	40	40	40	40	320	320	40	40	20	20	20	20
FC-002		1984	40	80	20	40	40	80	20	40	40	40	20	20	20	20	40	40	40	40	20	40	20	80	10	40
FM-105		1984	160	320	40	20	20	5	20	5	160	160	20	10	10	10	20	10	160	160	20	20	5	5	10	20
UGA7-207		1984	160	320	160	160	40	80	10	40	320	320	160	80	80	80	40	40	80	160	40	80	20	20	20	40
UGA7-250		1984	160	320	10240	20	10	20	5	10	640	320	10	5	20	5	10	20	160	160	20	20	10	20	5	20
491		1983	5	40	10	10	5	10	5	5	40	40	5	20	10	20	10	40	40	80	10	20	10	40	10	1280
FB2-108		1983	640	1280	320	320	160	320	160	160	640	640	320	160	320	160	320	160	640	640	160	160	80	160	80	160
UGA7-128		1981	40	160	10	40	20	40	5	5	80	320	10	20	10	40	10	80	40	10	10	20	10	20	10	80
UGA7-215		1981	5	5	2560	40	40	5	5	5	20	20	5	5	20	40	10	40	10	20	40	40	20	20	20	20
438		1981	40	80	5	5	5	5	5	5	5	40	5	20	5	40	5	40	20	20	5	5	5	5	5	20
522		1981	160	320	80	160	80	160	5	20	160	320	80	80	80	80	10	80	160	320	40	40	40	80	10	40
FB2-044		1981	320	640	40	40	80	40	10	5	640	640	40	40	40	40	10	20	320	320	20	40	20	40	10	80
FB2-082		1981	40	80	40	40	20	40	5	5	40	40	40	5	20	20	5	10	20	20	20	20	10	10	5	5
FB2-090		1981	10	320	40	80	20	40	10	5	20	20	40	40	40	20	40	40	10	20	40	40	20	80	20	80
461		1980	10	20	40	80	40	80	10	5	10	40	40	40	40	40	20	40	10	20	40	40	40	40	20	160
596		1980	20	40	10	20	10	20	5	10	40	80	5	10	10	20	5	160	20	40	5	10	5	10	10	40
FM-128		1979	10	5	5	5	10	5	5	5	20	5	5	10	5	10	10	20	5	1280	5	5	5	5	5	5
UGA7-219		1979	80	320	320	1280	160	640	20	320	320	320	640	320	320	160	80	40	80	80	160	160	160	160	40	40
UGA7-300		1979	10	5	160	160	160	80	10	5	80	80	160	160	80	160	20	80	20	40	80	80	80	80	20	20
572		1979	10	80	5	40	5	40	5	40	80	80	5	10	10	10	10	80	40	80	20	20	20	20	160	320
FM-072		1978	20	5	20	20	20	5	5	5	40	20	20	5	20	20	5	5	20	2560	20	20	20	40	5	5
UGA7-022		1977	80	40	160	160	80	160	40	80	40	40	80	80	160	80	80	80	20	20	40	80	80	80	20	40
UGA7-249		1977	5	160	10240	320	80	320	5	160	160	40	160	80	160	80	40	20	20	20	80	80	80	80	10	20
UGA7-337		1977	40	160	160	1280	80	640	20	320	40	80	160	80	80	80	40	80	40	80	80	80	40	1280	20	80
FB2-022		1977	80	160	320	320	320	320	20	5	160	160	320	160	320	320	40	40	80	80	160	160	160	160	20	40
FC-007		1977	40	40	160	160	320	160	20	20	80	40	160	160	320	160	40	40	160	40	80	80	80	80	10	20
FC-020		1977	10	40	20	80	20	320	10	160	160	20	40	20	160	80	160	80	10	10	40	20	80	80	40	40
UGA7-220		1975	10	80	20	80	10	40	5	40	40	80	10	5	10	40	5	40	10	10	10	10	5	10	10	20
422		1975	10	20	80	40	40	5	5	5	80	40	40	40	40	40	10	160	10	20	40	40	20	40	5	80
427		1975	10	20	40	20	20	5	5	5	40	40	20	20	20	20	5	20	10	20	20	20	10	20	5	40
FC1-015		1975	20	80	10	10	10	10	5	10	80	80	5	5	10	10	5	10	80	80	5	10	5	40	5	10
FM-114		1975	160	160	20	5	20	5	10	5	160	160	5	5	10	10	5	5	160	640	20	160	10	40	80	40
409		1974	40	80	320	160	320	320	5	5	80	160	160	160	160	160	20	80	40	80	160	160	320	320	20	80
457		1974	80	160	10	20	10	5	5	5	160	160	10	10	20	20	20	40	20	80	5	10	80	20	10	40
FM2-111		1973	20	5	160	80	160	160	10	5	20	40	160	160	80	160	10	20	20	80	80	160	80	80	10	640
360	50-64 y.o. (1958-1972)	1972	80	320	160	320	160	160	10	5	160	320	160	160	160	5	20	5	160	160	160	160	160	160	20	20
570		1972	40	80	160	320	80	160	10	160	80	160	80	80	80	640	20	160	40	40	80	80	40	80	20	40
635		1972	80	160	40	40	80	40	5	5	320	320	40	40	40	80	10	20	160	80	40	40	40	40	10	20
FC1-011		1972	320	160	640	320	640	160	320	160	320	640	320	320	320	320	320	320	80	160	160	320	160	160	160	640
FB2-103		1972	80	80	640	640	640	640	10	5	80	160	320	640	320	320	20	40	40	80	320	320	160	160	10	80
462		1971	40	80	80	320	80	320	20	160	40	80	80	160	80	160	80	160	40	40	80	80	80	80	40	20
717		1971	80	320	40	640	20	320	10	320	320	320	80	80	40	80	40	640	80	2560	40	80	20	40	20	80
UGA7-008		1970	20	40	40	160	20	80	10	40	80	80	80	40	80	40	40	80	80	80	80	80	40	80	20	40
518		1970	40	80	80	80	40	80	5	5	80	80	80	80	40	80	20	40	40	40	40	40	20	40	10	20
FC-016		1969	5	80	20	160	10	320	5	160	40	160	40	80	80	80	40	640	40	40	40	40	40	40	40	80
UGA7-340		1969	80	160	160	160	160	160	40	5	160	160	160	160	80	160	40	80	80	80	160	160	80	80	40	40
UGA7-321		1968	5	5	5	5	5	5	5	5	40	10	5	5	5	5	10	20	10	10	5	5	5	10	5	20
417		1967	10	5	320	160	160	160	20	5	20	40	160	160	160	160	20	20	20	20	160	160	80	80	20	10
UGA7-571		1966	5	10	5	10	5	20	5	40	10	10	5	5	20	10	20	80	5	80	5	10	5	20	5	320
FB2-099		1966	320	640	40	20	40	5	80	5	320	320	20	20	40	40	160	160	160	160	20	20	20	20	40	320
FB2-096		1965	5	80	5	20	5	20	5	10	40	40	5	10	5	10	10	20	10	20	5	10	5	10	5	20
607		1964	80	160	160	160	40	80	80	160	160	320	80	80	40	80	160	160	80	160	80	80	40	160	80	160
FC-048		1964	40	160	40	40	20	20	20	40	80	80	5	5	40	40	160	160	40	80	40	80	20	160	80	160
606		1964	10	40	20	80	10	40	20	80	20	40	5	20	10	20	40	80	20	20	20	40	10	20	20	80
FB2-093		1964	40	160	40	5	40	10	40	5	40	40	5	20	40	20	80	40	20	20	20	20	10	20	20	20
UGA7-305		1963	40	160	10	40	10	40	80	160	80	160	10	20	10	10	160	160	80	80	10	20	5	20	40	80
432		1963	10	40	40	320	40	320	20	320	80	20	160	80	80	40	160	80	10	10	40	40	20	40	20	80
FC1-035		1963	5	10	40	20	20	5	5	5	80	320	5	5	20	80	320	320	80	80	5	20	40	40	80	1280
359		1962	40	80	5	5	10	10	20	20	40	160	5	5	5	5	20	80	40	80	10	40	10	40	20	160
600		1962	40	160	40	80	20	80	40	160	160	80	5	5	40	20	80	80	40	80	10	20	20	40	20	80
352		1961	80	160	40	40	80	80	80	80	80	160	40	40	40	80	80	80	80	80	40	40	40	40	40	80
384		1961	20	80	5	5	10	20	5	10	320	160	10	10	10	20	20	40	20	20	5	20	5	20	10	20
403		1961	10	20	80	160	40	80	20	40	80	80	80	5	40	80	20	160	20	80	80	160	40	20	40	80
578		1961	40	160	40	80	20	40	40	160	80	320	40	80	20	80	40	160	40	80	20	40	20	40	20	40
425		1960	160	320	320	160	320	320	40	40	160	640	160	160	160	160	40	320	160	10	80	160	80	160	40	160
FC-044		1959	320	2560	1280	2560	640	2560	40	1280	20	20	5	5	10	10	20	20	20	40	5	40	5	20	5	80
UGA7-086		1959	40	80	40	80	20	40	20	40	160	80	80	40	80	40	80	80	40	80	40	80	20	40	40	80
599		1959	40	160	40	80	40	80	5	40	40	40	10	20	10	20	10	80	20	20	20	20	20	20	10	80
629		1959	20	160	5	5	10	5	40	160	80	80	5	5	5	5	160	160	20	40	5	10	5	20	20	40
FB2-028		1959	80	320	5	20	10	10	10	20	160	80	5	5	10	10	40	20	80	80	10	10	5	20	10	40
FB2-035		1959	40	80	40	40	20	5	80	1280	80	40	20	20	40	40	2560	640	80	40	20	40	20	40	320	640
654		1958	20	40	10	40	10	20	20	40	40	80	5	5	10	20	20	40	20	40	10	20	10	40	20	80
UGA7-306	65-88 y.o. (1934-1957)	1957	80	160	40	40	5	5	40	80	160	160	40	40	10	20	160	320	40	40	20	20	10	10	80	80
UGA7-312		1957	40	320	5	80	5	80	5	320	80	320	5	20	5	40	10	80	80	80	10	20	10	20	10	40
UGA-565		1957	160	640	10	40	5	20	5	20	320	320	5	10	5	10	10	40	160	160	10	10	5	20	10	80
586		1957	160	640	80	160	40	160	20	80	320	640	40	80	80	160	40	640	160	160	40	40	40	80	40	320
UGA7-309		1956	20	160	5	80	5	80	40	160	80	160	5	5	10	20	80	640	40	40	10	10	10	20	80	160
379		1956	10	5	5	5	5	5	5	5	10	20	5	5	5	5	20	40	20	20	5	5	5	5	5	10
535		1956	40	160	10	40	5	5	5	5	160	80	20	20	10	20	40	40	40	80	10	20	5	40	10	40
595		1956	10	160	5	10	5	5	5	5	40	320	5	10	5	10	5	40	40	80	5	10	5	10	5	40
611		1956	80	160	40	160	40	5	80	640	320	320	80	80	80	40	640	320	40	40	40	40	20	20	80	160
UGA7-014		1955	5	5	5	5	5	5	5	5	80	20	5	5	5	5	10	80	10	10	5	5	5	10	20	80
380		1955	5	20	80	160	40	40	80	160	10	20	160	160	40	80	160	320	10	10	20	40	10	20	40	40
441		1955	5	10	20	20	10	20	40	5120	10	40	10	20	10	40	2560	2560	5	10	20	20	20	20	1280	20
653		1955	20	320	40	160	20	80	5	320	160	160	40	5	40	40	80	160	40	80	20	40	20	40	20	320
278		1955	5	5	5	5	5	5	5	5	40	80	5	5	5	5	5	5	20	20	5	5	5	5	5	10
UGA7-179		1954	80	640	20	160	5	80	20	320	160	320	20	5	10	40	20	80	160	320	20	80	20	40	40	160
UGA7-270		1954	80	320	40	80	10	80	160	1280	320	320	80	80	40	40	640	640	160	160	40	80	20	80	320	320
UGA7-323		1954	10	20	40	40	40	40	40	5	20	80	5	40	20	40	40	80	20	40	40	40	40	40	40	40
369		1954	320	640	40	40	20	5	20	5	640	640	10	5	10	20	40	40	160	320	20	40	10	40	20	40
582		1954	10	160	20	40	10	20	40	80	40	160	10	20	10	20	40	160	20	40	20	40	10	20	40	160
589		1954	20	80	5	10	10	20	5	20	80	80	5	5	5	20	10	40	40	80	5	10	5	40	5	10
632		1954	20	320	5	80	10	80	20	160	80	160	5	5	10	20	40	160	40	160	20	40	10	40	20	160
295		1953	10	80	20	80	20	40	20	5120	80	80	80	40	40	40	5120	1280	20	20	40	40	20	40	640	640
UGA7-313		1953	20	80	20	40	10	40	10	80	40	40	5	20	20	20	80	40	20	20	20	20	10	20	20	40
UGA7-566		1953	160	320	160	160	160	160	160	320	320	320	80	80	80	80	320	320	160	160	80	80	80	160	160	160
588		1953	80	320	40	40	20	80	20	40	320	160	20	40	40	40	40	80	40	80	10	40	10	40	10	80
652		1953	40	160	40	80	40	160	10	5	320	160	80	40	80	80	80	320	40	40	20	40	20	40	20	160
UGA7-077		1952	20	40	10	20	10	20	10	80	40	80	5	5	5	5	40	1280	20	20	5	10	5	10	20	160
UGA7-126		1952	20	320	20	40	20	40	20	80	80	320	10	20	20	40	40	80	80	80	20	20	20	40	20	40
UGA7-196		1952	10	40	10	10	5	20	40	80	20	40	5	10	10	10	80	80	20	20	10	10	10	20	40	40
UGA7-296		1952	10	40	10	40	20	40	20	40	40	40	20	10	20	20	80	80	10	80	10	20	20	40	20	40
476		1952	160	320	10	20	10	10	5	5	320	320	20	20	10	10	40	40	160	160	10	20	40	20	20	20
568		1952	40	80	10	20	10	20	10	40	320	160	20	10	40	20	80	40	40	40	5	10	5	20	10	20
744		1952	5	5	5	5	5	160	5	1280	5	5	5	5	5	5	5	5	5	5	40	40	40	40	160	160
UGA7-276		1951	20	160	40	160	20	5	20	80	80	80	40	80	20	40	80	80	40	40	40	80	20	80	40	80
UGA7-334		1951	40	80	40	40	40	80	80	80	80	160	40	40	40	80	80	160	80	80	40	40	40	40	80	80
UGA7-335		1951	10	40	10	40	20	40	20	40	40	80	5	5	5	5	40	40	40	80	20	40	10	40	20	40
UGA7-083		1950	5	5	5	10	5	5	5	5	20	20	5	10	10	20	40	40	10	20	10	20	5	20	20	80
UGA7-147		1950	80	160	80	160	40	80	320	320	160	160	40	5	40	40	320	320	80	80	40	40	80	40	160	160
151		1950	5	5	5	5	5	5	5	5	5	160	5	5	40	160	5	20	5	5	5	5	5	5	5	5
648		1950	40	160	40	160	20	160	10	640	160	320	40	40	40	80	40	80	80	80	40	40	40	40	40	40
UGA7-188		1949	40	1280	40	320	10	160	40	1280	160	320	80	80	20	20	80	160	80	160	80	80	20	40	40	320
618		1949	80	160	80	80	40	40	80	160	160	160	80	40	40	40	320	160	80	160	40	80	20	80	80	320
UGA7-135		1948	20	80	40	80	40	80	20	40	80	40	80	5	80	40	80	160	10	20	20	20	40	20	20	160
UGA7-146		1948	80	640	20	320	20	160	20	320	320	320	40	40	20	40	40	80	80	160	20	40	20	80	20	80
UGA7-177		1948	20	40	20	40	10	40	20	80	160	5	5	5	5	20	5	5	20	20	20	40	20	20	80	40
368		1948	10	160	5	5	640	5	5	5	40	160	5	5	5	10	5	10	20	20	5	20	5	20	10	20
567		1948	10	20	40	80	40	80	40	80	80	80	160	20	160	80	160	80	20	20	40	40	40	80	40	40
UGA7-273		1947	10	20	5120	40	20	40	20	40	20	40	20	40	20	40	40	80	20	40	40	80	20	40	40	160
UGA7-274		1947	5	10	2560	20	5	20	5	10	40	20	10	10	10	10	10	20	10	10	20	20	10	10	10	20
285		1947	80	160	40	80	20	80	40	160	160	160	40	40	40	40	40	80	80	80	80	40	80	80	80	80
UGA7-308		1947	160	20	20	10	10	5	10	20	320	640	20	20	10	10	40	40	160	160	20	20	10	10	10	10
UGA7-326		1947	20	40	5	5	5	5	5	5	80	80	5	5	10	10	10	20	20	20	5	5	5	10	10	10
353		1947	5	20	20	40	40	80	20	40	80	5	5	20	20	40	5	40	5	5	20	40	20	640	20	20
381		1947	10	40	5	5	5	5	5	5	80	40	5	5	5	10	10	40	20	40	5	10	5	10	5	320
593		1947	320	640	5	5	5	10	5	20	40	640	5	5	10	10	20	20	320	320	5	5	5	5	10	10
619		1947	20	40	80	80	80	80	80	160	40	160	80	80	40	80	80	160	20	40	40	80	40	40	40	80
638		1947	160	320	20	40	20	40	20	40	320	320	5	5	10	20	40	40	20	80	10	10	10	10	10	10
639		1947	40	80	5	5	40	80	40	40	40	80	5	5	20	40	40	40	40	20	5	5	10	20	20	40
649		1947	160	160	160	40	80	5	160	5	160	320	80	160	80	80	640	640	80	80	80	40	40	40	160	160
FB-117		1947	640	640	5	5	5	5	5	5	1280	1280	5	5	5	5	5	20	640	320	10	10	5	5	40	320
UGA7-141		1946	20	320	10	80	10	80	20	640	80	80	10	10	40	20	160	80	40	40	10	10	20	80	40	40
594		1946	5	5	5	5	10	20	10	20	320	40	5	5	10	20	5	80	20	20	10	20	10	20	20	40
615		1946	20	40	40	40	20	20	20	40	40	80	40	20	20	20	40	40	20	40	40	20	10	20	20	20
641		1946	160	640	160	640	160	640	80	1280	320	640	160	320	160	160	320	640	10	160	10	160	5	320	20	320
642		1946	10	160	10	80	10	80	20	160	40	40	10	20	10	10	40	80	160	10	160	10	160	20	160	20
640		1945	5	5	5	5	5	80	5	80	10	40	5	5	20	80	80	160	5	10	5	10	5	40	20	80
UGA7-275		1944	160	640	2560	80	10	80	5	80	640	640	20	40	20	40	40	40	160	160	20	80	20	160	20	80
569		1944	5	10	10	20	10	20	10	20	80	40	10	10	20	20	20	20	10	20	5	10	5	40	10	10
FB-118		1944	1280	640	1280	1280	640	640	1280	1280	640	640	1280	640	640	640	640	640	320	320	640	1280	320	1280	320	640
UGA7-169		1943	20	40	10	20	20	20	20	20	80	40	20	10	40	20	40	40	40	40	20	20	20	80	20	20
362		1943	40	20	40	20	20	40	40	40	10	20	5	5	20	20	40	40	10	20	10	20	20	20	40	40
651		1942	40	80	160	160	320	320	160	160	160	160	320	160	160	160	320	320	20	40	160	160	160	80	80	160
644		1941	5	5	160	160	160	160	80	5	20	80	80	160	80	160	5	5	5	5	160	160	80	160	40	80
643		1938	5	5	80	80	40	40	20	20	10	40	40	40	20	40	40	40	5	5	80	80	40	80	20	40
587		1937	20	320	80	320	80	320	80	640	80	160	80	160	80	160	160	320	20	40	40	160	40	160	80	160
614		1937	10	5	40	40	20	5	10	5	20	40	40	40	10	10	10	20	5	10	20	20	10	10	5	10
455		1934	80	1280	40	160	80	320	80	320	320	640	80	80	160	320	320	320	80	80	40	40	40	80	80	320
