# Supplementary material for: Assessment of hemagglutinin-inhibition activity following influenza vaccination during the 2022–2023, 2023–2024, and 2024–2025 seasons
Source: PLoS One. 2026 Apr 16;21(4):e0347314. doi: 10.1371/journal.pone.0347314 (PMC13086323; doi:10.1371/journal.pone.0347314)
Supplement: S5 Table — (XLSX) [file pone.0347314.s005.xlsx]

## Sheet: S5 Table. Source data for Figs 
S5 Table. Source data for Figs 2, 3, and 8.
										H1N1				H3N2					Yamagata			Victoria
Note: Vaccine strains by season: 2022-2023: A/Victoria/2570/2019 (H1N1), A/Darwin/9/2021 (H3N2), B/Phuket/3073/2013 (Yamagata), B/Austria/1359417/2021 (Victoria); 2023-2024: A/Victoria/4897/2022 (H1N1), A/Darwin/9/2021 (H3N2), B/Phuket/3073/2013 (Yamagata), B/Austria/1359417/2021 (Victoria); 2024-2025: A/Victoria/4897/2022 (H1N1), A/Massachusetts/2022 (H3N2), B/Austria/1359417/2021 (Victoria). No…										FL-AVic19-20240613EP		FL-AVic22-20240215EP			FL-ADar21-20240229EP		FL-AMass22-050525MDCK			B/Phuket/3073/2013 (Yam)		B/Austria/1359417/2021
										A/Victoria/2570/2019		A/Victoria/4897/2022			A/Darwin/9/2021		A/Massachusetts/2022			B/Phuket/3073/2013		B/Austria/1359417/2021
Cohort_ID	Season	Participant_ID	Birth_year	Age	Age_group	Gender	Race_Ethnicity	BMI	Vaccine	D0 - VC/19	D28 - VC/19	D0 - VC/22	D28 - VC/22	Participant_ID	D0 - DR/21	D28 - DR/21	D0 - MA/22	D28 - MA/22	Participant_ID	D0 - PH/13	D28 - PH/13	D0 - AS/21	D28 - AS/21			Fig 2 Data source
UGA7	2022-2023	254C	2	2012	10	M	White	19.81	Fluzone SD	5	20			254C	20	80			254C	80	80	80	80			Average_HAI	UGA7								UGA8								UGA9
UGA7	2022-2023	207C	2	2011	11	M	White	21.16	Fluzone SD	80	80			207C	10	320			207C	20	80	5	10					D0	SD	n	D28	SD	n			D0	SD	n	D28	SD	n			D0	SD	n	D28	SD	n
UGA7	2022-2023	212C	2	2011	11	M	White	17.6238	Fluzone SD	80	80			212C	10	40			212C	40	40	5	5			H1N1	≤17	95.9722	82.3392	36	205	419.643	36		≤17	15.8333	13.714	30	53.5	81.3056	30		≤17	23.6538	18.9503	26	43.8462	43.2043	26
UGA7	2022-2023	230C	2	2011	11	F	Other	28.5533	Fluzone SD	80	160			230C	40	160			230C	20	160	20	40				18-34	73.5882	81.0372	85	154.294	157.756	85		18-34	22.4528	124.157	106	37.783	98.8604	106		18-34	19	23.6334	90	47.8333	80.7585	90
UGA7	2022-2023	256C	3	2011	11	M	Hispanic or Latino	19.14	Fluzone SD	40	2560			256C	5	80			256C	20	320	5	20				35-49	37.622	42.0407	82	87.0732	91.7119	82		35-49	8.91304	11.0151	92	21.9022	70.9815	92		35-49	15.9524	34.5026	105	44.6667	132.778	105
UGA7	2022-2023	FC1-021C	2	2011	11	F	Black or AA	20.79	Flucelvax	40	160			FC1-021C	5	320			FC1-021C	80	320	20	40				50-64	35.6849	50.6302	73	95.4795	138.82	73		50-64	7.35955	10.1715	89	18.764	31.5083	89		50-64	8.06818	6.88292	88	33.8068	55.4708	88
UGA7	2022-2023	FC1-045C	2	2011	11	M	White	25.4524	Flucelvax	160	320			FC1-045C	80	160			FC1-045C	160	320	80	320				≥65	30.7843	47.864	102	92.402	164.523	102		≥65	9.96503	17.4168	143	23.1469	63.81	143		≥65	10.0276	10.91	181	30.9945	39.7751	181
UGA7	2022-2023	206C	2	2010	12	F	White	17.5923	Fluzone SD	80	80			206C	5	20			206C	80	80	20	40					D0	SD	n	D28	SD	n			D0	SD	n	D28	SD	n			D0	SD	n	D28	SD	n
UGA7	2022-2023	235C	2	2010	12	F	Hispanic or Latino	21.4857	Fluzone SD	5	80			235C	5	40			235C	80	320	5	5			H3N2	≤17	57.6389	97.3468	36	138.056	163.673	36		≤17	74.3333	124.379	30	104.167	122.376	30		≤17	121.923	252.199	26	202.308	294.103	26
UGA7	2022-2023	253C	2	2009	12	F	White	16.7235	Fluzone SD	160	160			253C	320	160			253C	5	80	5	20				18-34	46.0588	145.412	85	254.294	680.528	85		18-34	59.2453	112.873	106	147.453	518.016	106		18-34	95.4444	310.117	90	149.944	208.362	90
UGA7	2022-2023	205C	2	2008	13	F	White	21.5769	Fluzone SD	160	160			205C	20	40			205C	20	40	10	20				35-49	25.4878	72.8842	82	111.585	302.603	82		35-49	51.087	109.684	92	74.837	136.677	92		35-49	83.8571	354.44	105	114.81	301.467	105
UGA7	2022-2023	229C	2	2009	13	M	Other	64.9374	Fluzone SD	20	80			229C	10	320			229C	40	1280	20	640				50-64	28.0822	56.6215	73	183.562	398.498	73		50-64	41.236	90.9929	89	82.9775	163.023	89		50-64	37.8409	141.224	88	92.8409	170.713	88
UGA7	2022-2023	255C	2	2009	13	F	White	15.92	Fluzone SD	160	320			255C	5	5			255C	80	80	80	80				≥65	16.4706	32.9385	102	196.275	629.953	102		≥65	43.4965	124.297	143	65.0699	135.181	143		≥65	39.1989	145.499	181	138.425	260.775	181
UGA7	2022-2023	209C	2	2008	14	F	White	22.61	Fluzone SD	80	80			209C	20	320			209C	160	320	10	10					D0	SD	n	D28	SD	n			D0	SD	n	D28	SD	n			D0	SD	n	D28	SD	n
UGA7	2022-2023	FC1-022C	2	2008	14	F	Black or AA	36.4763	Flucelvax	80	160			FC1-022C	80	80			FC1-022C	640	1280	10	5			Yamagata	≤17	184.444	432.132	36	348.889	504.663	36		≤17	279.833	492.542	30	394.667	516.619	30		≤17	144.615	264.684	26	177.308	348.819	26
UGA7	2022-2023	FC1-023C	2	2008	14	F	Black or AA	38.2695	Flucelvax	40	80			FC1-023C	5	5			FC1-023C	160	320	5	5				18-34	148.824	153.785	85	390.235	495.625	85		18-34	266.509	294.904	106	564.292	1432.87	106		18-34	175.444	231.895	90	255.222	384.529	90
UGA7	2022-2023	FM2-130C	3	2008	14	F	Hispanic or Latino	21.21	FluMist	320	160			FM2-130C	320	640			FM2-130C	2560	2560	1280	640				35-49	95.9146	177.258	82	238.11	603.624	82		35-49	201.63	333.546	92	254.565	378.484	92		35-49	102.381	115.209	105	274.19	562.668	105
UGA7	2022-2023	FM2-141C	3	2008	14	F	Black or AA	32.08	FluMist	320	640			FM2-141C	5	5			FM2-141C	5	40	5	5				50-64	68.1507	85.8637	73	230.274	384.98	73		50-64	107.247	118.401	89	169.607	166.776	89		50-64	60.3409	60.3952	88	177.841	430.379	88
UGA7	2022-2023	198C	2	2007	15	M	White	27.4729	Fluzone SD	80	160			198C	80	160			198C	80	320	10	10				≥65	63.6275	148.513	102	178.333	245.222	102		≥65	140.559	190.382	143	190.315	220.838	143		≥65	60.2762	116.102	181	78.8122	88.9669	181
UGA7	2022-2023	200C	2	2007	15	F	White	20.34	Fluzone SD	20	20			200C	40	40			200C	20	80	5	5					D0	SD	n	D28	SD	n			D0	SD	n	D28	SD	n			D0	SD	n	D28	SD	n
UGA7	2022-2023	208C	3	2007	15	M	White	24.41	Fluzone SD	320	320			208C	320	320			208C	320	320	80	80			Victoria	≤17	85.6944	231.862	36	100.139	159.631	36		≤17	99.8333	162.595	30	221.167	275.298	30		≤17	50.1923	82.8913	26	80	131.59	26
UGA7	2022-2023	FM2-125C	2	2007	15	Other	Black or AA	21.2617	FluMist	160	160			FM2-125C	5	5			FM2-125C	80	80	40	40				18-34	32.9412	80.2425	85	126.471	353.849	85		18-34	111.698	507.366	106	228.066	431.194	106		18-34	45.6111	86.576	90	388.944	916.659	90
UGA7	2022-2023	118C	2	2006	16	Other	White	21.1553	Fluzone SD	80	160			118C	40	40			118C	40	40	20	20				35-49	22.2561	44.0829	82	64.2683	134.555	82		35-49	48.2065	104.646	92	101.685	173.709	92		35-49	32.2857	53.2954	105	250.333	1078.49	105
UGA7	2022-2023	125C	2	2006	16	M	White	21.9723	Fluzone SD	5	20			125C	10	640			125C	40	160	5	40				50-64	53.1507	111.241	73	174.658	310.731	73		50-64	114.494	286.695	89	171.18	206.413	89		50-64	37.0455	38.1816	88	119.205	178.327	88
UGA7	2022-2023	133C	2	2006	16	F	White	25.9881	Fluzone SD	80	160			133C	320	80			133C	160	1280	160	320				≥65	51.1765	144.009	102	296.127	764.307	102		≥65	158.112	488.575	143	237.937	514.303	143		≥65	62.5414	119.481	181	128.343	176.122	181
UGA7	2022-2023	144C	2	2006	16	M	White	19.3687	Fluzone SD	80	80			144C	80	80			144C	160	160	20	20
UGA7	2022-2023	175C	2	2006	16	M	White	18.99	Fluzone SD	40	80			175C	80	80			175C	80	160	10	20			Note: Log2-transformed data [𝑌=log2(𝑌)] were recalculated in Prism and are presented with 95% confidence intervals (CI)
UGA7	2022-2023	199C	2	2006	16	F	White	N/A	Fluzone SD	160	160			199C	5	20			199C	80	80	80	80			Log2_HAI	UGA7									UGA8										UGA9
UGA7	2022-2023	202C	2	2006	16	F	Black or AA	34.2168	Fluzone SD	40	80			202C	20	20			202C	160	320	160	160					D0	SD	n	D28	SD	n			D0	SD	n	D28	SD	n			D0	SD	n	D28	SD	n
UGA7	2022-2023	232C	2	2006	16	M	White	20.2869	Fluzone SD	80	160			232C	40	320			232C	160	640	40	160			H1N1	≤17	6.58454	6.36351	36	7.67948	8.71302	36		≤17	3.98489	3.77758	30	5.74147	6.34528	30		≤17	4.564	4.24415	26	5.45438	5.4331	26
UGA7	2022-2023	FM2-140C	3	2006	16	F	Black or AA	35.99	FluMist	40	40			FM2-140C	5	5			FM2-140C	40	40	5	5				18-34	6.2014	6.34051	85	7.26954	7.30155	85		18-34	4.48883	6.95602	106	5.23967	6.62732	106		18-34	4.24793	4.56276	90	5.57994	6.33554	90
UGA7	2022-2023	020C	2	2005	17	F	White	28.2804	Fluzone SD	80	80			020C	20	80			020C	160	320	80	80				35-49	5.2335	5.39372	82	6.44416	6.51904	82		35-49	3.15592	3.46141	92	4.453	6.14937	92		35-49	3.9957	5.10863	105	5.48113	7.05287	105
UGA7	2022-2023	061C	2	2005	17	M	White	26.58	Fluzone SD	40	80			061C	20	80			061C	80	160	40	80				50-64	5.15724	5.66193	73	6.57712	7.11707	73		50-64	2.87962	3.34647	89	4.2299	4.97766	89		50-64	3.01224	2.78302	88	5.07924	5.79366	88
UGA7	2022-2023	130C	2	2005	17	F	White	20.1721	Fluzone SD	80	80			130C	10	40			130C	10	40	5	20				≥65	4.94412	5.58087	102	6.52985	7.36214	102		≥65	3.31687	4.12241	143	4.53274	5.99571	143		≥65	3.32591	3.44757	181	4.95394	5.31379	181
UGA7	2022-2023	134C	2	2005	17	F	White	20.6012	Fluzone SD	80	80			134C	10	160			134C	80	320	20	160
UGA7	2022-2023	FM2-124C	2	2005	17	M	Black or AA	27.5837	FluMist	80	80			FM2-124C	5	5			FM2-124C	640	320	640	320			H3N2	≤17	5.84897	6.60506	36	7.10911	7.35468	36		≤17	6.21594	6.9586	30	6.70275	6.93518	30		≤17	6.92983	7.97842	26	7.66041	8.20018	26
UGA7	2022-2023	634	2	2004	18	F	White	34.46	Fluzone SD	80	160			634	5	320			634	80	320	40	1280				18-34	5.52541	7.184	85	7.99035	9.41051	85		18-34	5.88863	6.81856	106	7.20411	9.01685	106		18-34	6.57659	8.27667	90	7.22828	7.70295	90
UGA7	2022-2023	045C	2	2004	18	M	White	20.3673	Fluzone SD	80	80			045C	5	10			045C	80	160	10	5				35-49	4.67174	6.18753	82	6.802	8.24128	82		35-49	5.67488	6.77721	92	6.22568	7.09462	92		35-49	6.38986	8.4694	105	6.8431	8.23585	105
UGA7	2022-2023	FB2-119	4	2004	18	F	Hispanic or Latino	25.07	FluBlok	5	640			FB2-119	80	320			FB2-119	80	640	5	40				50-64	4.81158	5.82328	73	7.52012	8.63843	73		50-64	5.36583	6.50768	89	6.37465	7.34893	89		50-64	5.24187	7.14184	88	6.53669	7.41543	88
UGA7	2022-2023	FM2-131	3	2004	18	F	White	24.69	FluMist	80	160			FM2-131	320	160			FM2-131	160	160	40	40				≥65	4.04182	5.0417	102	7.61673	9.2991	102		≥65	5.44283	6.95764	143	6.02392	7.07875	143		≥65	5.29274	7.18487	181	7.11297	8.02666	181
UGA7	2022-2023	559	1	2003	19	F	White	22.5657	Fluzone SD	40	80			559	40	320			559	5	20	5	20
UGA7	2022-2023	561	2	2003	19	M	White	24.3261	Fluzone SD	160	320			561	40	640			561	160	640	80	320			Yamagata	≤17	7.52704	8.75533	36	8.44662	8.97918	36		≤17	8.12842	8.9441	30	8.62449	9.01296	30		≤17	7.17608	8.04813	26	7.47011	8.44633	26
UGA7	2022-2023	591	2	2003	19	M	White	33.3805	Fluzone SD	80	320			591	80	160			591	80	640	80	640				18-34	7.21746	7.26477	85	8.6082	8.9531	85		18-34	8.05804	8.2041	106	9.1403	10.4847	106		18-34	7.45487	7.85733	90	7.99561	8.58695	90
UGA7	2022-2023	FB2-105	2	2003	19	F	White	20.4014	FluBlok	80	160			FB2-105	20	320			FB2-105	160	2560	40	640				35-49	6.58368	7.46971	82	7.89548	9.23751	82		35-49	7.65557	8.38174	92	7.99189	8.56409	92		35-49	6.6778	6.84811	105	8.09903	9.13614	105
UGA7	2022-2023	FM2-115	2	2003	19	F	White	24.38	FluMist	80	80			FM2-115	5	5			FM2-115	80	160	20	40				50-64	6.09066	6.42398	73	7.84721	8.58864	73		50-64	6.7448	6.88754	89	7.40605	7.38177	89		50-64	5.91506	5.91636	88	7.47444	8.74946	88
UGA7	2022-2023	FM2-117	2	2003	19	F	Asian	26.1206	FluMist	40	40			FM2-117	160	80			FM2-117	20	40	80	80				≥65	5.99158	7.21444	102	7.47843	7.93794	102		≥65	7.13504	7.57276	143	7.57224	7.78684	143		≥65	5.91352	6.85925	181	6.30035	6.4752	181
UGA7	2022-2023	556	2	2001	20	F	White	22.4578	Fluzone SD	40	80			556	10	160			556	80	160	40	80
UGA7	2022-2023	FB2-058	2	2002	20	F	White	18.41	FluBlok	80	640			FB2-058	40	2560			FB2-058	640	80	640	640			Victoria	≤17	6.42113	7.85713	36	6.64586	7.3186	36		≤17	6.64145	7.34514	30	7.78899	8.10485	30		≤17	5.64939	6.37315	26	6.32193	7.03991	26
UGA7	2022-2023	FB2-116	3	2002	20	F	White	22.4	FluBlok	5	320			FB2-116	5	640			FB2-116	20	2560	40	1280				18-34	5.04182	6.3263	85	6.98266	8.46699	85		18-34	6.80346	8.98688	106	7.83331	8.75219	106		18-34	5.51131	6.4359	90	8.60342	9.84024	90
UGA7	2022-2023	FB2-120	4	2002	20	M	White	30.48	FluBlok	20	640			FB2-120	5	5120			FB2-120	40	640	80	160				35-49	4.47613	5.46215	82	6.00604	7.07205	82		35-49	5.59116	6.70938	92	6.66796	7.44053	92		35-49	5.01282	5.73594	105	7.96771	10.0748	105
UGA7	2022-2023	FM2-107C	2	2002	20	F	White	16.0588	FluMist	5	5			FM2-107C	320	160			FM2-107C	160	160	320	160				50-64	5.73202	6.79755	73	7.44839	8.27952	73		50-64	6.83913	8.16337	89	7.41937	7.68939	89		50-64	5.21122	5.25481	88	6.8973	7.47838	88
UGA7	2022-2023	FM2-123	2	2002	20	F	White	28.7156	FluMist	80	80			FM2-123	10	20			FM2-123	80	640	160	80				≥65	5.67741	7.17002	102	8.21007	9.57801	102		≥65	7.3048	8.93244	143	7.89444	9.00648	143		≥65	5.96674	6.90064	181	7.00386	7.46043	181
UGA7	2022-2023	FM2-121	2	2001	21	F	White	20.2176	FluMist	5	5			FM2-121	5	5			FM2-121	80	80	5	5
UGA7	2022-2023	430	2	2000	22	F	Black or AA	30.0613	Fluzone SD	20	320			430	5	40			430	20	320	10	80
UGA7	2022-2023	579	1	1999	22	F	Other	31.9723	Fluzone SD	40	40			579	5	80			579	160	2560	80	2560
UGA7	2022-2023	FC1-032	2	2000	22	M	Hispanic or Latino	25.93	Flucelvax	10	160			FC1-032	5	10			FC1-032	20	640	5	40
UGA7	2022-2023	FM2-110	2	1999	23	F	White	21.7911	FluMist	20	20			FM2-110	20	10			FM2-110	80	80	10	5
UGA7	2022-2023	577	1	1997	24	F	White	20.4311	Fluzone SD	160	320			577	5	320			577	160	320	5	20
UGA7	2022-2023	FB2-052	2	1998	24	F	White	N/A	FluBlok	80	80			FB2-052	40	160			FB2-052	40	40	10	5
UGA7	2022-2023	FC1-031	2	1998	24	F	Asian	36.1311	Flucelvax	80	160			FC1-031	80	320			FC1-031	10	80	10	80
UGA7	2022-2023	FM2-112	2	1998	24	F	Black or AA	24.7965	FluMist	20	20			FM2-112	20	10			FM2-112	40	40	20	20
UGA7	2022-2023	FM2-139	2	1998	24	Other	White	26.14	FluMist	80	80			FM2-139	20	10			FM2-139	160	160	80	80
UGA7	2022-2023	FB2-030	2	1997	25	F	White	21.686	FluBlok	80	160			FB2-030	40	160			FB2-030	20	40	5	5
UGA7	2022-2023	FB2-036	2	1997	25	F	White	26.9398	FluBlok	80	80			FB2-036	20	80			FB2-036	160	320	10	5
UGA7	2022-2023	FC1-010	2	1997	25	F	White	28.1583	Flucelvax	20	40			FC1-010	5	5			FC1-010	10	5	5	5
UGA7	2022-2023	FC1-036	2	1997	25	M	Hispanic or Latino	21.6982	Flucelvax	5	160			FC1-036	10	40			FC1-036	5	5	5	5
UGA7	2022-2023	507	2	1996	26	F	White	36.4992	Fluzone SD	40	160			507	5	2560			507	320	640	20	160
UGA7	2022-2023	524	3	1996	26	F	White	24.13	Fluzone SD	80	320			524	5	40			524	80	160	5	5
UGA7	2022-2023	573	1	1996	26	F	White	25.9544	Fluzone SD	160	160			573	40	640			573	10	40	10	40
UGA7	2022-2023	FC1-003	2	1996	26	F	Asian	19.4922	Flucelvax	320	160			FC1-003	5	20			FC1-003	640	1280	10	40
UGA7	2022-2023	FC1-012	2	1996	26	M	White	26.6028	Flucelvax	320	320			FC1-012	40	160			FC1-012	20	80	20	5
UGA7	2022-2023	FM2-103	2	1996	26	F	White	25.6147	FluMist	80	40			FM2-103	40	40			FM2-103	80	160	10	20
UGA7	2022-2023	FM2-142	3	1996	26	M	White	23.69	FluMist	5	5			FM2-142	5	5			FM2-142	5	5	5	5
UGA7	2022-2023	39	1	1994	27	F	White	23.1763	Fluzone SD	40	40			39	5	40			39	320	640	5	20
UGA7	2022-2023	FC1-019	2	1995	27	F	Other	21.4852	Flucelvax	80	160			FC1-019	20	40			FC1-019	160	320	20	5
UGA7	2022-2023	FC1-025	2	1995	27	F	White	19.8862	Flucelvax	20	160			FC1-025	5	20			FC1-025	20	80	5	40
UGA7	2022-2023	FM2-122	2	1995	27	F	White	20.984	FluMist	20	20			FM2-122	5	5			FM2-122	160	160	5	5
UGA7	2022-2023	FM2-127	2	1995	27	M	White	26.2814	FluMist	40	80			FM2-127	80	40			FM2-127	20	10	20	5
UGA7	2022-2023	118	2	1994	28	F	White	21.0184	Fluzone SD	160	160			118	10	160			118	20	160	40	80
UGA7	2022-2023	631	2	1994	28	F	White	42.42	Fluzone SD	160	320			631	40	40			631	160	160	5	5
UGA7	2022-2023	FB2-091	2	1994	28	F	White	20.9685	FluBlok	80	80			FB2-091	10	80			FB2-091	320	640	5	5
UGA7	2022-2023	FC1-013	2	1994	28	F	Other	19.9574	Flucelvax	20	320			FC1-013	40	320			FC1-013	160	320	20	20
UGA7	2022-2023	FM2-135	2	1994	28	F	White	32.21	FluMist	80	80			FM2-135	20	20			FM2-135	320	640	10	5
UGA7	2022-2023	65	2	1993	29	F	Hispanic or Latino	20.7544	Fluzone SD	40	80			65	10	20			65	640	640	5	5
UGA7	2022-2023	195	1	1993	29	M	White	28.3867	Fluzone SD	40	40			195	5	10			195	160	320	10	20
UGA7	2022-2023	253	1	1993	29	M	White	22.9917	Fluzone SD	160	320			253	20	1280			253	160	640	5	40
UGA7	2022-2023	512	2	1993	29	F	White	25.8053	Fluzone SD	40	40			512	5	80			512	40	160	10	20
UGA7	2022-2023	574	1	1993	29	M	White	29.1301	Fluzone SD	80	80			574	20	80			574	40	80	10	40
UGA7	2022-2023	FB2-085	2	1993	29	F	White	27.3403	FluBlok	80	80			FB2-085	20	80			FB2-085	80	80	5	5
UGA7	2022-2023	FC1-028	2	1992	29	F	White	26.1238	Flucelvax	5	640			FC1-028	5	40			FC1-028	5	640	10	40
UGA7	2022-2023	FM2-126	2	1992	29	F	White	26.6304	FluMist	80	80			FM2-126	5	5			FM2-126	320	320	20	10
UGA7	2022-2023	FM2-136	2	1993	29	F	Hispanic or Latino	22.9218	FluMist	160	80			FM2-136	20	10			FM2-136	320	320	5	5
UGA7	2022-2023	FM2-137	2	1993	29	F	White	26.61	FluMist	20	20			FM2-137	10	10			FM2-137	320	320	5	5
UGA7	2022-2023	161	1	1992	30	M	White	26.5398	Fluzone SD	320	320			161	80	320			161	320	640	5	40
UGA7	2022-2023	232	1	1992	30	F	White	26.3931	Fluzone SD	40	80			232	1280	640			232	40	160	5	10
UGA7	2022-2023	FB2-097	2	1992	30	M	Black or AA	37.5431	FluBlok	80	320			FB2-097	5	5			FB2-097	80	160	5	5
UGA7	2022-2023	FC1-014	2	1992	30	F	White	21.1317	Flucelvax	40	40			FC1-014	5	40			FC1-014	80	160	5	5
UGA7	2022-2023	FC1-037	2	1992	30	F	Black or AA	N/A	Flucelvax	5	40			FC1-037	40	160			FC1-037	80	320	20	160
UGA7	2022-2023	FM2-113	2	1992	30	M	Hispanic or Latino	30.9748	FluMist	10	20			FM2-113	5	5			FM2-113	40	40	5	5
UGA7	2022-2023	69	2	1991	31	M	Other	25.1506	Fluzone SD	40	40			69	5	160			69	160	320	5	5
UGA7	2022-2023	221	1	1991	31	F	White	21.0409	Fluzone SD	40	40			221	80	320			221	40	160	10	40
UGA7	2022-2023	597	1	1991	31	F	White	29.9871	Fluzone SD	80	160			597	5	20			597	320	640	5	5
UGA7	2022-2023	FB2-055	2	1991	31	M	White	23.7314	FluBlok	320	320			FB2-055	10	80			FB2-055	160	320	5	5
UGA7	2022-2023	FC1-005	2	1991	31	F	Hispanic or Latino	21.93	Flucelvax	20	80			FC1-005	5	40			FC1-005	320	640	10	40
UGA7	2022-2023	FC1-009	2	1991	31	F	White	30.1172	Flucelvax	20	80			FC1-009	5	10			FC1-009	320	320	20	40
UGA7	2022-2023	FC1-026	2	1991	31	F	White	23.1378	Flucelvax	80	80			FC1-026	20	40			FC1-026	160	640	80	160
UGA7	2022-2023	FM2-116	2	1991	31	F	White	23.8953	FluMist	20	40			FM2-116	5	20			FM2-116	20	320	40	5
UGA7	2022-2023	FB2-092	2	1990	32	M	White	28.2969	FluBlok	20	80			FB2-092	20	640			FB2-092	20	160	5	40
UGA7	2022-2023	FC1-006	2	1989	32	F	White	24.9723	Flucelvax	320	640			FC1-006	80	160			FC1-006	640	160	160	5
UGA7	2022-2023	FC1-030	2	1990	32	F	White	28.2081	Flucelvax	40	160			FC1-030	5	10			FC1-030	80	160	80	320
UGA7	2022-2023	443	2	1988	33	F	White	33.83	Fluzone SD	10	20			443	5	160			443	320	640	20	20
UGA7	2022-2023	580	1	1988	33	F	White	27.9155	Fluzone SD	80	80			580	5	20			580	40	160	5	20
UGA7	2022-2023	FC1-004	2	1989	33	M	White	21.2308	Flucelvax	20	20			FC1-004	80	160			FC1-004	160	160	5	20
UGA7	2022-2023	FM2-120	2	1989	33	F	Black or AA	37.7662	FluMist	160	160			FM2-120	5	5			FM2-120	320	320	20	20
UGA7	2022-2023	FM2-138	2	1989	33	F	White	20.93	FluMist	20	20			FM2-138	40	20			FM2-138	320	320	5	5
UGA7	2022-2023	194	2	1988	34	M	White	29.1104	Fluzone SD	10	20			194	20	40			194	320	320	5	20
UGA7	2022-2023	576	1	1988	34	F	White	33.0852	Fluzone SD	10	320			576	20	160			576	40	1280	10	640
UGA7	2022-2023	FB2-042	2	1988	34	F	White	32.12	FluBlok	40	80			FB2-042	80	160			FB2-042	20	5	5	5
UGA7	2022-2023	FB2-112	3	1988	34	F	White	22.46	FluBlok	5	160			FB2-112	5	80			FB2-112	80	640	5	20
UGA7	2022-2023	FC1-018	2	1988	34	F	White	19.2544	Flucelvax	20	40			FC1-018	40	40			FC1-018	320	640	10	10
UGA7	2022-2023	FM2-106	2	1988	34	F	White	23.3726	FluMist	320	160			FM2-106	40	10			FM2-106	40	80	5	5
UGA7	2022-2023	610	1	1987	35	F	White	28.5018	Fluzone SD	160	160			610	80	640			610	40	80	5	10
UGA7	2022-2023	FB2-098	2	1987	35	F	White	28.0245	FluBlok	40	160			FB2-098	5	640			FB2-098	80	5	5	5
UGA7	2022-2023	FB2-104	2	1987	35	F	White	25.2796	FluBlok	40	160			FB2-104	40	80			FB2-104	160	320	10	5
UGA7	2022-2023	FC1-001	2	1986	35	M	White	24.0065	Flucelvax	20	160			FC1-001	40	5			FC1-001	80	160	40	40
UGA7	2022-2023	FC1-008	2	1987	35	F	White	28.7993	Flucelvax	80	160			FC1-008	40	80			FC1-008	640	640	320	160
UGA7	2022-2023	FM2-050	2	1987	35	M	White	40.7713	FluMist	10	40			FM2-050	5	5			FM2-050	20	20	5	5
UGA7	2022-2023	FM2-134	3	1987	35	F	White	29.3	FluMist	10	40			FM2-134	20	20			FM2-134	40	80	5	10
UGA7	2022-2023	658	2	1986	36	F	White	N/A	Fluzone SD	5	160			658	5	5			658	40	80	5	40
UGA7	2022-2023	FB2-106	2	1986	36	F	White	22.4	FluBlok	80	320			FB2-106	10	320			FB2-106	320	640	10	5
UGA7	2022-2023	FC1-024	2	1986	36	F	Black or AA	54.2562	Flucelvax	40	160			FC1-024	20	160			FC1-024	160	5120	40	640
UGA7	2022-2023	FM2-118	2	1986	36	F	White	26.8443	FluMist	5	5			FM2-118	5	5			FM2-118	160	160	5	5
UGA7	2022-2023	250	2	1984	37	F	White	27.9972	Fluzone SD	80	160			250	5	10			250	160	320	5	10
UGA7	2022-2023	FC1-002	2	1984	37	F	White	28.8189	Flucelvax	20	20			FC1-002	5	5			FC1-002	40	80	20	40
UGA7	2022-2023	FC1-029	2	1985	37	M	White	32.27	Flucelvax	40	80			FC1-029	80	40			FC1-029	40	80	40	80
UGA7	2022-2023	FM2-104	2	1985	37	M	Hispanic or Latino	39.0558	FluMist	40	40			FM2-104	640	320			FM2-104	320	320	40	20
UGA7	2022-2023	207	1	1984	38	M	White	23.1425	Fluzone SD	40	40			207	20	320			207	160	320	10	40
UGA7	2022-2023	247	3	1984	38	M	White	41.3	Fluzone SD	10	10			247	5	10			247	160	160	5	5
UGA7	2022-2023	424	2	1983	38	M	White	33.47	Fluzone SD	20	80			424	5	10			424	20	80	5	20
UGA7	2022-2023	605	2	1984	38	M	White	25.963	Fluzone SD	80	80			605	5	10			605	80	80	5	10
UGA7	2022-2023	FM2-105	2	1984	38	F	White	33.1986	FluMist	20	20			FM2-105	5	5			FM2-105	160	320	20	5
UGA7	2022-2023	FM2-146	3	1985	38	M	White	22.24	FluMist	160	160			FM2-146	160	80			FM2-146	1280	1280	5	5
UGA7	2022-2023	491	2	1983	39	M	White	36.6913	Fluzone SD	40	40			491	5	5			491	5	40	5	5
UGA7	2022-2023	628	2	1983	39	F	White	43.4525	Fluzone SD	5	320			628	5	160			628	10	320	5	80
UGA7	2022-2023	FB2-023	2	1983	39	F	White	26.15	FluBlok	40	160			FB2-023	20	320			FB2-023	40	160	40	80
UGA7	2022-2023	FB2-108	2	1983	39	F	White	23.9853	FluBlok	80	80			FB2-108	40	40			FB2-108	640	1280	160	160
UGA7	2022-2023	FM2-014	2	1982	39	F	White	23.4641	FluMist	10	10			FM2-014	5	5			FM2-014	40	40	5	5
UGA7	2022-2023	FM2-056	2	1983	39	M	White	28.0277	FluMist	20	20			FM2-056	5	5			FM2-056	40	80	10	10
UGA7	2022-2023	FM2-144	2	1983	39	F	Hispanic or Latino	22.8625	FluMist	40	40			FM2-144	10	5			FM2-144	160	160	10	5
UGA7	2022-2023	438	2	1981	40	M	White	30.8364	Fluzone SD	5	5			438	5	40			438	40	80	5	5
UGA7	2022-2023	FB2-090	2	1981	40	F	White	23.2711	FluBlok	5	5			FB2-090	10	20			FB2-090	10	320	10	5
UGA7	2022-2023	FM2-145	2	1982	40	M	Hispanic or Latino	23.1481	FluMist	160	320			FM2-145	5	5			FM2-145	160	160	5	5
UGA7	2022-2023	128	2	1981	41	F	Black or AA	37.4219	Fluzone SD	80	160			128	5	2560			128	40	160	5	5
UGA7	2022-2023	215	2	1981	41	F	White	23.1763	Fluzone SD	5	5			215	10	160			215	5	5	5	5
UGA7	2022-2023	522	2	1981	41	M	Hispanic or Latino	26.4463	Fluzone SD	10	20			522	20	40			522	160	320	5	20
UGA7	2022-2023	FB2-044	2	1981	41	F	White	21.4669	FluBlok	20	20			FB2-044	80	40			FB2-044	320	640	10	5
UGA7	2022-2023	FB2-062	2	1981	41	M	White	27.1221	FluBlok	40	40			FB2-062	10	320			FB2-062	20	40	5	5
UGA7	2022-2023	FB2-082	2	1981	41	F	White	30.7296	FluBlok	80	80			FB2-082	10	20			FB2-082	40	80	5	5
UGA7	2022-2023	FB2-110	2	1981	41	M	Hispanic or Latino	26.1962	FluBlok	80	80			FB2-110	10	160			FB2-110	10	5	40	5
UGA7	2022-2023	300	2	1979	42	F	White	25.015	Fluzone SD	40	80			300	5	10			300	10	5	10	5
UGA7	2022-2023	330	2	1980	42	F	Hispanic or Latino	32.8509	Fluzone SD	5	10			330	10	80			330	5	5	5	5
UGA7	2022-2023	411	2	1980	42	M	White	28.5533	Fluzone SD	20	40			411	10	20			411	20	40	10	5
UGA7	2022-2023	461	2	1980	42	M	White	31.2226	Fluzone SD	40	40			461	5	20			461	10	20	10	5
UGA7	2022-2023	596	1	1980	42	F	White	31.14	Fluzone SD	20	40			596	5	40			596	20	40	5	10
UGA7	2022-2023	FB2-109	2	1980	42	M	Hispanic or Latino	28.3848	FluBlok	5	20			FB2-109	5	5			FB2-109	40	5	80	5
UGA7	2022-2023	FC1-042	2	1980	42	F	White	43.37	Flucelvax	5	160			FC1-042	5	80			FC1-042	20	320	20	640
UGA7	2022-2023	219	1	1979	43	M	White	33.0512	Fluzone SD	40	80			219	5	80			219	80	320	20	320
UGA7	2022-2023	572	1	1979	43	F	White	25.2764	Fluzone SD	10	160			572	5	40			572	10	80	5	40
UGA7	2022-2023	FM2-128	2	1979	43	F	White	27.1812	FluMist	160	160			FM2-128	40	20			FM2-128	10	5	5	5
UGA7	2022-2023	FB2-094	2	1978	44	M	White	30.0135	FluBlok	80	160			FB2-094	10	320			FB2-094	20	1280	10	160
UGA7	2022-2023	FM2-072	2	1978	44	M	White	28.4688	FluMist	40	40			FM2-072	5	5			FM2-072	20	5	5	5
UGA7	2022-2023	FM2-129	3	1978	44	F	Hispanic or Latino	28.5	FluMist	20	20			FM2-129	5	5			FM2-129	80	10	10	5
UGA7	2022-2023	22	1	1977	45	M	White	52.2661	Fluzone SD	80	80			22	5	20			22	80	40	40	80
UGA7	2022-2023	249	2	1977	45	F	White	31.7728	Fluzone SD	5	10			249	5	40			249	5	160	5	160
UGA7	2022-2023	337	1	1977	45	F	White	25.4366	Fluzone SD	10	20			337	5	10			337	40	160	20	320
UGA7	2022-2023	410	2	1977	45	F	White	21.9207	Fluzone SD	5	20			410	10	40			410	5	5	5	5
UGA7	2022-2023	659	3	1977	45	F	Black or AA	29.71	Fluzone SD	5	320			659	40	160			659	40	160	160	320
UGA7	2022-2023	FB2-022	2	1977	45	F	White	25.9908	FluBlok	80	160			FB2-022	20	40			FB2-022	80	160	20	5
UGA7	2022-2023	FC1-007	2	1977	45	F	White	22.1988	Flucelvax	5	5			FC1-007	5	5			FC1-007	40	40	20	20
UGA7	2022-2023	FC1-020	2	1977	45	F	Black or AA	32.2364	Flucelvax	20	160			FC1-020	20	320			FC1-020	10	40	10	160
UGA7	2022-2023	311	2	1976	46	F	Hispanic or Latino	28.5467	Fluzone SD	5	5			311	5	5			311	5	40	5	5
UGA7	2022-2023	322	2	1976	46	F	White	53.7368	Fluzone SD	20	80			322	10	40			322	80	160	40	5
UGA7	2022-2023	355	2	1976	46	F	White	N/A	Fluzone SD	20	20			355	5	40			355	20	80	5	5
UGA7	2022-2023	387	3	1976	46	M	White	24.97	Fluzone SD	20	20			387	10	10			387	160	320	80	160
UGA7	2022-2023	488	2	1976	46	F	Black or AA	27.461	Fluzone SD	10	320			488	10	80			488	5	160	5	160
UGA7	2022-2023	575	1	1976	46	M	White	28.8592	Fluzone SD	10	20			575	40	80			575	40	160	80	160
UGA7	2022-2023	657	2	1975	46	F	Black or AA	N/A	Fluzone SD	20	320			657	5	10			657	5	40	5	5
UGA7	2022-2023	FC1-015	2	1975	46	F	Black or AA	32.2775	Flucelvax	10	160			FC1-015	10	80			FC1-015	20	80	5	10
UGA7	2022-2023	FM2-132	2	1976	46	F	White	23.1046	FluMist	5	10			FM2-132	40	10			FM2-132	5	5	5	5
UGA7	2022-2023	220	1	1975	47	F	White	45.2144	Fluzone SD	40	80			220	20	80			220	10	80	5	40
UGA7	2022-2023	386	2	1975	47	F	White	28.0245	Fluzone SD	10	10			386	40	160			386	80	80	20	5
UGA7	2022-2023	422	2	1975	47	F	White	22.9654	Fluzone SD	20	20			422	5	20			422	10	20	5	5
UGA7	2022-2023	427	2	1975	47	F	White	22.3053	Fluzone SD	10	10			427	5	10			427	10	20	5	5
UGA7	2022-2023	457	2	1974	47	M	White	32.6964	Fluzone SD	160	320			457	5	20			457	80	160	5	5
UGA7	2022-2023	598	1	1975	47	F	Black or AA	27.804	Fluzone SD	160	160			598	80	320			598	20	80	5	10
UGA7	2022-2023	FM2-114	2	1975	47	F	White	40.8	FluMist	5	5			FM2-114	40	20			FM2-114	160	160	10	5
UGA7	2022-2023	409	2	1974	48	F	Black or AA	36.3478	Fluzone SD	20	20			409	10	40			409	40	80	5	5
UGA7	2022-2023	FB2-095	2	1973	48	F	White	30.6656	FluBlok	20	20			FB2-095	5	5			FB2-095	10	80	5	10
UGA7	2022-2023	FM2-111	2	1973	48	F	White	34.256	FluMist	20	40			FM2-111	20	10			FM2-111	20	5	10	5
UGA7	2022-2023	FM2-143	2	1974	48	M	Black or AA	30.68	FluMist	40	40			FM2-143	20	10			FM2-143	160	160	10	5
UGA7	2022-2023	570	1	1972	49	F	White	N/A	Fluzone SD	20	10			570	10	20			570	40	80	10	160
UGA7	2022-2023	620	2	1972	49	M	White	N/A	Fluzone SD	20	40			620	10	40			620	320	320	80	640
UGA7	2022-2023	FM2-119	2	1973	49	F	White	23.1706	FluMist	5	5			FM2-119	5	5			FM2-119	20	20	10	5
UGA7	2022-2023	360	2	1972	50	F	White	24.1966	Fluzone SD	5	20			360	80	320			360	80	320	10	5
UGA7	2022-2023	397	2	1972	50	F	Black or AA	38.2817	Fluzone SD	5	5			397	5	20			397	10	80	5	5
UGA7	2022-2023	635	2	1972	50	F	White	36.6139	Fluzone SD	20	20			635	5	5			635	80	160	5	5
UGA7	2022-2023	FB2-103	2	1972	50	F	White	25.8975	FluBlok	10	20			FB2-103	20	40			FB2-103	80	80	10	5
UGA7	2022-2023	FC1-011	2	1972	50	F	White	23.3526	Flucelvax	20	40			FC1-011	10	10			FC1-011	320	160	320	160
UGA7	2022-2023	FC1-027	3	1972	50	Other	Hispanic or Latino	18.63	Flucelvax	40	80			FC1-027	5	10			FC1-027	160	320	5	20
UGA7	2022-2023	246	1	1971	51	F	White	25.2764	Fluzone SD	20	20			246	20	20			246	20	80	10	40
UGA7	2022-2023	378	2	1971	51	F	White	38.08	Fluzone SD	40	80			378	5	20			378	40	80	5	5
UGA7	2022-2023	392	2	1971	51	F	White	21.9521	Fluzone SD	40	160			392	20	640			392	40	640	5	640
UGA7	2022-2023	404	1	1970	51	F	White	33.4504	Fluzone SD	10	20			404	5	10			404	160	320	20	40
UGA7	2022-2023	462	2	1971	51	F	White	24.2738	Fluzone SD	20	40			462	10	80			462	40	80	20	160
UGA7	2022-2023	717	1	1971	51	F	White	35.8544	Fluzone SD	10	160			717	5	320			717	80	320	10	320
UGA7	2022-2023	FC1-039	2	1971	51	F	Black or AA	35.2915	Flucelvax	10	20			FC1-039	10	10			FC1-039	5	40	5	5
UGA7	2022-2023	FC1-041	3	1971	51	F	Hispanic or Latino	N/A	Flucelvax	5	5			FC1-041	5	40			FC1-041	5	40	5	5
UGA7	2022-2023	8	1	1970	52	F	Black or AA	21.2808	Fluzone SD	20	40			8	5	20			8	20	40	10	40
UGA7	2022-2023	81	1	1970	52	F	White	20.6149	Fluzone SD	80	80			81	5	40			81	160	320	80	160
UGA7	2022-2023	100	1	1970	52	F	White	44.1155	Fluzone SD	10	20			100	5	40			100	5	40	5	20
UGA7	2022-2023	448	2	1970	52	M	White	32.2654	Fluzone SD	5	40			448	320	640			448	320	320	5	5
UGA7	2022-2023	518	2	1970	52	M	White	33.4	Fluzone SD	20	40			518	80	160			518	40	80	5	5
UGA7	2022-2023	FC1-017	2	1970	52	F	White	27.9634	Flucelvax	5	5			FC1-017	5	5			FC1-017	40	80	10	5
UGA7	2022-2023	FC1-040	2	1970	52	F	Black or AA	26.2857	Flucelvax	5	20			FC1-040	5	5			FC1-040	5	40	5	5
UGA7	2022-2023	321	2	1968	53	F	White	24.7961	Fluzone SD	5	10			321	5	5			321	5	5	5	5
UGA7	2022-2023	340	2	1969	53	M	White	24.0523	Fluzone SD	10	10			340	5	40			340	80	160	40	5
UGA7	2022-2023	FC1-016	2	1969	53	M	White	28.7032	Flucelvax	5	640			FC1-016	5	160			FC1-016	5	80	5	160
UGA7	2022-2023	373	2	1968	54	F	White	23.1478	Fluzone SD	20	40			373	5	10			373	40	80	80	5
UGA7	2022-2023	FC1-047	2	1968	54	M	Black or AA	37.22	Flucelvax	40	640			FC1-047	5	80			FC1-047	80	1280	80	640
UGA7	2022-2023	372	2	1967	55	F	White	22.27	Fluzone SD	10	40			372	5	20			372	10	20	5	5
UGA7	2022-2023	417	2	1967	55	M	White	25.8333	Fluzone SD	5	5			417	5	5			417	10	5	20	5
UGA7	2022-2023	571	1	1966	56	F	White	41.1387	Fluzone SD	40	40			571	5	10			571	5	10	5	40
UGA7	2022-2023	585	1	1966	56	F	White	27.6266	Fluzone SD	10	80			585	160	2560			585	40	160	5	20
UGA7	2022-2023	FB2-096	2	1965	56	F	White	24.2784	FluBlok	10	40			FB2-096	20	320			FB2-096	5	80	5	10
UGA7	2022-2023	FB2-099	2	1966	56	M	White	21.8623	FluBlok	20	160			FB2-099	5	40			FB2-099	320	640	80	5
UGA7	2022-2023	317	2	1965	57	F	White	21.7688	Fluzone SD	5	20			317	80	1280			317	5	10	5	80
UGA7	2022-2023	606	1	1964	58	F	White	32.2584	Fluzone SD	40	40			606	5	20			606	10	40	20	80
UGA7	2022-2023	607	1	1964	58	M	White	36.1327	Fluzone SD	40	40			607	80	80			607	80	160	80	160
UGA7	2022-2023	FB2-093	2	1964	58	F	White	27.4382	FluBlok	80	320			FB2-093	80	5			FB2-093	40	160	40	5
UGA7	2022-2023	FC1-048	2	1964	58	F	White	39.3645	Flucelvax	20	160			FC1-048	80	80			FC1-048	40	160	20	40
UGA7	2022-2023	305	2	1963	59	M	White	31.4635	Fluzone SD	20	40			305	20	160			305	40	160	80	160
UGA7	2022-2023	416	2	1963	59	F	White	19.8519	Fluzone SD	5	10			416	5	20			416	20	80	80	80
UGA7	2022-2023	432	2	1963	59	M	White	26.52	Fluzone SD	20	40			432	40	40			432	10	40	20	320
UGA7	2022-2023	646	2	1963	59	F	White	26.6556	Fluzone SD	20	80			646	10	320			646	320	320	160	160
UGA7	2022-2023	FB2-033	2	1962	59	M	White	28.2782	FluBlok	160	40			FB2-033	10	10			FB2-033	10	5	5	5
UGA7	2022-2023	FC1-035	2	1963	59	F	White	35.6682	Flucelvax	20	40			FC1-035	20	40			FC1-035	5	10	5	5
UGA7	2022-2023	359	2	1962	60	F	White	33.2344	Fluzone SD	10	10			359	5	10			359	40	80	20	20
UGA7	2022-2023	374	1	1962	60	F	Other	33.741	Fluzone SD	20	40			374	5	160			374	40	80	160	40
UGA7	2022-2023	600	1	1962	60	M	White	34.232	Fluzone SD	10	20			600	5	5			600	40	160	40	160
UGA7	2022-2023	FB2-107	2	1962	60	F	White	26.363	FluBlok	40	80			FB2-107	5	10			FB2-107	40	80	160	320
UGA7	2022-2023	352	2	1961	61	M	White	27.1161	Fluzone SD	80	80			352	20	40			352	80	160	80	80
UGA7	2022-2023	370	2	1961	61	M	White	20.47	Fluzone SD	20	20			370	10	20			370	160	320	640	640
UGA7	2022-2023	384	2	1961	61	F	White	27.2854	Fluzone SD	10	20			384	10	640			384	20	80	5	10
UGA7	2022-2023	403	1	1961	61	F	White	25.8216	Fluzone SD	20	40			403	20	80			403	10	20	20	40
UGA7	2022-2023	425	2	1960	61	F	White	39.87	Fluzone SD	40	80			425	40	80			425	160	320	40	40
UGA7	2022-2023	578	1	1961	61	F	White	39.4931	Fluzone SD	20	80			578	40	320			578	40	160	40	160
UGA7	2022-2023	602	1	1961	61	F	White	23.1957	Fluzone SD	80	80			602	5	80			602	20	40	10	80
UGA7	2022-2023	621	2	1961	61	F	White	24.0004	Fluzone SD	5	160			621	5	1280			621	80	320	20	1280
UGA7	2022-2023	FB2-100	2	1961	61	M	Black or AA	32.263	FluBlok	160	320			FB2-100	10	80			FB2-100	40	640	5	5
UGA7	2022-2023	FB2-102	2	1961	61	M	White	27.4382	FluBlok	20	160			FB2-102	10	160			FB2-102	40	160	80	160
UGA7	2022-2023	FB2-115	2	1961	61	F	White	25.4	FluBlok	40	40			FB2-115	320	160			FB2-115	80	5	640	320
UGA7	2022-2023	FC1-043	3	1961	61	F	Black or AA	21.46	Flucelvax	5	80			FC1-043	5	40			FC1-043	5	40	5	640
UGA7	2022-2023	58	1	1960	62	F	White	35.4979	Fluzone SD	80	80			58	5	640			58	40	1280	40	1280
UGA7	2022-2023	89	2	1960	62	M	White	30.4104	Fluzone SD	320	640			89	10	40			89	80	320	80	320
UGA7	2022-2023	599	2	1959	62	M	White	36.8563	Fluzone SD	20	320			599	5	20			599	40	160	5	40
UGA7	2022-2023	613	1	1959	62	F	White	37.2499	Fluzone SD	80	80			613	5	10			613	20	40	40	80
UGA7	2022-2023	86	1	1959	63	M	White	31.352	Fluzone SD	160	160			86	5	10			86	40	80	20	40
UGA7	2022-2023	629	2	1959	63	F	White	22.93	Fluzone SD	10	10			629	20	80			629	20	160	40	160
UGA7	2022-2023	FB2-015	2	1959	63	F	White	24.8886	FluBlok	80	320			FB2-015	20	80			FB2-015	80	320	10	5
UGA7	2022-2023	FB2-028	2	1959	63	F	White	25.015	FluBlok	20	80			FB2-028	80	1280			FB2-028	80	320	10	20
UGA7	2022-2023	FB2-035	2	1959	63	F	White	25.7325	FluBlok	10	20			FB2-035	20	80			FB2-035	40	80	80	1280
UGA7	2022-2023	FB2-111	2	1959	63	F	White	31.7806	FluBlok	10	40			FB2-111	20	40			FB2-111	320	1280	80	320
UGA7	2022-2023	FC1-044	2	1959	63	F	White	30.111	Flucelvax	160	320			FC1-044	40	160			FC1-044	320	2560	40	1280
UGA7	2022-2023	224	1	1958	64	F	White	46.8227	Fluzone SD	20	20			224	5	10			224	10	40	10	160
UGA7	2022-2023	306	2	1957	64	F	White	26.9958	Fluzone SD	40	80			306	5	5			306	80	160	40	80
UGA7	2022-2023	654	3	1958	64	F	White	25.9	Fluzone SD	10	20			654	10	20			654	20	40	20	40
UGA7	2022-2023	312	1	1957	65	F	White	31.8764	Fluzone HD	40	160			312	5	160			312	40	320	5	320
UGA7	2022-2023	565	2	1957	65	F	White	20.3519	Fluzone HD	20	160			565	5	80			565	160	640	5	20
UGA7	2022-2023	586	1	1957	65	M	White	30.9061	Fluzone HD	40	80			586	20	320			586	160	640	20	80
UGA7	2022-2023	309	1	1956	66	F	White	25.1311	Fluzone HD	20	320			309	5	1280			309	20	160	40	160
UGA7	2022-2023	354	2	1956	66	M	White	23.6613	Fluzone HD	5	20			354	5	20			354	5	10	640	1280
UGA7	2022-2023	379	2	1956	66	F	White	23.532	Fluzone HD	20	80			379	5	5			379	10	5	5	5
UGA7	2022-2023	535	2	1956	66	F	White	27.4597	Fluzone HD	40	320			535	5	320			535	40	160	5	5
UGA7	2022-2023	595	2	1956	66	M	Black or AA	26.77	Fluzone HD	5	80			595	10	80			595	10	160	5	5
UGA7	2022-2023	611	2	1956	66	M	White	21.7472	Fluzone HD	40	80			611	5	5			611	80	160	80	640
UGA7	2022-2023	14	2	1955	67	F	White	24.7026	Fluzone HD	5	20			14	5	40			14	5	5	5	5
UGA7	2022-2023	203	1	1955	67	M	Asian	24.2215	Fluzone HD	20	40			203	5	20			203	40	80	20	160
UGA7	2022-2023	205	1	1955	67	F	White	19.0842	Fluzone HD	40	40			205	5	5			205	5	40	5	10
UGA7	2022-2023	278	2	1955	67	M	White	26.2814	Fluzone HD	5	5			278	5	5			278	5	5	5	5
UGA7	2022-2023	380	2	1955	67	M	White	27.5476	Fluzone HD	10	40			380	5	5			380	5	20	80	160
UGA7	2022-2023	441	2	1955	67	F	White	22.5768	Fluzone SD	10	20			441	5	20			441	5	10	40	5120
UGA7	2022-2023	625	2	1955	67	F	White	38.8231	Fluzone HD	20	40			625	5	80			625	20	160	40	160
UGA7	2022-2023	653	2	1955	67	F	White	26.36	Fluzone SD	5	20			653	5	40			653	20	320	5	320
UGA7	2022-2023	47	2	1954	68	F	Mixed	25.852	Fluzone HD	5	40			47	5	20			47	20	80	5	1280
UGA7	2022-2023	179	1	1954	68	F	White	42.2954	Fluzone HD	80	80			179	5	160			179	80	640	20	320
UGA7	2022-2023	270	1	1954	68	M	White	27.1953	Fluzone HD	80	160			270	20	160			270	80	320	160	1280
UGA7	2022-2023	323	2	1954	68	F	White	27.3334	Fluzone HD	40	160			323	5	160			323	10	20	40	5
UGA7	2022-2023	369	2	1954	68	M	White	23.7313	Fluzone HD	20	40			369	5	10			369	320	640	20	5
UGA7	2022-2023	582	1	1954	68	F	White	21.6248	Fluzone HD	20	80			582	5	40			582	10	160	40	80
UGA7	2022-2023	584	2	1953	68	F	White	18.3965	Fluzone HD	20	160			584	5	40			584	10	40	40	160
UGA7	2022-2023	589	1	1954	68	F	White	34.1733	Fluzone HD	20	20			589	5	10			589	20	80	5	20
UGA7	2022-2023	632	2	1954	68	F	White	33.2133	Fluzone HD	40	80			632	5	20			632	20	320	20	160
UGA7	2022-2023	196	1	1952	69	M	Hispanic or Latino	31.2153	Fluzone HD	10	20			196	10	40			196	10	40	40	80
UGA7	2022-2023	295	2	1953	69	F	White	23.6308	Fluzone HD	40	160			295	5	20			295	10	80	20	5120
UGA7	2022-2023	304	2	1953	69	F	White	35.3415	Fluzone HD	10	40			304	10	640			304	80	320	20	5
UGA7	2022-2023	313	1	1953	69	M	White	37.2918	Fluzone HD	20	80			313	10	160			313	20	80	10	80
UGA7	2022-2023	566	2	1953	69	M	White	28.153	Fluzone HD	5	10			566	10	20			566	160	320	160	320
UGA7	2022-2023	581	1	1953	69	F	White	26.6131	Fluzone SD	10	160			581	5	20			581	5	10	5	40
UGA7	2022-2023	588	2	1953	69	F	White	27.9688	Fluzone HD	160	1280			588	160	640			588	80	320	20	40
UGA7	2022-2023	612	1	1953	69	M	White	27.3833	Fluzone HD	20	80			612	80	640			612	5	160	20	640
UGA7	2022-2023	633	2	1953	69	M	White	31.8313	Fluzone HD	80	320			633	160	640			633	160	320	40	640
UGA7	2022-2023	652	2	1953	69	F	White	30.18	Fluzone HD	80	640			652	5	640			652	40	160	10	5
UGA7	2022-2023	77	1	1952	70	F	White	28.2099	Fluzone HD	20	40			77	5	5			77	20	40	10	80
UGA7	2022-2023	126	1	1952	70	M	White	27.696	Fluzone HD	20	80			126	10	80			126	20	320	20	80
UGA7	2022-2023	296	2	1952	70	M	White	20.4783	Fluzone HD	10	20			296	5	10			296	10	40	20	40
UGA7	2022-2023	334	2	1951	70	M	White	30.6435	Fluzone HD	80	160			334	5	40			334	40	80	80	80
UGA7	2022-2023	335	2	1951	70	F	White	30.8638	Fluzone HD	40	80			335	5	40			335	10	40	20	40
UGA7	2022-2023	476	2	1952	70	M	White	26.2679	Fluzone HD	5	10			476	5	20			476	160	320	5	5
UGA7	2022-2023	568	1	1952	70	F	White	20.1286	Fluzone HD	40	80			568	5	5			568	40	80	10	40
UGA7	2022-2023	744	2	1952	70	M	White	29.32	Fluzone SD	5	320			744	5	5120			744	5	5	5	1280
UGA7	2022-2023	276	2	1951	71	F	White	30.8596	Fluzone HD	10	20			276	40	80			276	20	160	20	80
UGA7	2022-2023	314	2	1951	71	F	White	26.9485	Fluzone HD	20	20			314	5	5			314	5	10	40	80
UGA7	2022-2023	583	2	1951	71	M	White	24.4086	Fluzone HD	5	5			583	10	10			583	20	20	20	40
UGA7	2022-2023	83	2	1950	72	F	White	25.8216	Fluzone HD	5	10			83	5	20			83	5	5	5	5
UGA7	2022-2023	147	1	1950	72	M	White	20.3318	Fluzone HD	40	40			147	5	5			147	80	160	320	320
UGA7	2022-2023	151	1	1950	72	F	White	26.9067	Fluzone SD	20	20			151	5	5			151	5	5	5	5
UGA7	2022-2023	320	2	1950	72	F	White	21.7876	Fluzone HD	5	10			320	5	20			320	5	40	5	80
UGA7	2022-2023	648	2	1950	72	F	White	21.7976	Fluzone HD	10	40			648	5	80			648	40	160	10	640
UGA7	2022-2023	146	1	1948	73	M	White	26.6879	Fluzone SD	80	160			146	10	80			146	80	640	20	320
UGA7	2022-2023	188	1	1949	73	F	White	22.546	Fluzone HD	20	40			188	80	2560			188	40	1280	40	1280
UGA7	2022-2023	286	1	1949	73	M	White	31.9739	Fluzone HD	20	20			286	5	5			286	10	10	10	10
UGA7	2022-2023	567	1	1948	73	M	White	34.3697	Fluzone HD	20	20			567	5	10			567	10	20	40	80
UGA7	2022-2023	618	2	1949	73	M	White	27.6662	Fluzone HD	5	10			618	5	5			618	80	160	80	160
UGA7	2022-2023	135	1	1948	74	M	White	23.5352	Fluzone HD	20	20			135	5	40			135	20	80	20	40
UGA7	2022-2023	148	2	1948	74	M	White	38.9002	Fluzone HD	10	40			148	20	5			148	10	20	20	40
UGA7	2022-2023	177	1	1948	74	M	White	22.3846	Fluzone HD	40	40			177	5	40			177	20	40	20	80
UGA7	2022-2023	308	2	1947	74	M	White	27.5319	Fluzone HD	5	20			308	5	10			308	160	20	10	20
UGA7	2022-2023	326	2	1947	74	M	White	22.5953	Fluzone HD	10	10			326	160	160			326	20	40	5	5
UGA7	2022-2023	368	2	1948	74	F	White	21.6092	Fluzone SD	5	5			368	5	10			368	10	160	5	5
UGA7	2022-2023	616	1	1948	74	M	White	31.9136	Fluzone HD	20	20			616	80	80			616	10	40	80	160
UGA7	2022-2023	636	2	1948	74	F	White	28.3406	Fluzone HD	80	80			636	160	160			636	160	160	80	160
UGA7	2022-2023	273	2	1947	75	M	White	26.6358	Fluzone HD	5	10			273	5	40			273	10	20	20	40
UGA7	2022-2023	274	2	1947	75	F	White	24.334	Fluzone HD	5	20			274	5	10			274	5	10	5	10
UGA7	2022-2023	284	1	1947	75	M	White	35.2608	Fluzone HD	10	20			284	5	20			284	20	80	40	80
UGA7	2022-2023	285	1	1947	75	F	White	26.2866	Fluzone HD	20	40			285	5	5			285	80	160	40	160
UGA7	2022-2023	353	2	1947	75	M	White	25.1098	Fluzone HD	20	40			353	5	160			353	5	20	20	40
UGA7	2022-2023	381	2	1947	75	F	White	35.4336	Fluzone HD	10	40			381	5	160			381	10	40	5	5
UGA7	2022-2023	590	1	1947	75	F	White	30.1614	Fluzone HD	40	160			590	5	80			590	20	160	10	640
UGA7	2022-2023	593	1	1947	75	F	White	24.7961	Fluzone HD	20	40			593	5	10			593	320	640	5	20
UGA7	2022-2023	594	1	1946	75	M	White	26.9388	Fluzone HD	40	80			594	5	40			594	5	5	10	20
UGA7	2022-2023	619	2	1947	75	F	White	26.5432	Fluzone HD	5	20			619	10	80			619	20	40	80	160
UGA7	2022-2023	637	2	1947	75	F	White	22.11	Fluzone HD	10	20			637	20	80			637	80	160	5	5
UGA7	2022-2023	638	2	1947	75	F	White	33.284	Fluzone HD	40	40			638	10	40			638	160	320	20	40
UGA7	2022-2023	639	2	1947	75	M	White	24.639	Fluzone HD	20	40			639	5	40			639	40	80	40	40
UGA7	2022-2023	649	2	1947	75	M	White	22.9418	Fluzone HD	20	20			649	5	40			649	160	160	160	5
UGA7	2022-2023	650	2	1947	75	F	White	32.0084	Fluzone SD	40	80			650	20	80			650	80	160	10	5
UGA7	2022-2023	141	1	1946	76	F	White	26.6252	Fluzone HD	40	320			141	40	640			141	20	320	20	640
UGA7	2022-2023	615	1	1946	76	M	White	24.1389	Fluzone HD	20	40			615	20	40			615	20	40	20	40
UGA7	2022-2023	640	2	1945	76	F	White	32.7722	Fluzone HD	5	5			640	10	20			640	5	5	5	80
UGA7	2022-2023	641	2	1946	76	F	White	29.2622	Fluzone HD	10	40			641	10	40			641	160	640	80	1280
UGA7	2022-2023	642	2	1946	76	M	White	31.9316	Fluzone HD	10	40			642	5	80			642	10	160	20	160
UGA7	2022-2023	FB2-117	4	1947	76	M	Black or AA	28.06	FluBlok	80	40			FB2-117	5	5			FB2-117	640	640	5	5
UGA7	2022-2023	162	1	1943	78	F	White	23.4466	Fluzone HD	20	40			162	5	80			162	10	40	40	80
UGA7	2022-2023	275	2	1944	78	F	White	41.1555	Fluzone HD	10	40			275	5	80			275	160	640	5	80
UGA7	2022-2023	569	1	1944	78	F	White	25.639	Fluzone HD	10	20			569	5	5			569	5	10	10	20
UGA7	2022-2023	FB2-118	4	1944	78	M	Black or AA	26.6	FluBlok	20	20			FB2-118	10	10			FB2-118	1280	640	1280	1280
UGA7	2022-2023	169	1	1943	79	M	White	22.9138	Fluzone HD	20	20			169	5	10			169	20	40	20	20
UGA7	2022-2023	362	3	1943	79	M	White	27.8	Fluzone HD	10	10			362	20	40			362	40	20	40	40
UGA7	2022-2023	651	2	1942	80	F	White	20.9266	Fluzone HD	320	640			651	5	160			651	40	80	160	160
UGA7	2022-2023	376	2	1941	81	M	White	31.2782	Fluzone HD	10	20			376	10	40			376	20	40	20	40
UGA7	2022-2023	644	2	1941	81	F	White	21.6349	Fluzone HD	20	20			644	5	5			644	5	5	80	5
UGA7	2022-2023	338	2	1940	82	F	White	76.0169	Fluzone SD	5	10			338	5	5			338	10	20	10	5
UGA7	2022-2023	645	2	1939	83	F	White	21.3036	Fluzone HD	320	320			645	5	5			645	10	5	10	5
UGA7	2022-2023	587	1	1937	84	F	White	24.3046	Fluzone HD	40	320			587	5	10			587	20	320	80	640
UGA7	2022-2023	643	2	1938	84	M	White	32.4235	Fluzone HD	40	40			643	10	10			643	5	5	20	20
UGA7	2022-2023	655	3	1938	84	M	White	36.83	Fluzone SD	5	10			655	5	5			655	20	20	10	20
UGA7	2022-2023	614	2	1937	85	F	White	24.3582	Fluzone HD	5	5			614	5	10			614	10	5	10	5
UGA7	2022-2023	455	2	1934	87	F	White	22.414	Fluzone HD	40	160			455	80	2560			455	80	1280	80	320
UGA8	2023-2024	259C	Georgia	2014	9	M	White	N/A	Fluzone SD	20	80	10	320	259C	10	20			259C	160	160	10	40
UGA8	2023-2024	FC2-086C	Georgia	2014	9	M	White	23.416	Flucelvax	10	80	5	80	FC2-086C	80	160			FC2-086C	10	320	20	320
UGA8	2023-2024	FM3-149C	Georgia	2014	9	F	Black or AA	20.5689	FluMist	5	5	5	5	FM3-149C	40	40			FM3-149C	5	40	5	5
UGA8	2023-2024	FM3-153C	Georgia	2012	10	M	White	23.2898	FluMist	40	40	20	20	FM3-153C	20	20			FM3-153C	80	40	10	160
UGA8	2023-2024	254C	Georgia	2012	11	M	White	21.2801	Fluzone SD	20	40	20	80	254C	40	40			254C	80	160	80	160
UGA8	2023-2024	FM3-158C	Georgia	2012	11	M	White	N/A	FluMist	5	5	5	5	FM3-158C	80	80			FM3-158C	160	160	20	40
UGA8	2023-2024	207C	Georgia	2011	12	M	White	19.1185	Fluzone SD	20	40	5	20	207C	40	80			207C	40	160	5	20
UGA8	2023-2024	212C	Georgia	2011	12	M	White	18.3	Fluzone SD	40	80	20	80	212C	20	40			212C	160	160	10	20
UGA8	2023-2024	230C	Georgia	2011	12	F	Mixed	30.0542	Fluzone SD	40	80	20	80	230C	80	80			230C	80	160	20	160
UGA8	2023-2024	FC2-021C	Georgia	2011	12	F	Black or AA	19.3787	Flucelvax	320	160	5	40	FC2-021C	80	40			FC2-021C	1280	640	640	640
UGA8	2023-2024	FC2-045C	Georgia	2011	12	M	White	28.377	Flucelvax	80	40	5	5	FC2-045C	40	160			FC2-045C	80	160	40	80
UGA8	2023-2024	FC2-085C	Georgia	2011	12	M	White	25.5594	Flucelvax	80	160	20	160	FC2-085C	20	80			FC2-085C	160	1280	20	320
UGA8	2023-2024	FM3-170C	Georgia	2011	12	M	Hispanic or Latino	20.1156	FluMist	160	320	40	5	FM3-170C	320	160			FM3-170C	20	80	20	40
UGA8	2023-2024	206C	Georgia	2010	13	F	White	17.9049	Fluzone SD	20	80	5	320	206C	5	80			206C	160	160	40	80
UGA8	2023-2024	255C	Georgia	2009	13	F	White	19.973	Fluzone SD	160	160	5	5	255C	5	20			255C	160	160	160	320
UGA8	2023-2024	FM3-107C	Georgia	2010	13	F	White	15.5729	FluMist	5	5	5	5	FM3-107C	160	160			FM3-107C	160	160	160	160
UGA8	2023-2024	205C	Georgia	2008	14	F	White	22.5159	Fluzone SD	40	80	40	40	205C	40	40			205C	80	80	10	20
UGA8	2023-2024	229C	Georgia	2009	14	M	Mixed	63.3981	Fluzone SD	10	80	5	10	229C	40	80			229C	160	640	40	1280
UGA8	2023-2024	FM3-157C	Georgia	2009	14	M	White	21.2313	FluMist	20	20	5	5	FM3-157C	10	10			FM3-157C	160	160	5	10
UGA8	2023-2024	260C	Georgia	2008	15	M	Black or AA	27.0702	Fluzone SD	40	80	5	20	260C	40	160			260C	320	320	80	320
UGA8	2023-2024	FC2-022C	Georgia	2008	15	F	Black or AA	35.4308	Flucelvax	80	160	5	20	FC2-022C	40	80			FC2-022C	160	160	80	160
UGA8	2023-2024	FC2-023C	Georgia	2008	15	F	Black or AA	37.8072	Flucelvax	80	160	20	80	FC2-023C	10	10			FC2-023C	160	320	320	320
UGA8	2023-2024	FM3-130C	Georgia	2008	15	F	White	22.5942	FluMist	160	80	40	40	FM3-130C	640	640			FM3-130C	2560	2560	640	640
UGA8	2023-2024	202C	Georgia	2006	16	F	Black or AA	34.2168	Fluzone SD	10	5	10	5	202C	5	320			202C	160	1280	160	640
UGA8	2023-2024	FM3-125C	Georgia	2007	16	Other	Mixed	22.6506	FluMist	40	40	40	20	FM3-125C	5	5			FM3-125C	160	80	80	40
UGA8	2023-2024	125C	Georgia	2006	17	M	White	21.7993	Fluzone SD	5	20	5	5	125C	40	160			125C	80	320	20	80
UGA8	2023-2024	133C	Georgia	2006	17	F	White	25.9881	Fluzone SD	40	40	40	40	133C	160	160			133C	320	640	160	320
UGA8	2023-2024	144C	Georgia	2006	17	M	White	19.3687	Fluzone SD	40	40	20	5	144C	40	40			144C	320	320	40	40
UGA8	2023-2024	175C	Georgia	2006	17	M	White	18.418	Fluzone SD	40	80	5	5	175C	80	80			175C	320	320	20	40
UGA8	2023-2024	232C	Georgia	2006	17	M	White	19.548	Fluzone SD	40	160	40	80	232C	40	80			232C	640	640	80	160
UGA8	2023-2024	683	Georgia	2004	18	M	White	21.7911	Fluzone SD	80	160	5	80	683	5	20			683	320	320	160	80
UGA8	2023-2024	CCF1-013	Florida	2005	18	F	Hispanic or Latino	29.9909	Flucelvax	5	320	5	640	CCF1-013	5	320			CCF1-013	5	640	5	160
UGA8	2023-2024	FC2-092	Georgia	2005	18	F	White	21.4684	Flucelvax	80	40	5	5	FC2-092	20	20			FC2-092	640	320	320	2560
UGA8	2023-2024	FM3-169	Georgia	2004	18	F	White	20.8114	FluMist	80	40	10	5	FM3-169	20	20			FM3-169	80	80	20	20
UGA8	2023-2024	690	Georgia	2004	19	M	Black or AA	24.7252	Fluzone SD	80	80	5	5	690	5	320			690	320	640	160	160
UGA8	2023-2024	FM3-148	Georgia	2003	19	F	Mixed	21.7646	FluMist	80	40	40	20	FM3-148	5	5			FM3-148	640	640	320	320
UGA8	2023-2024	FM3-165	Georgia	2003	19	F	White	22.4712	FluMist	10	5	5	5	FM3-165	5	160			FM3-165	20	80	10	20
UGA8	2023-2024	559	Georgia	2003	20	F	White	20.7014	Fluzone SD	20	40	5	5	559	80	160			559	40	80	5	40
UGA8	2023-2024	591	Georgia	2003	20	M	White	34.0231	Fluzone SD	80	320	20	320	591	80	80			591	320	320	320	320
UGA8	2023-2024	684	Georgia	2003	20	F	White	20.4152	Fluzone SD	40	40	5	5	684	80	40			684	640	320	160	80
UGA8	2023-2024	733	Georgia	2003	20	F	White	21.0689	Fluzone SD	40	80	5	5	733	10	40			733	80	320	10	40
UGA8	2023-2024	FM3-115	Georgia	2003	20	F	White	21.4976	FluMist	40	40	5	5	FM3-115	5	5			FM3-115	160	160	40	40
UGA8	2023-2024	556	Georgia	2001	21	F	White	22.8195	Fluzone SD	20	80	5	5	556	40	160			556	160	320	80	160
UGA8	2023-2024	711	Georgia	2002	21	F	White	22.5735	Fluzone SD	20	40	5	5	711	160	160			711	1280	2560	5120	2560
UGA8	2023-2024	FC2-114	Georgia	2002	21	F	White	29.0311	Flucelvax	20	40	5	5	FC2-114	10	40			FC2-114	40	80	20	160
UGA8	2023-2024	FM3-123	Georgia	2002	21	F	White	27.0432	FluMist	40	40	40	20	FM3-123	10	20			FM3-123	320	320	40	80
UGA8	2023-2024	FC2-052	Georgia	2001	22	F	Black or AA	31.9898	Flucelvax	160	160	5	5	FC2-052	5	5			FC2-052	1280	640	5	5
UGA8	2023-2024	430	Georgia	2000	23	F	Black or AA	30.0613	Fluzone SD	10	40	10	80	430	5	20			430	80	80	10	160
UGA8	2023-2024	698	Georgia	2000	23	F	Asian	21.9521	Fluzone SD	5	5	5	5	698	10	10			698	640	1280	640	640
UGA8	2023-2024	FC2-057	Georgia	1999	23	F	Hispanic or Latino	30.1408	Flucelvax	20	40	20	40	FC2-057	10	10			FC2-057	640	640	640	640
UGA8	2023-2024	FM3-110	Georgia	1999	23	F	White	22.5398	FluMist	10	10	5	5	FM3-110	10	10			FM3-110	80	40	20	10
UGA8	2023-2024	660	Georgia	1999	24	M	Asian	29.9158	Fluzone SD	40	160	5	5	660	5	5			660	160	640	40	640
UGA8	2023-2024	688	Georgia	1999	24	F	White	23.4453	Fluzone SD	20	20	5	5	688	320	640			688	160	320	320	320
UGA8	2023-2024	716	Georgia	1999	24	F	White	31.1592	Fluzone SD	5	320	5	5	716	10	160			716	80	1280	5	160
UGA8	2023-2024	FC2-055	Georgia	1999	24	F	White	29.1192	Flucelvax	40	80	5	40	FC2-055	160	160			FC2-055	160	160	40	320
UGA8	2023-2024	FM3-139	Georgia	1998	24	Other	White	25.5624	FluMist	20	20	5	5	FM3-139	10	10			FM3-139	80	80	160	80
UGA8	2023-2024	718	Georgia	1998	25	F	White	26.4763	Fluzone SD	40	80	80	160	718	160	160			718	160	160	5	80
UGA8	2023-2024	749	Georgia	1998	25	F	White	25.8123	Fluzone SD	10	640	5	80	749	40	5120			749	320	10240	5	80
UGA8	2023-2024	CCF1-002	Florida	1998	25	M	White	36.1313	Flucelvax	40	80	40	160	CCF1-002	40	40			CCF1-002	160	320	5	160
UGA8	2023-2024	CCF1-012	Florida	1998	25	F	White	25.3988	Flucelvax	160	160	20	80	CCF1-012	640	640			CCF1-012	320	320	20	40
UGA8	2023-2024	FC2-050	Georgia	1998	25	F	White	25.6891	Flucelvax	40	80	40	80	FC2-050	320	320			FC2-050	5	1280	160	1280
UGA8	2023-2024	FC2-108	Georgia	1998	25	F	White	26.6193	Flucelvax	20	20	5	10	FC2-108	5	5			FC2-108	160	320	80	160
UGA8	2023-2024	FM3-112	Georgia	1998	25	F	Black or AA	24.2792	FluMist	5	10	5	5	FM3-112	5	10			FM3-112	20	40	5	40
UGA8	2023-2024	FM3-156	Georgia	1997	25	F	White	20.7651	FluMist	5	5	5	5	FM3-156	5	5			FM3-156	320	160	20	20
UGA8	2023-2024	FM3-160	Georgia	1998	25	F	White	28.6003	FluMist	40	40	5	5	FM3-160	40	40			FM3-160	40	40	20	40
UGA8	2023-2024	705	Georgia	1997	26	F	White	27.2081	Fluzone SD	20	40	5	5	705	40	40			705	320	320	20	80
UGA8	2023-2024	724	Georgia	1997	26	M	Black or AA	31.7424	Fluzone SD	5	320	5	80	724	5	5			724	40	160	5	5
UGA8	2023-2024	728	Georgia	1997	26	F	White	28.125	Fluzone SD	40	80	5	5	728	80	80			728	320	640	40	80
UGA8	2023-2024	750	Georgia	1997	26	F	Asian	22.8329	Fluzone SD	5	160	5	5	750	5	20			750	80	1280	5	40
UGA8	2023-2024	CCF1-004	Florida	1997	26	M	White	27.0099	Flucelvax	20	40	5	5	CCF1-004	20	20			CCF1-004	80	160	20	20
UGA8	2023-2024	CCF1-024	Florida	1997	26	M	Hispanic or Latino	28.5141	Flucelvax	80	320	10	80	CCF1-024	20	40			CCF1-024	160	320	80	1280
UGA8	2023-2024	CCF1-026	Florida	1996	26	M	White	25.3306	Flucelvax	40	40	5	5	CCF1-026	5	5			CCF1-026	160	160	10	20
UGA8	2023-2024	FC2-010	Georgia	1997	26	F	White	28.9865	Flucelvax	20	20	5	5	FC2-010	5	10			FC2-010	80	10	5	5
UGA8	2023-2024	FC2-059	Georgia	1997	26	M	White	43.7341	Flucelvax	160	320	1280	320	FC2-059	320	320			FC2-059	320	320	40	640
UGA8	2023-2024	FC2-079	Georgia	1997	26	F	White	21.2844	Flucelvax	80	40	10	5	FC2-079	5	40			FC2-079	5	40	5	5
UGA8	2023-2024	FM3-133	Georgia	1997	26	F	Asian	20.7969	FluMist	10	5	5	5	FM3-133	5	5			FM3-133	5	5	5	5
UGA8	2023-2024	507	Georgia	1996	27	F	White	37.3709	Fluzone SD	20	20	5	10	507	20	40			507	320	640	20	160
UGA8	2023-2024	573	Georgia	1996	27	F	White	28.4645	Fluzone SD	80	80	20	160	573	80	160			573	160	160	20	160
UGA8	2023-2024	738	Georgia	1996	27	F	Asian	20.3125	Fluzone SD	80	160	5	5	738	5	160			738	640	1280	20	640
UGA8	2023-2024	CCF1-051	Florida	1996	27	M	White	26.9073	Flucelvax	320	640	5	80	CCF1-051	5	20			CCF1-051	80	160	40	1280
UGA8	2023-2024	FC2-056	Georgia	1996	27	F	Asian	21.2953	Flucelvax	80	80	5	40	FC2-056	40	40			FC2-056	320	320	20	1280
UGA8	2023-2024	FC2-076	Georgia	1996	27	M	White	29.4121	Flucelvax	10	80	5	40	FC2-076	5	320			FC2-076	80	80	5	80
UGA8	2023-2024	FM3-103	Georgia	1996	27	F	White	26.7886	FluMist	20	20	5	5	FM3-103	40	40			FM3-103	160	80	20	20
UGA8	2023-2024	39	Georgia	1994	28	F	White	24.9183	Fluzone SD	10	10	5	5	39	20	40			39	320	320	5	80
UGA8	2023-2024	719	Georgia	1994	28	M	White	27.102	Fluzone SD	5	160	5	5	719	5	20			719	80	1280	5	80
UGA8	2023-2024	FC2-025	Georgia	1995	28	F	Hispanic or Latino	19.8862	Flucelvax	80	160	20	40	FC2-025	160	320			FC2-025	1280	2560	40	640
UGA8	2023-2024	FC2-038	Georgia	1994	28	F	White	40.4817	Flucelvax	5	10	5	5	FC2-038	10	20			FC2-038	40	80	20	80
UGA8	2023-2024	FC2-097	Georgia	1995	28	F	White	25.5454	Flucelvax	20	40	5	5	FC2-097	5	5			FC2-097	80	160	5	40
UGA8	2023-2024	FM3-122	Georgia	1995	28	F	White	20.1125	FluMist	10	10	5	5	FM3-122	20	10			FM3-122	160	80	10	10
UGA8	2023-2024	253	Georgia	1993	29	M	White	22.8255	Fluzone SD	320	160	80	40	253	640	320			253	640	320	40	160
UGA8	2023-2024	631	Georgia	1994	29	F	White	37.7044	Fluzone SD	160	160	20	5	631	40	40			631	320	320	10	40
UGA8	2023-2024	712	Georgia	1994	29	F	White	19.721	Fluzone SD	40	80	5	5	712	5	10			712	80	160	5	10
UGA8	2023-2024	751	Georgia	1994	29	M	Asian	28.4055	Fluzone SD	80	80	5	5	751	5	20			751	40	80	5	40
UGA8	2023-2024	FC2-013	Georgia	1994	29	F	White	21.2965	Flucelvax	40	20	5	5	FC2-013	160	160			FC2-013	640	320	20	160
UGA8	2023-2024	FC2-066	Georgia	1994	29	F	White	28.3786	Flucelvax	10	20	5	5	FC2-066	5	5			FC2-066	10	80	80	80
UGA8	2023-2024	FC2-071	Georgia	1994	29	M	White	23.4978	Flucelvax	320	320	5	40	FC2-071	10	10			FC2-071	640	80	10	160
UGA8	2023-2024	FC2-078	Georgia	1994	29	M	White	29.6492	Flucelvax	20	20	5	5	FC2-078	10	20			FC2-078	160	160	40	80
UGA8	2023-2024	FM3-159	Georgia	1994	29	F	Black or AA	40.3478	FluMist	20	40	5	20	FM3-159	20	80			FM3-159	40	80	5	10
UGA8	2023-2024	FM3-162	Georgia	1993	29	F	Hispanic or Latino	22.2222	FluMist	160	160	5	5	FM3-162	80	40			FM3-162	40	40	20	40
UGA8	2023-2024	FM3-171	Georgia	1994	29	F	White	27.4013	FluMist	10	5	5	5	FM3-171	10	10			FM3-171	160	320	20	20
UGA8	2023-2024	65	Georgia	1993	30	F	Hispanic or Latino	21.0456	Fluzone SD	40	40	5	5	65	10	10			65	640	640	20	40
UGA8	2023-2024	512	Georgia	1993	30	F	White	28.0442	Fluzone SD	20	40	5	5	512	5	5			512	160	160	5	40
UGA8	2023-2024	CCF1-006	Florida	1993	30	M	White	28.0557	Flucelvax	40	40	5	5	CCF1-006	80	80			CCF1-006	80	80	40	80
UGA8	2023-2024	CCF1-007	Florida	1993	30	F	White	27.6888	Flucelvax	80	160	10	80	CCF1-007	5	5			CCF1-007	320	320	40	80
UGA8	2023-2024	FC2-028	Georgia	1992	30	F	White	27.519	Flucelvax	10	40	5	40	FC2-028	80	160			FC2-028	1280	2560	640	640
UGA8	2023-2024	FC2-074	Georgia	1993	30	M	White	28.3867	Flucelvax	40	20	80	5	FC2-074	20	40			FC2-074	320	320	20	80
UGA8	2023-2024	FC2-087	Georgia	1993	30	F	White	30.1367	Flucelvax	20	20	10	5	FC2-087	5	20			FC2-087	40	80	40	80
UGA8	2023-2024	FC2-093	Georgia	1993	30	F	White	31.2455	Flucelvax	40	5	5	5	FC2-093	5	5			FC2-093	80	80	5	5
UGA8	2023-2024	FM3-126	Georgia	1992	30	F	White	25.8227	FluMist	80	80	5	5	FM3-126	5	5			FM3-126	320	320	20	20
UGA8	2023-2024	FM3-137	Georgia	1993	30	F	White	27.42	FluMist	20	20	5	5	FM3-137	5	5			FM3-137	160	160	5	5
UGA8	2023-2024	FM3-167	Georgia	1993	30	F	Black or AA	42.613	FluMist	80	80	5	5	FM3-167	320	160			FM3-167	640	320	320	320
UGA8	2023-2024	232	Georgia	1992	31	F	White	24.1415	Fluzone SD	20	20	40	5	232	160	160			232	160	160	5	40
UGA8	2023-2024	725	Georgia	1992	31	F	Asian	29.0501	Fluzone SD	20	40	5	5	725	20	80			725	640	1280	10	80
UGA8	2023-2024	FC2-034	Georgia	1991	31	M	White	27.5078	Flucelvax	20	20	5	5	FC2-034	40	80			FC2-034	40	40	20	20
UGA8	2023-2024	FM3-113	Georgia	1992	31	M	Hispanic or Latino	31.9515	FluMist	20	20	5	5	FM3-113	5	5			FM3-113	40	40	20	20
UGA8	2023-2024	FM3-150	Georgia	1992	31	M	White	21.4619	FluMist	80	40	10	5	FM3-150	40	40			FM3-150	160	160	20	5
UGA8	2023-2024	597	Georgia	1991	32	F	White	30.7873	Fluzone SD	80	40	20	20	597	10	20			597	1280	640	5	20
UGA8	2023-2024	CCF1-003	Florida	1991	32	F	Hispanic or Latino	22.3432	Flucelvax	20	20	5	5	CCF1-003	80	40			CCF1-003	320	320	320	320
UGA8	2023-2024	CCF1-005	Florida	1991	32	M	White	26.1913	Flucelvax	20	40	5	10	CCF1-005	20	40			CCF1-005	320	320	20	80
UGA8	2023-2024	FC2-005	Georgia	1991	32	F	Hispanic or Latino	21.5349	Flucelvax	20	20	5	5	FC2-005	10	20			FC2-005	640	640	40	640
UGA8	2023-2024	FC2-026	Georgia	1991	32	F	White	22.8903	Flucelvax	20	20	5	10	FC2-026	5	5			FC2-026	160	320	40	160
UGA8	2023-2024	FC2-072	Georgia	1991	32	M	White	23.9198	Flucelvax	160	160	10	20	FC2-072	40	40			FC2-072	160	160	20	80
UGA8	2023-2024	703	Georgia	1990	33	M	Black or AA	22.9937	Fluzone SD	10	20	5	5	703	80	80			703	160	160	10	20
UGA8	2023-2024	714	Georgia	1990	33	F	White	22.7677	Fluzone SD	5	80	5	10	714	5	160			714	20	320	5	40
UGA8	2023-2024	721	Georgia	1989	33	M	White	45.7199	Fluzone SD	5	640	5	640	721	5	20			721	80	10240	5	640
UGA8	2023-2024	CCF1-017	Florida	1990	33	M	White	24.6182	Flucelvax	20	40	5	40	CCF1-017	10	40			CCF1-017	320	320	40	80
UGA8	2023-2024	FC2-077	Georgia	1990	33	M	White	25.4749	Flucelvax	20	20	20	5	FC2-077	320	160			FC2-077	320	320	20	40
UGA8	2023-2024	443	Georgia	1988	34	F	White	36.4662	Fluzone SD	5	5	5	5	443	20	640			443	320	320	10	320
UGA8	2023-2024	CCF1-023	Florida	1989	34	M	Asian	23.939	Flucelvax	40	10	5	10	CCF1-023	5	320			CCF1-023	320	160	320	160
UGA8	2023-2024	CCF1-025	Florida	1988	34	F	White	28.8361	Flucelvax	5	5	5	5	CCF1-025	5	5			CCF1-025	160	320	5	40
UGA8	2023-2024	CCF1-048	Florida	1989	34	F	White	42.1649	FluMist	5	5	5	5	CCF1-048	5	40			CCF1-048	80	80	5	10
UGA8	2023-2024	FC2-004	Georgia	1989	34	M	White	20.6216	Flucelvax	20	20	20	20	FC2-004	320	320			FC2-004	160	160	10	40
UGA8	2023-2024	FC2-051	Georgia	1989	34	F	White	32.6498	Flucelvax	5	40	5	5	FC2-051	160	1280			FC2-051	40	160	5	640
UGA8	2023-2024	FC2-053	Georgia	1989	34	M	White	23.7894	Flucelvax	20	40	5	5	FC2-053	80	80			FC2-053	80	80	10	40
UGA8	2023-2024	FC2-083	Georgia	1988	34	F	White	29.7521	Flucelvax	40	40	5	5	FC2-083	5	5			FC2-083	80	80	5	40
UGA8	2023-2024	FM3-138	Georgia	1989	34	F	White	21.4102	FluMist	10	10	5	5	FM3-138	40	20			FM3-138	160	160	5	5
UGA8	2023-2024	677	Georgia	1987	35	F	White	25.9909	Fluzone SD	5	5	5	5	677	5	5			677	320	160	5	40
UGA8	2023-2024	702	Georgia	1988	35	M	White	28.089	Fluzone SD	5	20	5	5	702	10	40			702	640	640	10	80
UGA8	2023-2024	706	Georgia	1988	35	F	White	19.5645	Fluzone SD	10	20	5	5	706	20	40			706	320	640	10	80
UGA8	2023-2024	CCF1-001	Florida	1988	35	M	White	29.0517	Flucelvax	10	10	5	5	CCF1-001	20	40			CCF1-001	320	320	40	80
UGA8	2023-2024	CCF1-018	Florida	1988	35	F	Hispanic or Latino	22.4813	Flucelvax	40	40	5	5	CCF1-018	5	40			CCF1-018	40	80	5	80
UGA8	2023-2024	CCF1-038	Florida	1988	35	F	White	56.0804	Flucelvax	40	160	5	80	CCF1-038	5	20			CCF1-038	80	320	10	80
UGA8	2023-2024	FC2-084	Georgia	1988	35	F	White	30.4697	Flucelvax	40	40	5	5	FC2-084	160	160			FC2-084	640	320	160	160
UGA8	2023-2024	FC2-103	Georgia	1988	35	F	White	32.2071	Flucelvax	40	40	5	5	FC2-103	80	80			FC2-103	40	40	10	20
UGA8	2023-2024	FM3-050	Georgia	1987	35	M	White	40.8191	FluMist	5	10	5	5	FM3-050	5	5			FM3-050	20	20	5	5
UGA8	2023-2024	FM3-152	Georgia	1988	35	M	Hispanic or Latino	33.7328	FluMist	160	80	5	5	FM3-152	20	20			FM3-152	320	160	5	20
UGA8	2023-2024	610	Georgia	1987	36	F	White	25.9221	Fluzone SD	40	80	5	20	610	640	640			610	160	160	5	80
UGA8	2023-2024	680	Georgia	1987	36	M	White	32.4963	Fluzone SD	40	40	5	5	680	320	160			680	640	320	160	80
UGA8	2023-2024	694	Georgia	1986	36	F	White	24.1702	Fluzone SD	40	40	5	5	694	40	40			694	320	320	10	40
UGA8	2023-2024	FC2-001	Georgia	1986	36	M	White	23.8053	Flucelvax	40	80	20	5	FC2-001	5	5			FC2-001	80	80	80	80
UGA8	2023-2024	FC2-008	Georgia	1987	36	F	White	28.0602	Flucelvax	40	80	5	5	FC2-008	80	80			FC2-008	640	640	320	320
UGA8	2023-2024	FC2-089	Georgia	1987	36	F	White	24.4038	Flucelvax	20	20	5	5	FC2-089	20	40			FC2-089	80	80	5	5
UGA8	2023-2024	FM3-134	Georgia	1987	36	F	White	28.4977	FluMist	10	10	5	5	FM3-134	20	20			FM3-134	40	40	80	80
UGA8	2023-2024	FM3-164	Georgia	1987	36	F	White	28.4913	FluMist	40	40	20	20	FM3-164	160	160			FM3-164	160	160	5	40
UGA8	2023-2024	726	Georgia	1985	37	F	White	30.6978	Fluzone SD	5	40	5	5	726	80	160			726	1280	2560	5	160
UGA8	2023-2024	FC2-024	Georgia	1986	37	F	Black or AA	54.3556	Flucelvax	20	80	10	80	FC2-024	80	160			FC2-024	80	160	20	40
UGA8	2023-2024	FM3-104	Georgia	1985	37	M	Hispanic or Latino	45.639	FluMist	40	20	20	10	FM3-104	640	320			FM3-104	640	320	40	40
UGA8	2023-2024	FM3-118	Georgia	1986	37	F	White	27.97	FluMist	5	5	5	5	FM3-118	5	5			FM3-118	320	160	10	10
UGA8	2023-2024	250	Georgia	1984	38	F	White	27.4821	Fluzone SD	80	80	40	5	250	5	10			250	640	320	10	20
UGA8	2023-2024	720	Georgia	1985	38	F	White	46.5542	Fluzone SD	20	5	5	5	720	5	10			720	160	160	5	160
UGA8	2023-2024	732	Georgia	1985	38	F	White	30.8576	Fluzone SD	40	80	40	80	732	5	20			732	160	640	10	20
UGA8	2023-2024	739	Georgia	1984	38	F	Asian	22.8329	Fluzone SD	5	5	5	5	739	5	640			739	40	640	5	5
UGA8	2023-2024	754	Georgia	1985	38	F	Asian	29.2101	Fluzone SD	5	320	5	640	754	5	40			754	40	160	20	160
UGA8	2023-2024	CCF1-029	Florida	1985	38	F	Black or AA	28.9062	Flucelvax	80	80	5	10	CCF1-029	80	80			CCF1-029	160	320	80	160
UGA8	2023-2024	FC2-002	Georgia	1984	38	F	White	30.9169	Flucelvax	5	40	5	20	FC2-002	5	5			FC2-002	40	40	40	40
UGA8	2023-2024	FC2-065	Georgia	1985	38	F	White	30.5497	Flucelvax	5	10	5	20	FC2-065	5	20			FC2-065	320	160	160	1280
UGA8	2023-2024	FC2-069	Georgia	1985	38	M	White	39.4221	Flucelvax	160	160	5	80	FC2-069	80	640			FC2-069	2560	160	640	640
UGA8	2023-2024	FM3-163	Georgia	1985	38	M	Hispanic or Latino	33.8347	FluMist	5	5	5	5	FM3-163	5	20			FM3-163	5	5	5	10
UGA8	2023-2024	207	Georgia	1984	39	M	White	22.9446	Fluzone SD	20	20	5	5	207	160	160			207	320	320	40	40
UGA8	2023-2024	727	Georgia	1984	39	M	Asian	22.5398	Fluzone SD	80	80	80	80	727	20	40			727	320	1280	80	160
UGA8	2023-2024	CCF1-037	Florida	1984	39	M	White	26.345	Flucelvax	5	40	5	5	CCF1-037	5	20			CCF1-037	40	160	10	80
UGA8	2023-2024	FM3-105	Georgia	1984	39	F	White	40.4028	FluMist	10	5	5	5	FM3-105	5	5			FM3-105	160	160	20	10
UGA8	2023-2024	491	Georgia	1983	40	M	White	38.1076	Fluzone SD	10	20	5	5	491	5	5			491	40	40	10	40
UGA8	2023-2024	FC2-090	Georgia	1983	40	F	White	24.334	Flucelvax	20	20	5	5	FC2-090	10	10			FC2-090	640	640	320	160
UGA8	2023-2024	FC2-110	Georgia	1983	40	F	White	28.75	Flucelvax	10	20	5	5	FC2-110	5	20			FC2-110	80	80	10	40
UGA8	2023-2024	FM3-014	Georgia	1982	40	F	White	25.2039	FluMist	5	5	5	5	FM3-014	5	5			FM3-014	40	40	5	5
UGA8	2023-2024	438	Georgia	1981	41	M	White	30.6658	Fluzone SD	5	5	5	5	438	5	5			438	5	40	5	40
UGA8	2023-2024	522	Georgia	1981	41	M	Hispanic or Latino	26.3118	Fluzone SD	5	10	5	5	522	5	20			522	160	320	10	80
UGA8	2023-2024	696	Georgia	1981	41	F	White	28.7196	Fluzone SD	5	80	5	5	696	5	160			696	20	320	5	40
UGA8	2023-2024	CCF1-027	Florida	1982	41	F	White	23.7954	Flucelvax	2560	320	10	20	CCF1-027	5	40			CCF1-027	40	80	40	80
UGA8	2023-2024	FC2-070	Georgia	1982	41	F	White	35.6682	Flucelvax	5	10	5	5	FC2-070	5	40			FC2-070	80	640	20	80
UGA8	2023-2024	FC2-112	Georgia	1981	41	F	White	23.6095	Flucelvax	5	5	5	5	FC2-112	20	10			FC2-112	20	20	40	40
UGA8	2023-2024	128	Georgia	1981	42	F	Black or AA	35.6143	Fluzone SD	40	320	20	160	128	160	640			128	80	320	10	80
UGA8	2023-2024	215	Georgia	1981	42	F	White	23.6308	Fluzone SD	5	5	5	5	215	40	80			215	20	20	10	40
UGA8	2023-2024	686	Georgia	1981	42	M	White	29.7305	Fluzone SD	20	20	20	5	686	20	20			686	160	160	10	20
UGA8	2023-2024	689	Georgia	1981	42	F	White	20.7605	Fluzone SD	160	160	5	5	689	40	80			689	80	80	20	40
UGA8	2023-2024	CCF1-033	Florida	1981	42	F	White	41.9249	Flucelvax	20	20	5	5	CCF1-033	5	80			CCF1-033	640	1280	640	640
UGA8	2023-2024	FC2-049	Georgia	1981	42	M	White	24.2803	Flucelvax	40	40	5	20	FC2-049	5	5			FC2-049	40	40	40	40
UGA8	2023-2024	FC2-098	Georgia	1980	42	F	White	22.0933	Flucelvax	5	5	5	5	FC2-098	40	40			FC2-098	40	5	40	160
UGA8	2023-2024	FC2-099	Georgia	1981	42	F	White	21.474	Flucelvax	10	10	5	5	FC2-099	40	80			FC2-099	640	640	10	20
UGA8	2023-2024	FM3-161	Georgia	1981	42	F	White	30.6015	FluMist	40	40	20	10	FM3-161	10	10			FM3-161	40	40	5	10
UGA8	2023-2024	300	Georgia	1979	43	F	White	25.9757	Fluzone SD	20	40	5	5	300	5	20			300	80	80	20	80
UGA8	2023-2024	461	Georgia	1980	43	M	White	32.1543	Fluzone SD	20	20	5	5	461	5	10			461	10	40	20	40
UGA8	2023-2024	596	Georgia	1980	43	F	White	28.0245	Fluzone SD	5	10	5	5	596	10	160			596	40	80	5	160
UGA8	2023-2024	219	Georgia	1979	44	M	White	29.8087	Fluzone SD	40	40	5	5	219	20	10			219	320	320	80	40
UGA8	2023-2024	572	Georgia	1979	44	F	White	25.2796	Fluzone SD	40	80	20	160	572	5	10			572	80	80	10	80
UGA8	2023-2024	CCF1-039	Florida	1979	44	F	Black or AA	34.8882	Flucelvax	80	40	5	40	CCF1-039	5	80			CCF1-039	160	320	40	320
UGA8	2023-2024	FM3-072	Georgia	1978	44	M	White	28.7556	FluMist	20	20	10	5	FM3-072	5	5			FM3-072	40	20	5	5
UGA8	2023-2024	FM3-128	Georgia	1979	44	F	White	27.1812	FluMist	80	80	5	5	FM3-128	40	20			FM3-128	20	5	10	20
UGA8	2023-2024	748	Georgia	1978	45	M	White	30.7407	Fluzone SD	5	40	5	5	748	5	5			748	80	640	80	640
UGA8	2023-2024	FC2-007	Georgia	1977	45	F	White	22.5663	Flucelvax	5	5	5	5	FC2-007	5	5			FC2-007	80	40	40	40
UGA8	2023-2024	FC2-068	Georgia	1978	45	M	White	30.1557	Flucelvax	40	20	5	10	FC2-068	40	20			FC2-068	40	1280	40	80
UGA8	2023-2024	FM3-129	Georgia	1978	45	F	Hispanic or Latino	26.582	FluMist	10	10	5	5	FM3-129	5	5			FM3-129	40	5	5	5
UGA8	2023-2024	FM3-155	Georgia	1978	45	F	Black or AA	28.4769	FluMist	20	10	10	5	FM3-155	5	10			FM3-155	40	20	20	10
UGA8	2023-2024	22	Georgia	1977	46	M	White	46.3957	Fluzone SD	80	40	5	5	22	5	20			22	40	40	80	80
UGA8	2023-2024	249	Georgia	1977	46	F	White	30.0573	Fluzone SD	10	5	10	5	249	20	20			249	160	40	40	20
UGA8	2023-2024	337	Georgia	1977	46	F	White	26.3459	Fluzone SD	5	10	5	5	337	5	20			337	40	80	40	80
UGA8	2023-2024	704	Georgia	1977	46	M	White	31.342	Fluzone SD	20	40	5	5	704	40	80			704	40	40	20	20
UGA8	2023-2024	FC2-020	Georgia	1977	46	F	Black or AA	32.336	Flucelvax	80	80	20	20	FC2-020	320	160			FC2-020	160	20	160	80
UGA8	2023-2024	FC2-060	Georgia	1977	46	F	White	24.6559	Flucelvax	10	5	5	5	FC2-060	40	20			FC2-060	80	40	20	20
UGA8	2023-2024	FC2-102	Georgia	1977	46	F	White	34.208	Flucelvax	20	20	5	5	FC2-102	5	5			FC2-102	640	1280	5	320
UGA8	2023-2024	FC2-109	Georgia	1977	46	F	White	26.3361	Flucelvax	80	80	5	5	FC2-109	20	20			FC2-109	160	160	40	40
UGA8	2023-2024	662	Georgia	1975	47	F	Black or AA	32.0249	Fluzone SD	20	20	5	5	662	80	40			662	80	80	5	10
UGA8	2023-2024	715	Georgia	1976	47	F	White	27.4382	Fluzone SD	5	5	5	5	715	5	10			715	80	80	40	80
UGA8	2023-2024	FC2-067	Georgia	1976	47	F	White	28.8037	Flucelvax	5	5	5	5	FC2-067	40	20			FC2-067	10	40	20	20
UGA8	2023-2024	220	Georgia	1975	48	F	White	45.2051	Fluzone SD	20	80	5	5	220	20	40			220	40	80	5	40
UGA8	2023-2024	386	Georgia	1975	48	F	White	26.4317	Fluzone SD	5	40	5	5	386	80	160			386	80	80	5	40
UGA8	2023-2024	409	Georgia	1974	48	F	Black or AA	36.3122	Fluzone SD	5	10	5	10	409	10	20			409	80	160	20	80
UGA8	2023-2024	422	Georgia	1975	48	F	White	24.9898	Fluzone SD	10	20	5	5	422	5	40			422	80	40	10	160
UGA8	2023-2024	427	Georgia	1975	48	F	White	21.2071	Fluzone SD	5	5	5	5	427	5	5			427	40	40	5	20
UGA8	2023-2024	457	Georgia	1974	48	M	White	32.6964	Fluzone SD	80	80	40	5	457	5	20			457	160	160	20	40
UGA8	2023-2024	CCF1-010	Florida	1975	48	F	Hispanic or Latino	34.6809	Flucelvax	10	20	5	5	CCF1-010	5	5			CCF1-010	20	40	20	160
UGA8	2023-2024	CCF1-015	Florida	1975	48	F	Hispanic or Latino	38.485	Flucelvax	20	160	5	40	CCF1-015	160	5			CCF1-015	80	320	80	80
UGA8	2023-2024	FC2-058	Georgia	1975	48	F	Black or AA	25.2764	Flucelvax	80	80	40	40	FC2-058	320	320			FC2-058	80	80	10	160
UGA8	2023-2024	FM3-114	Georgia	1975	48	F	White	31.0091	FluMist	5	5	5	5	FM3-114	20	20			FM3-114	160	160	5	5
UGA8	2023-2024	701	Georgia	1973	49	F	White	34.0155	Fluzone SD	10	10	5	5	701	10	10			701	20	40	10	20
UGA8	2023-2024	743	Georgia	1974	49	F	White	24.5675	Fluzone SD	5	5	5	5	743	80	160			743	160	320	20	160
UGA8	2023-2024	FC2-104	Georgia	1973	49	F	White	30.6015	Flucelvax	10	10	5	5	FC2-104	5	5			FC2-104	20	40	5	40
UGA8	2023-2024	570	Georgia	1972	50	F	White	21.7616	Fluzone SD	5	5	5	5	570	10	40			570	80	160	20	160
UGA8	2023-2024	665	Georgia	1973	50	F	White	25.2801	Fluzone SD	10	10	5	5	665	5	5			665	320	320	160	80
UGA8	2023-2024	685	Georgia	1972	50	M	White	52.5392	Fluzone SD	20	20	5	5	685	10	10			685	80	80	40	20
UGA8	2023-2024	741	Georgia	1973	50	M	Asian	23.1481	Fluzone SD	5	20	5	5	741	5	10			741	5	160	5	5
UGA8	2023-2024	CCF1-020	Florida	1973	50	F	White	32.2708	Flucelvax	20	40	5	5	CCF1-020	160	160			CCF1-020	160	160	320	320
UGA8	2023-2024	CCF1-045	Florida	1973	50	F	Hispanic or Latino	42.6251	Flucelvax	10	80	5	40	CCF1-045	5	80			CCF1-045	80	5	160	160
UGA8	2023-2024	CCF1-053	Florida	1973	50	F	White	25.2761	Flucelvax	5	5	5	5	CCF1-053	5	10			CCF1-053	160	160	40	80
UGA8	2023-2024	CCF1-055	Florida	1973	50	F	White	32.1007	Flucelvax	5	80	5	80	CCF1-055	20	80			CCF1-055	80	160	80	320
UGA8	2023-2024	FC2-063	Georgia	1973	50	F	White	23.5149	Flucelvax	5	10	5	20	FC2-063	5	20			FC2-063	40	80	10	40
UGA8	2023-2024	360	Georgia	1972	51	F	White	24.1966	Fluzone SD	5	5	5	5	360	80	160			360	160	320	20	5
UGA8	2023-2024	397	Georgia	1972	51	F	Black or AA	38.218	Fluzone SD	5	5	5	5	397	5	5			397	40	5	10	5
UGA8	2023-2024	635	Georgia	1972	51	F	White	37.0602	Fluzone SD	20	10	5	10	635	5	10			635	320	320	10	20
UGA8	2023-2024	708	Georgia	1972	51	F	White	21.7976	Fluzone SD	10	20	5	5	708	5	20			708	320	640	320	320
UGA8	2023-2024	746	Georgia	1972	51	F	White	26.0585	Fluzone SD	5	10	5	5	746	20	40			746	80	160	20	40
UGA8	2023-2024	CCF1-014	Florida	1972	51	F	White	27.5873	Flucelvax	40	80	5	80	CCF1-014	320	320			CCF1-014	160	160	80	640
UGA8	2023-2024	CCF1-043	Florida	1972	51	F	White	31.1816	Flucelvax	5	40	5	5	CCF1-043	5	20			CCF1-043	10	5	40	40
UGA8	2023-2024	CCF1-046	Florida	1972	51	F	Hispanic or Latino	22.7752	Flucelvax	20	40	5	80	CCF1-046	40	320			CCF1-046	5	80	40	160
UGA8	2023-2024	246	Georgia	1971	52	F	White	25.0805	Fluzone SD	5	10	5	5	246	10	20			246	20	40	10	160
UGA8	2023-2024	462	Georgia	1971	52	F	White	24.1702	Fluzone SD	10	20	5	5	462	10	320			462	40	80	80	160
UGA8	2023-2024	669	Georgia	1971	52	F	Asian	29.6826	Fluzone SD	5	5	5	5	669	20	40			669	640	640	160	160
UGA8	2023-2024	693	Georgia	1971	52	F	Black or AA	32.8614	Fluzone SD	5	20	10	40	693	80	160			693	80	160	40	80
UGA8	2023-2024	717	Georgia	1971	52	F	White	37.5431	Fluzone SD	10	40	5	5	717	40	80			717	320	320	40	640
UGA8	2023-2024	742	Georgia	1971	52	M	White	35.3218	Fluzone SD	5	10	5	5	742	5	5			742	40	80	5	160
UGA8	2023-2024	747	Georgia	1971	52	F	Black or AA	25.1429	Fluzone SD	5	10	5	5	747	160	320			747	40	80	5	20
UGA8	2023-2024	CCF1-021	Florida	1971	52	M	White	39.5149	Flucelvax	5	80	10	80	CCF1-021	5	10			CCF1-021	80	160	40	80
UGA8	2023-2024	FC2-075	Georgia	1971	52	F	White	21.6397	Flucelvax	40	40	5	20	FC2-075	160	160			FC2-075	320	640	320	320
UGA8	2023-2024	518	Georgia	1970	53	M	White	34.4354	Fluzone SD	10	40	5	5	518	80	80			518	80	80	20	40
UGA8	2023-2024	668	Georgia	1969	53	F	White	35.4192	Fluzone SD	5	20	5	5	668	10	10			668	80	80	20	40
UGA8	2023-2024	CCF1-016	Florida	1969	53	F	White	19.1327	Flucelvax	40	80	5	40	CCF1-016	10	80			CCF1-016	320	640	320	640
UGA8	2023-2024	CCF1-019	Florida	1970	53	F	White	26.9896	Flucelvax	5	40	5	80	CCF1-019	160	160			CCF1-019	160	320	160	320
UGA8	2023-2024	CCF1-035	Florida	1970	53	M	Hispanic or Latino	30.1194	Flucelvax	10	20	5	5	CCF1-035	5	10			CCF1-035	20	40	80	80
UGA8	2023-2024	CCF1-054	Florida	1970	53	F	White	22.6561	Flucelvax	40	160	20	80	CCF1-054	10	40			CCF1-054	640	640	640	640
UGA8	2023-2024	FC2-016	Georgia	1969	53	M	White	25.6321	Flucelvax	80	80	5	160	FC2-016	40	160			FC2-016	40	160	40	640
UGA8	2023-2024	FC2-081	Georgia	1970	53	F	Black or AA	32.4696	Flucelvax	20	80	5	80	FC2-081	5	40			FC2-081	80	80	40	80
UGA8	2023-2024	321	Georgia	1968	54	F	White	24.5178	Fluzone SD	5	5	5	5	321	5	5			321	40	10	10	20
UGA8	2023-2024	340	Georgia	1969	54	M	White	23.8634	Fluzone SD	5	5	5	5	340	10	20			340	160	160	40	80
UGA8	2023-2024	412	Georgia	1969	54	F	White	20.012	Fluzone SD	10	20	5	5	412	5	5			412	40	160	10	80
UGA8	2023-2024	FC2-091	Georgia	1969	54	F	White	26.1752	Flucelvax	20	20	5	5	FC2-091	10	20			FC2-091	160	80	20	20
UGA8	2023-2024	CCF1-044	Florida	1968	55	F	Black or AA	28.2251	Flucelvax	10	20	5	5	CCF1-044	5	5			CCF1-044	5	80	10	160
UGA8	2023-2024	CCF1-052	Florida	1968	55	F	White	39.0615	Flucelvax	5	5	5	5	CCF1-052	5	5			CCF1-052	10	40	20	20
UGA8	2023-2024	FC2-054	Georgia	1967	55	Other	White	34.5034	Flucelvax	10	10	5	5	FC2-054	5	20			FC2-054	80	160	80	160
UGA8	2023-2024	358	Georgia	1967	56	F	White	40.1639	Fluzone SD	5	80	5	5	358	10	40			358	20	160	40	80
UGA8	2023-2024	417	Georgia	1967	56	M	White	25.4021	Fluzone SD	5	5	5	5	417	5	5			417	20	40	20	20
UGA8	2023-2024	575	Georgia	1966	57	M	White	28.2459	Fluzone SD	5	5	5	5	575	20	40			575	80	160	160	160
UGA8	2023-2024	675	Georgia	1966	57	F	White	28.2828	Fluzone SD	5	40	5	5	675	5	5			675	20	40	10	20
UGA8	2023-2024	678	Georgia	1966	57	F	White	30.9747	Fluzone SD	5	5	5	5	678	20	320			678	40	40	80	640
UGA8	2023-2024	692	Georgia	1965	57	F	White	25.9507	Fluzone SD	5	10	5	5	692	40	160			692	40	40	10	20
UGA8	2023-2024	699	Georgia	1966	57	F	White	29.5317	Fluzone SD	10	40	5	5	699	5	40			699	10	80	5	20
UGA8	2023-2024	CCF1-049	Florida	1966	57	F	White	27.6166	Flucelvax	5	10	5	20	CCF1-049	5	10			CCF1-049	5	80	20	160
UGA8	2023-2024	FC2-080	Georgia	1966	57	F	White	41.8733	Flucelvax	20	40	5	20	FC2-080	10	20			FC2-080	10	10	20	80
UGA8	2023-2024	FC2-096	Georgia	1966	57	F	White	29.3772	Flucelvax	40	40	5	5	FC2-096	40	80			FC2-096	80	160	80	80
UGA8	2023-2024	FC2-100	Georgia	1966	57	M	White	22.2643	Flucelvax	20	20	5	5	FC2-100	10	20			FC2-100	320	320	160	160
UGA8	2023-2024	661	Georgia	1964	58	F	White	24.3836	Fluzone SD	5	20	5	5	661	5	20			661	20	80	10	40
UGA8	2023-2024	664	Georgia	1965	58	F	White	26.5338	Fluzone SD	20	40	5	5	664	40	80			664	80	160	5	80
UGA8	2023-2024	707	Georgia	1965	58	F	White	19.5929	Fluzone SD	5	5	5	5	707	5	10			707	80	80	80	80
UGA8	2023-2024	CCF1-022	Florida	1964	58	F	White	32.2979	Flucelvax	10	20	5	5	CCF1-022	640	640			CCF1-022	40	320	640	1280
UGA8	2023-2024	432	Georgia	1963	59	M	White	26.3319	Fluzone SD	20	20	5	5	432	40	20			432	80	20	160	80
UGA8	2023-2024	606	Georgia	1964	59	F	White	32.9635	Fluzone SD	10	20	5	5	606	5	10			606	20	40	40	80
UGA8	2023-2024	607	Georgia	1964	59	M	White	34.4729	Fluzone SD	10	20	5	5	607	80	160			607	160	320	160	160
UGA8	2023-2024	682	Georgia	1964	59	F	White	23.1291	Fluzone SD	40	40	5	10	682	20	80			682	40	40	80	40
UGA8	2023-2024	755	Georgia	1964	59	M	White	28.1575	Fluzone SD	20	20	5	5	755	5	20			755	20	40	10	20
UGA8	2023-2024	FC2-048	Georgia	1964	59	F	White	38.8231	Flucelvax	5	5	5	5	FC2-048	10	40			FC2-048	80	80	160	160
UGA8	2023-2024	305	Georgia	1963	60	M	White	31.2751	Fluzone SD	10	20	5	5	305	40	80			305	80	160	160	160
UGA8	2023-2024	416	Georgia	1963	60	F	White	19.5707	Fluzone SD	5	10	5	5	416	5	10			416	80	160	160	320
UGA8	2023-2024	578	Georgia	1962	60	F	White	43.4921	Fluzone SD	20	40	5	20	578	80	80			578	80	320	40	160
UGA8	2023-2024	709	Georgia	1963	60	F	White	37.5431	Fluzone SD	20	40	5	5	709	5	10			709	80	320	320	320
UGA8	2023-2024	722	Georgia	1963	60	F	White	28.8625	Fluzone SD	5	10	5	20	722	5	40			722	80	80	40	160
UGA8	2023-2024	FC2-095	Georgia	1963	60	F	White	31.8827	Flucelvax	20	20	5	5	FC2-095	5	10			FC2-095	80	160	80	80
UGA8	2023-2024	359	Georgia	1962	61	F	White	32.245	Fluzone SD	5	20	5	5	359	5	20			359	40	160	20	80
UGA8	2023-2024	600	Georgia	1962	61	M	White	36.9521	Fluzone SD	5	5	5	5	600	5	5			600	160	80	80	80
UGA8	2023-2024	663	Georgia	1961	61	F	White	24.734	Fluzone SD	5	10	5	5	663	5	10			663	40	40	5	40
UGA8	2023-2024	670	Georgia	1961	61	F	White	36.6498	Fluzone SD	20	20	10	20	670	5	5			670	160	160	160	160
UGA8	2023-2024	710	Georgia	1962	61	F	White	0	Fluzone SD	80	160	80	160	710	5	1280			710	160	320	80	320
UGA8	2023-2024	CCF1-034	Florida	1961	61	F	White	29.3427	Flucelvax	5	5	5	5	CCF1-034	5	40			CCF1-034	5	160	80	160
UGA8	2023-2024	352	Georgia	1961	62	M	White	27.0235	Fluzone SD	40	40	5	5	352	20	40			352	80	160	80	80
UGA8	2023-2024	384	Georgia	1961	62	F	White	26.911	Fluzone SD	5	10	5	10	384	320	160			384	320	160	20	40
UGA8	2023-2024	403	Georgia	1961	62	F	White	27.3992	Fluzone SD	10	80	5	5	403	20	80			403	80	80	20	160
UGA8	2023-2024	425	Georgia	1960	62	F	White	39.9109	Fluzone SD	20	80	5	5	425	40	40			425	160	640	40	320
UGA8	2023-2024	602	Georgia	1961	62	F	White	24.0944	Fluzone SD	10	40	5	5	602	10	20			602	40	80	20	40
UGA8	2023-2024	58	Georgia	1960	63	F	White	34.1533	Fluzone SD	5	160	5	5	58	80	160			58	80	320	40	320
UGA8	2023-2024	89	Georgia	1960	63	M	White	30.511	Fluzone SD	160	320	40	80	89	10	10			89	160	320	160	320
UGA8	2023-2024	599	Georgia	1959	63	M	White	36.3833	Fluzone SD	20	20	5	5	599	5	5			599	40	40	10	80
UGA8	2023-2024	691	Georgia	1960	63	M	White	33.2276	Fluzone SD	5	5	5	5	691	5	5			691	20	20	160	160
UGA8	2023-2024	86	Georgia	1959	64	M	White	31.973	Fluzone SD	160	80	40	20	86	10	10			86	160	80	80	80
UGA8	2023-2024	629	Georgia	1959	64	F	White	22.7499	Fluzone SD	5	5	5	5	629	40	80			629	80	80	160	160
UGA8	2023-2024	753	Georgia	1959	64	F	White	26.4325	Fluzone SD	80	80	40	80	753	10	40			753	160	640	20	80
UGA8	2023-2024	FC2-044	Georgia	1959	64	F	White	39.0743	Flucelvax	5	5	5	5	FC2-044	10	40			FC2-044	20	20	20	20
UGA8	2023-2024	FC2-088	Georgia	1959	64	F	White	29.0501	Flucelvax	20	10	5	5	FC2-088	320	160			FC2-088	160	80	40	20
UGA8	2023-2024	FC2-101	Georgia	1959	64	F	White	25.7325	Flucelvax	10	10	5	5	FC2-101	20	40			FC2-101	80	40	2560	640
UGA8	2023-2024	306	Georgia	1957	65	F	White	27.382	Fluzone HD	20	40	5	20	306	5	10			306	160	160	160	320
UGA8	2023-2024	347	Georgia	1958	65	M	White	26.3381	Fluzone SD	20	40	5	5	347	40	80			347	80	160	80	80
UGA8	2023-2024	654	Georgia	1958	65	F	White	26.2814	Fluzone HD	5	10	5	5	654	10	20			654	40	80	20	40
UGA8	2023-2024	673	Georgia	1958	65	M	White	25.0889	Fluzone HD	40	40	5	5	673	5	10			673	20	160	5	20
UGA8	2023-2024	FA1-008	Georgia	1958	65	M	White	23.8444	FLUAD	10	20	5	5	FA1-008	10	20			FA1-008	640	640	160	320
UGA8	2023-2024	FA1-012	Georgia	1958	65	M	White	28.5168	FLUAD	40	80	5	160	FA1-012	40	160			FA1-012	80	160	640	1280
UGA8	2023-2024	FA1-022	Georgia	1958	65	F	White	25.3583	FLUAD	5	20	5	5	FA1-022	5	5			FA1-022	40	10	5	5
UGA8	2023-2024	FA1-029	Georgia	1958	65	F	White	32.6013	FLUAD	5	10	5	5	FA1-029	5	20			FA1-029	40	80	40	80
UGA8	2023-2024	FC2-064	Georgia	1958	65	F	Black or AA	27.2916	Flucelvax	20	10	5	5	FC2-064	40	40			FC2-064	1280	20	20	160
UGA8	2023-2024	312	Georgia	1957	66	F	White	31.8764	Fluzone HD	20	80	5	5	312	20	80			312	80	320	10	80
UGA8	2023-2024	586	Georgia	1957	66	M	White	30.7737	Fluzone HD	10	80	5	40	586	40	80			586	320	640	40	640
UGA8	2023-2024	736	Georgia	1957	66	F	White	24.5347	Fluzone SD	5	20	5	40	736	10	40			736	40	80	40	320
UGA8	2023-2024	FA1-049	Georgia	1957	66	F	White	27.0102	FLUAD	20	20	40	40	FA1-049	5	10			FA1-049	320	320	10	40
UGA8	2023-2024	379	Georgia	1956	67	F	White	23.7984	Fluzone HD	10	20	20	40	379	5	5			379	10	20	20	40
UGA8	2023-2024	380	Georgia	1955	67	M	White	27.0885	Fluzone HD	5	10	5	5	380	5	5			380	10	20	160	320
UGA8	2023-2024	535	Georgia	1956	67	F	White	27.7925	Fluzone HD	40	40	10	5	535	10	40			535	160	80	40	40
UGA8	2023-2024	611	Georgia	1956	67	M	White	21.8459	Fluzone HD	80	160	10	40	611	5	20			611	320	320	640	320
UGA8	2023-2024	667	Georgia	1956	67	M	White	25.5863	Fluzone HD	20	20	80	5	667	5	5			667	160	80	40	160
UGA8	2023-2024	737	Georgia	1956	67	M	White	24.3936	Fluzone SD	5	10	5	5	737	10	10			737	40	40	80	80
UGA8	2023-2024	CCF1-047	Florida	1956	67	F	White	30.6368	FLUAD	10	80	5	40	CCF1-047	320	40			CCF1-047	20	40	10	160
UGA8	2023-2024	FA1-015	Georgia	1955	67	F	White	22.3955	FLUAD	10	20	5	10	FA1-015	5	10			FA1-015	80	80	160	320
UGA8	2023-2024	FA1-037	Georgia	1956	67	F	White	27.6095	FLUAD	5	5	5	5	FA1-037	80	160			FA1-037	320	320	160	160
UGA8	2023-2024	FA1-040	Georgia	1956	67	F	White	25.1311	FLUAD	20	160	5	5	FA1-040	320	640			FA1-040	80	160	80	640
UGA8	2023-2024	FA1-047	Georgia	1956	67	M	Black or AA	27.056	FLUAD	10	40	5	5	FA1-047	10	160			FA1-047	40	320	5	40
UGA8	2023-2024	14	Georgia	1955	68	F	White	24.7026	Fluzone HD	5	5	5	5	14	20	20			14	80	20	10	80
UGA8	2023-2024	203	Georgia	1955	68	M	Asian	24.2215	Fluzone HD	10	10	5	5	203	10	10			203	160	80	160	80
UGA8	2023-2024	441	Georgia	1955	68	F	White	21.2827	Fluzone HD	5	20	5	5	441	5	20			441	10	40	2560	2560
UGA8	2023-2024	653	Georgia	1955	68	F	White	26.5567	Fluzone HD	5	5	5	5	653	5	20			653	160	160	80	160
UGA8	2023-2024	CCF1-009	Florida	1954	68	F	White	22.8625	Fluzone HD	5	20	5	10	CCF1-009	20	40			CCF1-009	20	80	20	640
UGA8	2023-2024	FA1-006	Georgia	1955	68	F	White	23.4722	FLUAD	10	20	5	10	FA1-006	5	5			FA1-006	160	320	10	80
UGA8	2023-2024	FA1-009	Georgia	1955	68	F	White	21.9363	FLUAD	5	5	5	5	FA1-009	5	10			FA1-009	20	20	10	20
UGA8	2023-2024	FA1-010	Georgia	1955	68	F	White	22.7516	FLUAD	10	10	5	10	FA1-010	10	20			FA1-010	320	640	160	320
UGA8	2023-2024	FA1-024	Georgia	1955	68	M	White	26.2814	FLUAD	5	5	5	20	FA1-024	5	5			FA1-024	40	80	5	5
UGA8	2023-2024	179	Georgia	1954	69	F	White	43.4385	Fluzone HD	20	40	5	5	179	20	80			179	160	320	20	80
UGA8	2023-2024	270	Georgia	1954	69	M	White	27.0575	Fluzone HD	80	80	40	40	270	160	160			270	320	320	640	640
UGA8	2023-2024	323	Georgia	1954	69	F	White	28.0762	Fluzone HD	40	20	40	80	323	20	40			323	20	80	40	80
UGA8	2023-2024	369	Georgia	1954	69	M	White	24.24	Fluzone HD	20	20	5	5	369	5	5			369	640	640	40	40
UGA8	2023-2024	582	Georgia	1954	69	F	White	21.7592	Fluzone HD	10	40	5	5	582	10	40			582	40	160	40	160
UGA8	2023-2024	589	Georgia	1954	69	F	White	32.7223	Fluzone HD	5	5	5	5	589	5	10			589	80	80	10	40
UGA8	2023-2024	632	Georgia	1954	69	F	White	35.2273	Fluzone HD	20	80	5	5	632	5	20			632	80	160	40	160
UGA8	2023-2024	633	Georgia	1953	69	M	White	31.6522	Fluzone HD	80	160	160	160	633	160	160			633	160	320	320	640
UGA8	2023-2024	713	Georgia	1953	69	F	White	31.3096	Fluzone HD	20	80	5	40	713	40	80			713	40	640	10	160
UGA8	2023-2024	CCF1-050	Florida	1954	69	F	White	34.2075	FLUAD	10	160	5	20	CCF1-050	40	160			CCF1-050	10	40	10	160
UGA8	2023-2024	FA1-001	Georgia	1953	69	F	White	23.6289	FLUAD	10	20	5	20	FA1-001	5	10			FA1-001	80	80	40	80
UGA8	2023-2024	FA1-035	Georgia	1954	69	F	White	19.9268	FLUAD	10	20	5	5	FA1-035	5	40			FA1-035	20	40	10	80
UGA8	2023-2024	295	Georgia	1953	70	F	White	22.3432	Fluzone HD	80	80	10	5	295	5	20			295	80	80	5120	1280
UGA8	2023-2024	304	Georgia	1953	70	F	White	35.3415	Fluzone HD	10	20	5	5	304	160	320			304	160	1280	40	160
UGA8	2023-2024	313	Georgia	1953	70	M	White	35.7399	Fluzone HD	5	10	5	5	313	40	20			313	40	40	80	40
UGA8	2023-2024	588	Georgia	1953	70	F	White	26.5625	Fluzone HD	160	160	20	20	588	320	320			588	320	160	40	80
UGA8	2023-2024	652	Georgia	1953	70	F	White	29.8388	Fluzone HD	40	160	20	40	652	160	80			652	320	160	80	320
UGA8	2023-2024	674	Georgia	1952	70	F	White	23.2592	Fluzone HD	10	10	5	10	674	20	40			674	40	80	80	160
UGA8	2023-2024	FA1-050	Georgia	1953	70	M	White	28.153	FLUAD	5	5	5	5	FA1-050	10	20			FA1-050	320	320	320	320
UGA8	2023-2024	77	Georgia	1952	71	F	White	28.0582	Fluzone HD	5	10	5	5	77	5	5			77	40	80	40	1280
UGA8	2023-2024	126	Georgia	1952	71	M	White	28.371	Fluzone HD	10	80	5	20	126	10	80			126	80	320	40	80
UGA8	2023-2024	296	Georgia	1952	71	M	White	20.6009	Fluzone HD	10	5	10	5	296	5	5			296	40	40	80	80
UGA8	2023-2024	334	Georgia	1951	71	M	White	26.867	Fluzone HD	40	80	40	80	334	10	80			334	80	160	80	160
UGA8	2023-2024	335	Georgia	1951	71	F	White	28.3069	Fluzone HD	20	40	5	5	335	5	20			335	40	80	40	40
UGA8	2023-2024	476	Georgia	1952	71	M	White	25.3288	Fluzone HD	5	5	5	5	476	5	5			476	320	320	40	40
UGA8	2023-2024	568	Georgia	1952	71	F	White	20.8001	Fluzone HD	40	40	40	5	568	40	80			568	320	160	80	40
UGA8	2023-2024	744	Georgia	1952	71	M	White	29.4974	Fluzone HD	5	5	5	5	744	5	5			744	5	5	5	5
UGA8	2023-2024	CCF1-008	Florida	1952	71	M	White	31.7083	Fluzone HD	5	160	5	320	CCF1-008	80	320			CCF1-008	160	640	80	5120
UGA8	2023-2024	CCF1-028	Florida	1952	71	F	White	18.776	Fluzone HD	20	640	5	160	CCF1-028	10	40			CCF1-028	80	320	80	640
UGA8	2023-2024	FA1-038	Georgia	1952	71	M	White	32.2893	FLUAD	5	5	40	10	FA1-038	20	20			FA1-038	40	80	160	320
UGA8	2023-2024	FA1-039	Georgia	1952	71	M	White	31.2153	FLUAD	5	5	5	5	FA1-039	20	40			FA1-039	20	40	80	80
UGA8	2023-2024	FA1-048	Georgia	1952	71	F	White	27.7681	FLUAD	20	20	5	5	FA1-048	5	5			FA1-048	320	320	5	40
UGA8	2023-2024	83	Georgia	1950	72	F	White	23.1289	Fluzone HD	5	10	5	5	83	5	5			83	20	20	40	40
UGA8	2023-2024	184	Georgia	1951	72	M	White	27.8012	Fluzone HD	5	5	5	5	184	5	10			184	40	80	160	320
UGA8	2023-2024	276	Georgia	1951	72	F	White	30.0156	Fluzone HD	5	40	5	5	276	40	40			276	80	80	80	80
UGA8	2023-2024	FA1-041	Georgia	1951	72	F	White	27.1251	FLUAD	5	20	5	5	FA1-041	5	5			FA1-041	40	20	80	80
UGA8	2023-2024	147	Georgia	1950	73	M	White	20.3318	Fluzone HD	10	10	5	5	147	5	5			147	160	160	320	320
UGA8	2023-2024	170	Georgia	1950	73	F	White	29.5829	Fluzone HD	5	10	5	10	170	20	80			170	80	80	20	40
UGA8	2023-2024	648	Georgia	1950	73	F	White	21.7976	Fluzone HD	10	20	5	5	648	20	20			648	160	320	40	80
UGA8	2023-2024	681	Georgia	1950	73	F	White	34.5646	Fluzone HD	5	5	5	5	681	10	10			681	20	40	640	640
UGA8	2023-2024	CCF1-056	Florida	1950	73	M	Hispanic or Latino	30.4859	FLUAD	10	20	10	10	CCF1-056	320	320			CCF1-056	80	80	320	320
UGA8	2023-2024	FA1-016	Georgia	1950	73	M	White	24.4905	FLUAD	10	20	20	40	FA1-016	5	20			FA1-016	20	80	80	160
UGA8	2023-2024	FC2-073	Georgia	1950	73	F	White	26.9067	Flucelvax	5	5	5	640	FC2-073	5	40			FC2-073	5	160	5	20
UGA8	2023-2024	567	Georgia	1948	74	M	White	34.352	Fluzone HD	5	5	5	5	567	5	5			567	80	80	160	80
UGA8	2023-2024	618	Georgia	1949	74	M	White	24.5178	Fluzone HD	5	5	5	10	618	5	5			618	160	160	320	160
UGA8	2023-2024	CCF1-031	Florida	1949	74	F	White	21.8297	FLUAD	5	40	5	20	CCF1-031	20	5			CCF1-031	5	320	40	320
UGA8	2023-2024	CCF1-032	Florida	1949	74	M	White	23.5294	FLUAD	80	80	80	80	CCF1-032	5	20			CCF1-032	160	160	10	40
UGA8	2023-2024	FA1-003	Georgia	1949	74	F	White	22.9854	FLUAD	10	20	5	5	FA1-003	320	320			FA1-003	160	320	80	160
UGA8	2023-2024	FA1-013	Georgia	1949	74	M	White	27.2209	FLUAD	40	40	40	80	FA1-013	320	320			FA1-013	80	80	20	80
UGA8	2023-2024	FA1-014	Georgia	1949	74	F	White	40.4733	FLUAD	5	40	5	40	FA1-014	20	160			FA1-014	80	320	5	80
UGA8	2023-2024	FA1-026	Georgia	1949	74	F	White	26.5202	FLUAD	5	20	5	5	FA1-026	40	80			FA1-026	320	320	160	320
UGA8	2023-2024	FA1-036	Georgia	1948	74	M	White	27.7575	FLUAD	40	80	20	40	FA1-036	40	40			FA1-036	320	320	40	80
UGA8	2023-2024	135	Georgia	1948	75	M	White	23.9836	Fluzone HD	5	10	5	5	135	40	20			135	80	40	80	160
UGA8	2023-2024	177	Georgia	1948	75	M	White	22.6539	Fluzone HD	5	20	5	5	177	5	5			177	160	5	5	5
UGA8	2023-2024	308	Georgia	1947	75	M	White	27.5319	Fluzone HD	5	5	5	5	308	5	5			308	320	640	40	40
UGA8	2023-2024	368	Georgia	1948	75	F	White	21.8185	Fluzone HD	5	10	5	5	368	5	10			368	40	160	5	10
UGA8	2023-2024	593	Georgia	1947	75	F	White	24.6437	Fluzone HD	20	10	20	5	593	5	10			593	40	640	20	20
UGA8	2023-2024	616	Georgia	1948	75	M	White	30.0988	Fluzone HD	5	10	5	5	616	40	40			616	20	40	80	80
UGA8	2023-2024	649	Georgia	1947	75	M	White	22.9429	Fluzone HD	10	160	5	10	649	10	320			649	160	320	640	640
UGA8	2023-2024	CCF1-041	Florida	1948	75	F	White	22.5056	Fluzone HD	10	5	5	5	CCF1-041	5	5			CCF1-041	5	40	80	80
UGA8	2023-2024	FA1-030	Georgia	1947	75	M	White	23.9119	FLUAD	5	10	5	5	FA1-030	80	160			FA1-030	80	80	10	20
UGA8	2023-2024	273	Georgia	1947	76	M	White	26.8615	Fluzone HD	5	20	5	5	273	10	40			273	20	40	40	80
UGA8	2023-2024	274	Georgia	1947	76	F	White	24.334	Fluzone HD	5	10	5	5	274	5	5			274	40	20	10	20
UGA8	2023-2024	353	Georgia	1947	76	M	White	24.9817	Fluzone HD	5	40	5	5	353	40	80			353	80	5	5	40
UGA8	2023-2024	381	Georgia	1947	76	F	White	35.4247	Fluzone HD	5	10	5	5	381	10	20			381	80	40	10	40
UGA8	2023-2024	594	Georgia	1946	76	M	White	26.658	Fluzone HD	10	40	5	40	594	10	20			594	320	40	5	80
UGA8	2023-2024	638	Georgia	1947	76	F	White	32.6142	Fluzone HD	20	20	5	5	638	20	40			638	320	320	40	40
UGA8	2023-2024	639	Georgia	1947	76	M	White	25.8113	Fluzone HD	10	20	5	5	639	5	20			639	40	80	40	40
UGA8	2023-2024	687	Georgia	1947	76	M	Black or AA	28.0602	Fluzone SD	40	80	5	5	687	5	20			687	1280	1280	5	20
UGA8	2023-2024	CCF1-011	Florida	1946	76	F	White	21.7993	Fluzone HD	10	10	5	10	CCF1-011	10	20			CCF1-011	160	160	160	640
UGA8	2023-2024	FA1-002	Georgia	1947	76	F	White	25.8658	FLUAD	5	10	5	5	FA1-002	20	20			FA1-002	40	160	80	160
UGA8	2023-2024	FA1-004	Georgia	1946	76	M	White	24.5432	FLUAD	10	10	5	20	FA1-004	20	80			FA1-004	40	80	40	40
UGA8	2023-2024	FA1-031	Georgia	1947	76	F	Hispanic or Latino	29.0174	FLUAD	5	5	5	5	FA1-031	5	10			FA1-031	80	80	20	20
UGA8	2023-2024	FA1-034	Georgia	1947	76	M	White	25.6903	FLUAD	5	5	5	5	FA1-034	40	80			FA1-034	40	40	20	40
UGA8	2023-2024	FA1-044	Georgia	1947	76	M	White	34.8332	FLUAD	5	5	5	5	FA1-044	5	20			FA1-044	80	80	40	80
UGA8	2023-2024	FA1-045	Georgia	1947	76	F	White	26.2091	FLUAD	10	20	5	5	FA1-045	5	5			FA1-045	160	160	40	80
UGA8	2023-2024	141	Georgia	1946	77	F	White	27.0016	Fluzone HD	20	320	5	20	141	80	40			141	80	80	160	80
UGA8	2023-2024	640	Georgia	1945	77	F	White	32.5157	Fluzone HD	5	5	5	5	640	20	20			640	10	40	80	160
UGA8	2023-2024	666	Georgia	1946	77	F	White	39.1523	Fluzone HD	10	40	5	5	666	10	80			666	160	640	5	160
UGA8	2023-2024	CCF1-040	Florida	1946	77	F	White	28.9975	FLUAD	10	80	5	5	CCF1-040	20	40			CCF1-040	160	160	320	160
UGA8	2023-2024	FA1-017	Georgia	1945	77	M	White	35.6559	FLUAD	5	5	5	5	FA1-017	5	10			FA1-017	160	160	160	160
UGA8	2023-2024	FA1-032	Georgia	1946	77	F	White	29.0323	FLUAD	5	20	5	5	FA1-032	10	40			FA1-032	320	640	320	640
UGA8	2023-2024	FA1-033	Georgia	1946	77	M	White	30.6689	FLUAD	5	10	5	5	FA1-033	5	40			FA1-033	40	40	40	80
UGA8	2023-2024	343	Georgia	1945	78	M	White	33.0822	Fluzone SD	5	5	5	5	343	10	160			343	80	40	160	80
UGA8	2023-2024	FA1-005	Georgia	1945	78	F	White	21.4282	FLUAD	20	10	5	5	FA1-005	80	40			FA1-005	320	320	320	320
UGA8	2023-2024	FA1-018	Georgia	1945	78	F	White	31.2314	FLUAD	20	20	10	20	FA1-018	10	40			FA1-018	40	80	20	20
UGA8	2023-2024	FA1-020	Georgia	1944	78	F	White	21.7688	FLUAD	5	10	5	5	FA1-020	20	40			FA1-020	40	40	80	160
UGA8	2023-2024	FA1-028	Georgia	1945	78	F	White	32.106	FLUAD	5	5	5	5	FA1-028	5	10			FA1-028	40	160	40	80
UGA8	2023-2024	FC2-082	Georgia	1944	78	M	Black or AA	26.5715	Flucelvax	40	40	5	40	FC2-082	20	10			FC2-082	640	640	640	640
UGA8	2023-2024	162	Georgia	1943	79	F	White	23.3095	Fluzone HD	5	5	5	5	162	20	20			162	80	80	80	80
UGA8	2023-2024	275	Georgia	1944	79	F	White	41.6323	Fluzone HD	10	20	10	40	275	10	20			275	640	640	40	40
UGA8	2023-2024	362	Georgia	1943	79	M	White	27.5078	Fluzone HD	10	10	5	5	362	20	40			362	10	20	40	40
UGA8	2023-2024	569	Georgia	1944	79	F	White	24.4492	Fluzone HD	10	20	5	5	569	5	10			569	80	40	20	20
UGA8	2023-2024	FA1-023	Georgia	1943	79	M	White	32.3105	FLUAD	5	20	5	20	FA1-023	20	80			FA1-023	80	80	160	160
UGA8	2023-2024	169	Georgia	1943	80	M	White	22.9138	Fluzone HD	5	5	5	5	169	10	5			169	80	40	40	40
UGA8	2023-2024	CCF1-042	Florida	1943	80	M	White	32.5817	Fluzone HD	20	10	5	10	CCF1-042	5	20			CCF1-042	10	10	160	160
UGA8	2023-2024	FA1-021	Georgia	1942	81	F	White	21.7646	FLUAD	160	320	5	10	FA1-021	80	80			FA1-021	160	160	320	320
UGA8	2023-2024	376	Georgia	1941	82	M	White	31.5565	Fluzone HD	10	10	5	5	376	10	20			376	40	40	40	40
UGA8	2023-2024	644	Georgia	1941	82	F	White	21.3927	Fluzone HD	5	10	5	5	644	5	5			644	20	80	5	5
UGA8	2023-2024	676	Georgia	1940	83	M	White	25.6651	Fluzone HD	5	20	5	20	676	10	40			676	160	160	640	320
UGA8	2023-2024	FA1-007	Georgia	1940	83	M	White	20.1385	FLUAD	5	5	5	5	FA1-007	10	10			FA1-007	80	40	20	40
UGA8	2023-2024	FA1-011	Georgia	1940	83	F	Black or AA	30.1557	FLUAD	20	20	5	5	FA1-011	10	40			FA1-011	320	320	320	640
UGA8	2023-2024	587	Georgia	1937	85	F	White	22.7615	Fluzone HD	20	160	5	40	587	5	10			587	80	160	160	320
UGA8	2023-2024	643	Georgia	1938	85	M	White	30.9368	Fluzone HD	20	20	5	5	643	10	10			643	10	40	40	40
UGA8	2023-2024	671	Georgia	1938	85	F	White	29.2421	Fluzone HD	5	40	5	5	671	40	80			671	160	320	160	320
UGA8	2023-2024	FA1-019	Georgia	1938	85	M	White	25.2119	FLUAD	20	80	5	5	FA1-019	80	80			FA1-019	40	80	40	80
UGA8	2023-2024	614	Georgia	1937	86	F	White	24.0178	Fluzone HD	5	5	5	5	614	5	5			614	20	40	10	20
UGA8	2023-2024	CCF1-030	Florida	1937	86	F	Hispanic or Latino	36.391	Fluzone HD	5	5	5	5	CCF1-030	160	160			CCF1-030	20	80	80	160
UGA8	2023-2024	FA1-025	Georgia	1937	86	F	White	29.0006	FLUAD	5	5	5	5	FA1-025	5	5			FA1-025	20	40	5	10
UGA8	2023-2024	455	Georgia	1934	88	F	White	22.4792	Fluzone HD	40	40	40	80	455	1280	1280			455	320	640	320	320
UGA9	2024-2025	FC3-111C	Georgia	2015	9	M	White	19.15	Flucelvax	160	160	20	40	FC3-111C	1280	640	1280	1280	FC3-111C	320	320	40	80
UGA9	2024-2025	259C	Georgia	2014	10	M	White	18.12	Fluzone SD	40	40	40	40	259C	10	10	20	40	259C	20	40	5	40
UGA9	2024-2025	FM4-149C	Georgia	2014	10	F	Black or AA	17.22	FluMist	5	5	5	5	FM4-149C	40	20	40	20	FM4-149C	160	80	80	40
UGA9	2024-2025	254C	Georgia	2012	12	M	White	24.4	Fluzone SD	40	80	20	80	254C	20	20	20	40	254C	40	80	40	80
UGA9	2024-2025	FC3-115C	Georgia	2012	12	F	Black or AA	21.24	Flucelvax	80	160	5	80	FC3-115C	40	80	80	80	FC3-115C	160	1280	40	80
UGA9	2024-2025	FM4-153C	Georgia	2012	12	M	White	25.11	FluMist	40	40	5	20	FM4-153C	5	5	20	10	FM4-153C	20	80	10	10
UGA9	2024-2025	FM4-170C	Georgia	2011	12	M	Hispanic or Latino	21.87	FluMist	320	640	40	40	FM4-170C	80	80	160	80	FM4-170C	40	40	10	10
UGA9	2024-2025	FM4-174C	Georgia	2011	12	M	Hispanic or Latino	22.48	FluMist	160	320	5	5	FM4-174C	20	40	160	80	FM4-174C	20	20	5	80
UGA9	2024-2025	207C	Georgia	2011	13	M	White	18.24	Fluzone SD	80	320	20	160	207C	20	20	40	80	207C	20	20	5	10
UGA9	2024-2025	212C	Georgia	2011	13	M	White	18.61	Fluzone SD	80	80	40	80	212C	5	10	5	20	212C	40	40	5	5
UGA9	2024-2025	230C	Georgia	2011	13	F	Black or AA	34.15	Fluzone SD	160	160	80	80	230C	80	320	80	640	230C	40	40	20	80
UGA9	2024-2025	FC3-021C	Georgia	2011	13	F	Black or AA	23.77	Flucelvax	320	320	40	40	FC3-021C	80	160	160	640	FC3-021C	640	640	320	640
UGA9	2024-2025	FC3-045C	Georgia	2011	13	M	White	30.54	Flucelvax	80	10	5	80	FC3-045C	20	40	40	80	FC3-045C	80	40	10	40
UGA9	2024-2025	FM4-176C	Georgia	2010	13	M	White	19.76	FluMist	320	80	5	5	FM4-176C	80	80	320	80	FM4-176C	20	20	20	160
UGA9	2024-2025	206C	Georgia	2010	14	F	White	18.79	Fluzone SD	80	160	40	160	206C	5	40	10	160	206C	80	80	20	40
UGA9	2024-2025	255C	Georgia	2009	14	F	White	20.11	Fluzone SD	320	320	5	20	255C	5	40	40	320	255C	80	80	80	80
UGA9	2024-2025	FM4-175C	Georgia	2010	14	F	Hispanic or Latino	28.28	FluMist	40	20	5	5	FM4-175C	5	40	5	40	FM4-175C	80	40	5	5
UGA9	2024-2025	205C	Georgia	2008	15	F	White	23.02	Fluzone SD	160	160	40	40	205C	20	40	20	80	205C	20	20	5	10
UGA9	2024-2025	229C	Georgia	2009	15	M	Black or AA	29.31	Fluzone SD	40	160	5	10	229C	40	40	80	160	229C	40	40	20	80
UGA9	2024-2025	772C	Georgia	2008	15	M	White	26.77	Fluzone SD	320	320	40	40	772C	80	80	320	640	772C	80	80	40	40
UGA9	2024-2025	260C	Georgia	2008	16	M	Black or AA	29.57	Fluzone SD	160	80	40	20	260C	80	80	160	320	260C	80	80	40	80
UGA9	2024-2025	FC3-022C	Georgia	2008	16	F	Black or AA	39.93	Flucelvax	160	5	10	5	FC3-022C	40	5	20	5	FC3-022C	80	5	40	5
UGA9	2024-2025	FC3-023C	Georgia	2008	16	F	Black or AA	45.16	Flucelvax	160	5	40	5	FC3-023C	20	5	40	5	FC3-023C	80	5	80	5
UGA9	2024-2025	FM4-130C	Georgia	2008	16	F	White	22.35	FluMist	160	160	20	20	FM4-130C	160	160	5	160	FM4-130C	1280	1280	320	320
UGA9	2024-2025	198C	Georgia	2007	17	M	White	28.6	Fluzone SD	80	160	20	40	198C	40	160	40	160	198C	80	80	5	40
UGA9	2024-2025	FM4-125C	Georgia	2007	17	Other	Black or AA	23.13	FluMist	80	80	20	20	FM4-125C	5	20	5	40	FM4-125C	160	80	40	20
UGA9	2024-2025	752	Georgia	2006	18	M	White	21.59	Fluzone SD	160	160	10	40	752	40	80	20	80	752	160	160	10	40
UGA9	2024-2025	FB3-140	Georgia	2006	18	M	White	21.51	FluBlok	80	160	40	80	FB3-140	40	80	5	160	FB3-140	160	160	20	40
UGA9	2024-2025	683	Georgia	2004	19	M	White	23.29	Fluzone SD	160	160	40	40	683	5	10	5	10	683	80	80	10	20
UGA9	2024-2025	CCF2-013	Florida	2005	19	F	Hispanic or Latino	28.7	Flucelvax	80	320	20	40	CCF2-013	5	20	10	80	CCF2-013	80	80	5	80
UGA9	2024-2025	CCF2-108	Florida	2005	19	F	White	30.9	Fluzone SD	5	20	5	20	CCF2-108	40	40	80	20	CCF2-108	5	40	5	20
UGA9	2024-2025	FB3-132	Georgia	2005	19	F	White	29.4	FluBlok	80	160	80	80	FB3-132	40	160	80	160	FB3-132	160	320	80	160
UGA9	2024-2025	FC3-092	Georgia	2005	19	F	White	25.24	Flucelvax	160	80	10	20	FC3-092	10	10	5	20	FC3-092	160	160	160	320
UGA9	2024-2025	FM4-169	Georgia	2004	19	F	White	21.73	FluMist	80	160	10	10	FM4-169	10	20	80	80	FM4-169	40	40	5	10
UGA9	2024-2025	559	Georgia	2003	21	F	White	21.65	Fluzone SD	20	80	5	10	559	40	320	10	160	559	20	40	40	10
UGA9	2024-2025	560	Georgia	2002	21	F	White	31.23	Fluzone SD	20	40	5	10	560	40	80	40	80	560	80	80	20	40
UGA9	2024-2025	561	Georgia	2003	21	M	White	26.6	Fluzone SD	160	320	40	80	561	160	320	80	160	561	160	320	160	160
UGA9	2024-2025	591	Georgia	2003	21	M	White	37.23	Fluzone SD	160	320	80	320	591	40	160	160	640	591	160	160	160	160
UGA9	2024-2025	684	Georgia	2003	21	F	White	23.52	Fluzone SD	40	160	10	40	684	40	5	1280	160	684	80	320	40	640
UGA9	2024-2025	733	Georgia	2003	21	F	White	22.53	Fluzone SD	80	160	10	20	733	5	10	10	20	733	40	80	10	10
UGA9	2024-2025	735	Georgia	2003	21	F	White	26.05	Fluzone SD	320	320	40	80	735	40	40	40	160	735	80	160	80	2560
UGA9	2024-2025	FB3-125	Georgia	2003	21	F	White	25.6	FluBlok	20	80	5	80	FB3-125	5	80	5	160	FB3-125	10	20	10	20
UGA9	2024-2025	FC3-113	Georgia	2003	21	F	White	23.28	Flucelvax	5	1280	5	640	FC3-113	5	5	5	5	FC3-113	80	160	5	5
UGA9	2024-2025	FM4-115	Georgia	2003	21	F	White	25.08	FluMist	40	80	5	20	FM4-115	5	5	5	20	FM4-115	80	80	80	20
UGA9	2024-2025	556	Georgia	2001	22	F	White	24.4	Fluzone SD	40	320	5	40	556	40	320	80	640	556	80	160	80	10
UGA9	2024-2025	711	Georgia	2002	22	F	White	22.44	Fluzone SD	80	160	40	40	711	40	80	160	320	711	640	1280	640	2560
UGA9	2024-2025	CCF2-110	Florida	2002	22	M	Asian	28.4	Flucelvax	80	160	20	40	CCF2-110	80	10	80	80	CCF2-110	80	160	40	160
UGA9	2024-2025	CCF2-095	Florida	2001	23	M	Hispanic or Latino	20.5	Fluzone SD	20	40	5	5	CCF2-095	5	5	5	5	CCF2-095	5	80	5	40
UGA9	2024-2025	430	Georgia	2000	24	F	Black or AA	32.81	Fluzone SD	20	80	20	40	430	5	20	5	40	430	20	160	20	40
UGA9	2024-2025	CCF2-118	Florida	2000	24	F	White	17.8	FluBlok	40	20	5	5	CCF2-118	10	20	10	40	CCF2-118	10	10	20	20
UGA9	2024-2025	FB3-005	Georgia	1999	24	F	White	37.52	FluBlok	20	160	20	80	FB3-005	5	80	10	320	FB3-005	320	320	160	640
UGA9	2024-2025	FM4-110	Georgia	1999	24	F	White	20.87	FluMist	160	20	5	5	FM4-110	5	5	10	20	FM4-110	80	40	10	5
UGA9	2024-2025	716	Georgia	1999	25	F	White	31.2	Fluzone SD	80	160	10	20	716	20	40	40	160	716	80	160	40	2560
UGA9	2024-2025	FB3-127	Georgia	1999	25	F	White	29.61	FluBlok	80	160	20	160	FB3-127	20	80	40	320	FB3-127	40	80	10	1280
UGA9	2024-2025	749	Georgia	1998	26	F	White	25.62	Fluzone SD	320	80	5	20	749	320	40	640	160	749	640	10	20	160
UGA9	2024-2025	CCF2-002	Florida	1998	26	M	White	39.1	Flucelvax	160	160	40	40	CCF2-002	5	160	20	160	CCF2-002	160	320	5	80
UGA9	2024-2025	CCF2-024	Florida	1997	26	M	Hispanic or Latino	28.5	Flucelvax	160	160	20	40	CCF2-024	10	10	2560	80	CCF2-024	80	80	40	320
UGA9	2024-2025	FM4-112	Georgia	1998	26	F	Black or AA	23.94	FluMist	20	20	5	5	FM4-112	20	10	40	40	FM4-112	20	2560	20	20
UGA9	2024-2025	FM4-160	Georgia	1998	26	F	White	27.39	FluMist	80	80	5	5	FM4-160	40	40	320	160	FM4-160	20	80	10	20
UGA9	2024-2025	724	Georgia	1997	27	M	Black or AA	30.88	Fluzone SD	160	320	20	40	724	10	40	80	160	724	40	1280	5	40
UGA9	2024-2025	728	Georgia	1997	27	F	White	31.81	Fluzone SD	640	80	10	40	728	40	80	80	5	728	160	160	40	40
UGA9	2024-2025	750	Georgia	1997	27	F	Asian	22.83	Fluzone SD	80	320	10	40	750	5	10	5	80	750	40	80	10	320
UGA9	2024-2025	CCF2-004	Florida	1997	27	M	White	28.2	Flucelvax	80	80	5	5	CCF2-004	10	10	10	40	CCF2-004	80	80	10	10
UGA9	2024-2025	CCF2-026	Florida	1996	27	M	White	24.4	Flucelvax	80	320	5	5	CCF2-026	5	5	80	20	CCF2-026	80	80	5	10
UGA9	2024-2025	FC3-010	Georgia	1997	27	F	White	30.22	Flucelvax	20	20	5	10	FC3-010	5	10	10	10	FC3-010	40	20	5	10
UGA9	2024-2025	FC3-059	Georgia	1997	27	M	White	42.36	Flucelvax	160	10	80	160	FC3-059	40	80	40	80	FC3-059	160	80	40	80
UGA9	2024-2025	FM4-156	Georgia	1997	27	F	White	20.74	FluMist	5	20	5	5	FM4-156	5	10	40	80	FM4-156	160	320	10	20
UGA9	2024-2025	507	Georgia	1996	28	F	White	36.02	Fluzone SD	20	80	10	20	507	10	80	20	160	507	160	160	10	40
UGA9	2024-2025	573	Georgia	1996	28	F	White	28.42	Fluzone SD	80	160	10	40	573	20	40	5	320	573	20	80	20	160
UGA9	2024-2025	CCF2-051	Florida	1996	28	M	White	26.3	Flucelvax	320	2560	20	40	CCF2-051	10	10	40	80	CCF2-051	80	160	40	160
UGA9	2024-2025	CCF2-059	Florida	1995	28	M	Black or AA	35.8	FluBlok	320	640	80	80	CCF2-059	20	80	20	80	CCF2-059	1280	1280	20	80
UGA9	2024-2025	CCF2-063	Florida	1996	28	F	Black or AA	53.2	FluBlok	640	1280	10	160	CCF2-063	40	640	40	1280	CCF2-063	160	640	40	2560
UGA9	2024-2025	FB3-072	Georgia	1996	28	F	White	26.2	FluBlok	40	80	10	80	FB3-072	10	320	20	640	FB3-072	80	80	5	320
UGA9	2024-2025	FB3-128	Georgia	1996	28	F	Asian	19.26	FluBlok	80	160	20	160	FB3-128	10	160	40	640	FB3-128	160	320	40	1280
UGA9	2024-2025	FB3-130	Georgia	1996	28	F	White	38.73	FluBlok	20	40	5	10	FB3-130	40	160	40	40	FB3-130	80	160	40	80
UGA9	2024-2025	FC3-076	Georgia	1996	28	M	White	30.13	Flucelvax	40	20	10	10	FC3-076	10	20	10	20	FC3-076	40	80	10	10
UGA9	2024-2025	656	Georgia	1994	29	M	Hispanic or Latino	28.7	Fluzone SD	320	640	160	160	656	5	40	20	640	656	160	320	80	80
UGA9	2024-2025	719	Georgia	1994	29	M	White	28.08	Fluzone SD	80	5	40	5	719	5	5	10	5	719	160	5	20	5
UGA9	2024-2025	FC3-025	Georgia	1995	29	F	Hispanic or Latino	19.88	Flucelvax	160	160	40	40	FC3-025	40	80	80	80	FC3-025	1280	1280	80	160
UGA9	2024-2025	FM4-122	Georgia	1995	29	F	White	20.78	FluMist	10	20	5	5	FM4-122	10	10	10	10	FM4-122	80	80	5	5
UGA9	2024-2025	FM4-389	Georgia	1994	29	F	White	34.96	FluMist	40	40	5	5	FM4-389	20	10	40	40	FM4-389	80	80	5	10
UGA9	2024-2025	CCF2-119	Florida	1994	30	F	Black or AA	32.3	FluBlok	320	80	40	10	CCF2-119	320	80	160	160	CCF2-119	640	160	20	80
UGA9	2024-2025	FB3-027	Georgia	1994	30	F	White	43.98	FluBlok	160	5	40	5	FB3-027	20	5	20	5	FB3-027	80	5	10	5
UGA9	2024-2025	FC3-013	Georgia	1994	30	F	White	21.6	Flucelvax	20	40	10	40	FC3-013	20	80	40	160	FC3-013	160	160	5	160
UGA9	2024-2025	FC3-038	Georgia	1994	30	F	White	37.21	Flucelvax	10	40	5	5	FC3-038	5	80	20	160	FC3-038	40	40	5	160
UGA9	2024-2025	FC3-071	Georgia	1994	30	M	White	23.24	Flucelvax	320	10	40	40	FC3-071	5	10	10	20	FC3-071	320	320	20	40
UGA9	2024-2025	FC3-078	Georgia	1994	30	M	White	28.88	Flucelvax	20	40	10	10	FC3-078	10	20	20	40	FC3-078	160	160	40	80
UGA9	2024-2025	FM4-171	Georgia	1994	30	F	White	27.54	FluMist	10	20	5	5	FM4-171	5	5	40	40	FM4-171	160	160	20	10
UGA9	2024-2025	512	Georgia	1993	31	F	White	29.28	Fluzone SD	40	40	40	40	512	5	10	5	20	512	40	40	10	20
UGA9	2024-2025	CCF2-006	Florida	1993	31	M	White	28.1	Flucelvax	80	160	5	5	CCF2-006	20	20	20	40	CCF2-006	80	80	10	40
UGA9	2024-2025	CCF2-007	Florida	1993	31	F	White	29.3	Flucelvax	160	320	5	40	CCF2-007	5	5	20	20	CCF2-007	320	320	5	40
UGA9	2024-2025	FB3-085	Georgia	1993	31	F	White	32.72	FluBlok	80	80	5	10	FB3-085	5	160	5	320	FB3-085	160	80	5	40
UGA9	2024-2025	FB3-123	Georgia	1993	31	F	White	27.58	FluBlok	80	160	10	80	FB3-123	10	320	40	640	FB3-123	160	320	320	1280
UGA9	2024-2025	FB3-136	Georgia	1993	31	F	White	31.81	FluBlok	40	160	20	40	FB3-136	5	40	5	40	FB3-136	40	80	80	640
UGA9	2024-2025	FC3-028	Georgia	1992	31	F	White	28.79	Flucelvax	40	40	10	10	FC3-028	40	40	40	160	FC3-028	640	640	320	320
UGA9	2024-2025	FM4-167	Georgia	1993	31	F	Black or AA	42.06	FluMist	160	640	20	20	FM4-167	80	40	160	160	FM4-167	160	1280	160	160
UGA9	2024-2025	232	Georgia	1992	32	F	White	24.97	Fluzone SD	40	80	40	80	232	40	160	160	640	232	80	40	5	40
UGA9	2024-2025	725	Georgia	1992	32	F	Asian	28.82	Fluzone SD	40	80	10	20	725	20	40	80	80	725	320	160	20	20
UGA9	2024-2025	766	Georgia	1991	32	F	White	21.22	Fluzone SD	80	80	40	80	766	10	160	10	320	766	80	160	5	20
UGA9	2024-2025	CCF2-105	Florida	1992	32	F	Asian	20.6	Flucelvax	5	20	5	5	CCF2-105	5	20	5	80	CCF2-105	20	80	5	10
UGA9	2024-2025	FM4-113	Georgia	1992	32	M	Hispanic or Latino	31.86	FluMist	20	40	5	5	FM4-113	5	5	5	10	FM4-113	40	40	20	20
UGA9	2024-2025	FM4-150	Georgia	1992	32	M	White	21.95	FluMist	40	40	5	20	FM4-150	20	20	20	20	FM4-150	80	80	5	10
UGA9	2024-2025	CCF2-003	Florida	1991	33	F	Hispanic or Latino	27.28	Flucelvax	80	80	5	5	CCF2-003	20	20	10	80	CCF2-003	160	320	80	640
UGA9	2024-2025	CCF2-005	Florida	1991	33	M	White	26.5	Flucelvax	80	80	5	10	CCF2-005	10	10	20	20	CCF2-005	320	320	10	80
UGA9	2024-2025	FB3-008	Georgia	1991	33	F	White	33.28	FluBlok	40	80	20	40	FB3-008	5	20	5	80	FB3-008	640	640	20	160
UGA9	2024-2025	FB3-144	Georgia	1991	33	F	Hispanic or Latino	21.02	FluBlok	20	40	10	10	FB3-144	5	80	20	160	FB3-144	160	320	10	320
UGA9	2024-2025	FC3-026	Georgia	1991	33	F	White	22.89	Flucelvax	40	80	10	80	FC3-026	5	10	5	20	FC3-026	160	160	10	80
UGA9	2024-2025	703	Georgia	1990	34	M	Black or AA	22.99	Fluzone SD	20	20	5	10	703	20	10	640	40	703	40	160	10	640
UGA9	2024-2025	721	Georgia	1989	34	M	White	48.33	Fluzone SD	80	160	20	160	721	5	160	5	320	721	640	640	80	5120
UGA9	2024-2025	731	Georgia	1990	34	F	White	29.67	Fluzone SD	320	320	20	20	731	5	5	10	20	731	160	160	160	1280
UGA9	2024-2025	767	Georgia	1990	34	M	White	32.54	Fluzone SD	80	40	5	20	767	80	80	80	160	767	40	80	10	160
UGA9	2024-2025	770	Georgia	1990	34	M	White	30.73	Fluzone SD	40	160	10	10	770	5	5	5	20	770	80	80	20	5120
UGA9	2024-2025	CCF2-017	Florida	1990	34	M	White	24.5	Flucelvax	40	20	5	5	CCF2-017	5	10	5	20	CCF2-017	160	160	20	20
UGA9	2024-2025	CCF2-090	Florida	1989	34	F	White	33.1	FluBlok	160	1280	5	20	CCF2-090	5	5	20	10	CCF2-090	640	640	5	320
UGA9	2024-2025	CCF2-122	Florida	1990	34	F	Hispanic or Latino	25.5	FluBlok	80	80	5	10	CCF2-122	20	40	40	160	CCF2-122	160	20	10	80
UGA9	2024-2025	CCF2-130	Florida	1990	34	F	Hispanic or Latino	30.6	Flucelvax	160	320	5	40	CCF2-130	40	10	160	20	CCF2-130	160	80	10	80
UGA9	2024-2025	443	Georgia	1988	35	F	White	32.81	Fluzone SD	10	10	10	10	443	80	80	80	160	443	160	160	10	20
UGA9	2024-2025	CCF2-023	Florida	1989	35	M	Asian	23.6	Flucelvax	80	320	10	20	CCF2-023	5	5	2560	10	CCF2-023	160	160	160	160
UGA9	2024-2025	CCF2-025	Florida	1988	35	F	White	26.3	Flucelvax	40	80	5	5	CCF2-025	5	5	2560	5	CCF2-025	160	320	5	80
UGA9	2024-2025	FB3-145	Georgia	1989	35	M	White	20.26	FluBlok	40	80	20	40	FB3-145	160	640	40	160	FB3-145	80	80	5	20
UGA9	2024-2025	FC3-051	Georgia	1989	35	F	White	32.48	Flucelvax	40	10	10	40	FC3-051	80	160	160	160	FC3-051	80	80	10	40
UGA9	2024-2025	FC3-053	Georgia	1989	35	M	White	21.25	Flucelvax	80	80	80	80	FC3-053	40	80	20	40	FC3-053	40	80	10	20
UGA9	2024-2025	FC3-083	Georgia	1988	35	F	White	31.58	Flucelvax	40	40	5	5	FC3-083	5	5	5	5	FC3-083	80	80	10	40
UGA9	2024-2025	FM4-138	Georgia	1989	35	F	White	22.51	FluMist	40	40	10	20	FM4-138	20	20	20	10	FM4-138	80	80	10	10
UGA9	2024-2025	702	Georgia	1988	36	M	White	29.04	Fluzone SD	10	20	5	20	702	10	40	20	80	702	320	2560	10	80
UGA9	2024-2025	706	Georgia	1988	36	F	White	19.25	Fluzone SD	40	40	5	5	706	20	20	40	40	706	160	2560	10	20
UGA9	2024-2025	CCF2-001	Florida	1988	36	M	White	29.1	Flucelvax	40	20	5	5	CCF2-001	10	20	5	20	CCF2-001	320	640	20	40
UGA9	2024-2025	CCF2-012	Florida	1988	36	F	White	23.5	Flucelvax	320	320	40	40	CCF2-012	320	160	5	80	CCF2-012	320	320	5	20
UGA9	2024-2025	CCF2-018	Florida	1988	36	F	Hispanic or Latino	27.4	Flucelvax	160	160	80	40	CCF2-018	5	80	80	160	CCF2-018	40	320	5	80
UGA9	2024-2025	FB3-042	Georgia	1988	36	F	White	32.2	FluBlok	80	160	10	80	FB3-042	40	160	20	160	FB3-042	40	80	5	40
UGA9	2024-2025	FM4-050	Georgia	1987	36	M	White	42.24	FluMist	20	20	5	5	FM4-050	5	5	5	5	FM4-050	20	20	5	5
UGA9	2024-2025	FM4-152	Georgia	1988	36	M	Hispanic or Latino	36.65	FluMist	160	160	20	20	FM4-152	10	20	20	20	FM4-152	160	640	5	20
UGA9	2024-2025	610	Georgia	1987	37	F	White	25.06	Fluzone SD	80	80	10	20	610	160	40	5	80	610	160	160	20	80
UGA9	2024-2025	677	Georgia	1987	37	F	White	26.37	Fluzone SD	5	80	5	80	677	5	40	5	80	677	80	160	10	2560
UGA9	2024-2025	694	Georgia	1986	37	F	White	22.85	Fluzone SD	80	80	10	10	694	10	10	20	40	694	160	2560	10	20
UGA9	2024-2025	765	Georgia	1987	37	F	White	27.43	Fluzone SD	80	80	10	40	765	10	20	10	40	765	80	160	20	10240
UGA9	2024-2025	768	Georgia	1987	37	F	White	66.43	Fluzone SD	20	80	10	80	768	20	80	20	320	768	160	160	40	80
UGA9	2024-2025	CCF2-107	Florida	1987	37	F	White	27.1	FluBlok	80	80	5	10	CCF2-107	5	5	5	10	CCF2-107	80	80	5	40
UGA9	2024-2025	FC3-089	Georgia	1987	37	F	White	25.64	Flucelvax	40	40	5	10	FC3-089	10	20	20	80	FC3-089	80	80	10	160
UGA9	2024-2025	FM4-134	Georgia	1987	37	F	White	30.13	FluMist	40	40	5	5	FM4-134	10	40	20	80	FM4-134	80	40	20	20
UGA9	2024-2025	FM4-164	Georgia	1987	37	F	White	29.58	FluMist	80	320	20	20	FM4-164	80	40	80	80	FM4-164	80	320	5	20
UGA9	2024-2025	726	Georgia	1985	38	F	White	30.29	Fluzone SD	20	80	5	10	726	80	80	40	80	726	640	1280	320	2560
UGA9	2024-2025	FB3-025	Georgia	1986	38	M	White	25.85	FluBlok	80	160	20	80	FB3-025	5	10	10	40	FB3-025	40	80	40	40
UGA9	2024-2025	FC3-024	Georgia	1986	38	F	Black or AA	49.38	Flucelvax	40	5	20	5	FC3-024	80	5	80	5	FC3-024	40	5	10	5
UGA9	2024-2025	FM4-104	Georgia	1985	38	M	Hispanic or Latino	39.89	FluMist	40	40	10	20	FM4-104	160	320	80	320	FM4-104	320	320	20	20
UGA9	2024-2025	FM4-118	Georgia	1986	38	F	White	27.22	FluMist	5	5	5	5	FM4-118	5	5	5	5	FM4-118	80	2560	5	5
UGA9	2024-2025	250	Georgia	1984	39	F	White	27.82	Fluzone SD	80	80	20	40	250	5	5	5	40	250	160	160	5	20
UGA9	2024-2025	720	Georgia	1985	39	F	Hispanic or Latino	47.17	Fluzone SD	40	40	5	20	720	5	20	10	40	720	40	40	20	10
UGA9	2024-2025	FB3-137	Georgia	1985	39	F	White	32.11	FluBlok	80	2560	80	1280	FB3-137	5	40	5	160	FB3-137	80	160	10	160
UGA9	2024-2025	FC3-002	Georgia	1984	39	F	White	29.54	Flucelvax	40	40	10	20	FC3-002	5	5	5	10	FC3-002	40	40	10	40
UGA9	2024-2025	FC3-065	Georgia	1985	39	F	White	31.4	Flucelvax	20	10	5	80	FC3-065	5	20	5	40	FC3-065	320	160	80	160
UGA9	2024-2025	FM4-163	Georgia	1985	39	M	Hispanic or Latino	36.21	FluMist	5	5	5	5	FM4-163	5	5	5	20	FM4-163	10	10	5	5
UGA9	2024-2025	207	Georgia	1984	40	M	White	22.44	Fluzone SD	20	40	10	20	207	40	80	40	160	207	80	160	20	40
UGA9	2024-2025	727	Georgia	1984	40	M	Asian	23.19	Fluzone SD	640	80	40	80	727	10	20	640	5	727	320	640	80	80
UGA9	2024-2025	764	Georgia	1984	40	F	White	28.12	Fluzone SD	5	20	5	10	764	5	5	5	5	764	80	80	10	40
UGA9	2024-2025	CCF2-037	Florida	1984	40	M	White	26.3	FluBlok	80	160	5	5	CCF2-037	40	160	160	320	CCF2-037	80	5	5	80
UGA9	2024-2025	CCF2-075	Florida	1984	40	F	White	29.1	FluBlok	160	320	40	160	CCF2-075	5	10	10	20	CCF2-075	160	160	80	80
UGA9	2024-2025	CCF2-085	Florida	1984	40	F	Black or AA	26	Flucelvax	160	160	10	80	CCF2-085	20	40	40	40	CCF2-085	20	80	5	10
UGA9	2024-2025	FM4-105	Georgia	1984	40	F	White	41.26	FluMist	80	10	5	5	FM4-105	5	5	5	5	FM4-105	160	160	10	20
UGA9	2024-2025	491	Georgia	1983	41	M	White	36.42	Fluzone SD	20	20	5	10	491	5	5	20	80	491	40	80	10	1280
UGA9	2024-2025	FB3-023	Georgia	1983	41	F	White	28.82	FluBlok	40	80	10	40	FB3-023	20	40	40	160	FB3-023	160	320	80	160
UGA9	2024-2025	FC3-090	Georgia	1983	41	F	White	23.46	Flucelvax	40	40	5	20	FC3-090	5	10	5	40	FC3-090	640	640	80	160
UGA9	2024-2025	FC3-110	Georgia	1983	41	F	White	27.34	Flucelvax	20	20	5	5	FC3-110	5	5	5	10	FC3-110	80	80	5	20
UGA9	2024-2025	FM4-144	Georgia	1983	41	F	Black or AA	24.67	FluMist	40	40	5	10	FM4-144	5	5	5	5	FM4-144	80	80	40	40
UGA9	2024-2025	438	Georgia	1981	42	M	White	31.24	Fluzone SD	5	5	5	5	438	5	10	5	20	438	20	20	5	20
UGA9	2024-2025	522	Georgia	1981	42	M	Hispanic or Latino	26.31	Fluzone SD	10	10	5	5	522	5	10	10	10	522	160	320	10	40
UGA9	2024-2025	696	Georgia	1981	42	F	White	28.64	Fluzone SD	20	80	10	40	696	20	20	320	160	696	40	80	10	2560
UGA9	2024-2025	760	Georgia	1982	42	M	White	24.97	Fluzone SD	40	80	5	10	760	40	40	40	80	760	160	320	80	160
UGA9	2024-2025	CCF2-027	Florida	1982	42	F	White	23.8	Flucelvax	640	640	10	10	CCF2-027	5	5	40	10	CCF2-027	40	40	10	40
UGA9	2024-2025	FB3-090	Georgia	1981	42	F	White	24.95	FluBlok	5	10	5	5	FB3-090	10	20	5	20	FB3-090	10	20	20	80
UGA9	2024-2025	FB3-143	Georgia	1982	42	F	White	35.92	FluBlok	80	640	10	160	FB3-143	5	80	5	160	FB3-143	20	40	10	40
UGA9	2024-2025	FM4-145	Georgia	1982	42	M	Hispanic or Latino	23.45	FluMist	160	160	5	5	FM4-145	5	5	10	20	FM4-145	80	80	5	5
UGA9	2024-2025	128	Georgia	1981	43	F	Black or AA	35.41	Fluzone SD	80	320	40	160	128	80	640	160	2560	128	40	10	10	80
UGA9	2024-2025	215	Georgia	1981	43	F	White	23.85	Fluzone SD	5	10	5	5	215	40	80	20	40	215	10	20	20	20
UGA9	2024-2025	411	Georgia	1980	43	M	White	30.05	Fluzone SD	80	80	10	20	411	5	20	10	40	411	40	40	10	20
UGA9	2024-2025	686	Georgia	1981	43	M	White	27.68	Fluzone SD	40	5	10	5	686	10	5	10	5	686	80	5	5	5
UGA9	2024-2025	CCF2-033	Florida	1981	43	F	White	36.7	Flucelvax	20	40	5	5	CCF2-033	5	10	40	40	CCF2-033	320	40	320	160
UGA9	2024-2025	CCF2-094	Florida	1981	43	M	Black or AA	29.7	Fluzone SD	80	160	5	40	CCF2-094	10	40	40	80	CCF2-094	80	640	40	320
UGA9	2024-2025	FB3-044	Georgia	1981	43	F	White	22.12	FluBlok	10	20	5	10	FB3-044	10	80	10	160	FB3-044	320	320	10	80
UGA9	2024-2025	FM4-161	Georgia	1981	43	F	White	32.27	FluMist	40	40	10	20	FM4-161	5	5	10	20	FM4-161	20	20	5	5
UGA9	2024-2025	FM4-172	Georgia	1981	43	F	White	21.04	FluMist	320	320	10	20	FM4-172	40	20	40	20	FM4-172	20	20	40	20
UGA9	2024-2025	300	Georgia	1979	44	F	White	27.27	Fluzone SD	40	40	10	10	300	5	5	5	5	300	20	40	20	20
UGA9	2024-2025	461	Georgia	1980	44	M	White	31.32	Fluzone SD	80	160	80	160	461	5	5	5	1280	461	10	20	20	160
UGA9	2024-2025	596	Georgia	1980	44	F	White	27.8	Fluzone SD	10	20	10	20	596	10	20	20	80	596	20	40	10	40
UGA9	2024-2025	FB3-141	Georgia	1980	44	F	White	30.01	FluBlok	20	20	5	10	FB3-141	40	20	40	80	FB3-141	10	20	20	320
UGA9	2024-2025	FC3-042	Georgia	1980	44	F	White	43.66	Flucelvax	10	20	5	20	FC3-042	10	40	40	160	FC3-042	80	80	20	40
UGA9	2024-2025	FC3-098	Georgia	1980	44	F	White	23.47	Flucelvax	20	10	5	5	FC3-098	40	40	80	80	FC3-098	20	20	40	80
UGA9	2024-2025	FM4-173	Georgia	1980	44	F	Hispanic or Latino	28.8	FluMist	5	20	5	5	FM4-173	10	20	80	40	FM4-173	5	20	5	20
UGA9	2024-2025	219	Georgia	1979	45	M	White	32.45	Fluzone SD	40	80	5	5	219	10	40	20	80	219	80	80	40	40
UGA9	2024-2025	572	Georgia	1979	45	F	White	28.35	Fluzone SD	40	320	20	40	572	5	20	5	80	572	40	80	160	320
UGA9	2024-2025	CCF2-039	Florida	1979	45	F	Black or AA	34.9	Flucelvax	40	5	20	5	CCF2-039	10	5	20	5	CCF2-039	160	80	80	5
UGA9	2024-2025	FM4-072	Georgia	1978	45	M	White	26.7	FluMist	40	40	10	5	FM4-072	5	5	5	5	FM4-072	20	2560	5	5
UGA9	2024-2025	FM4-128	Georgia	1979	45	F	White	26	FluMist	80	80	5	5	FM4-128	20	20	40	40	FM4-128	5	1280	5	5
UGA9	2024-2025	748	Georgia	1978	46	M	White	29.93	Fluzone SD	40	40	40	40	748	5	5	5	20	748	160	160	160	160
UGA9	2024-2025	FB3-139	Georgia	1978	46	F	Hispanic or Latino	23.62	FluBlok	20	20	5	10	FB3-139	5	5	5	80	FB3-139	5	20	5	20
UGA9	2024-2025	FC3-007	Georgia	1977	46	F	White	22.91	Flucelvax	5	5	5	5	FC3-007	5	5	5	5	FC3-007	160	40	10	20
UGA9	2024-2025	FM4-155	Georgia	1978	46	F	Black or AA	29.45	FluMist	10	10	5	5	FM4-155	5	5	5	5	FM4-155	160	10	80	5
UGA9	2024-2025	22	Georgia	1977	47	M	White	48.6	Fluzone SD	80	80	10	20	22	5	5	5	20	22	20	20	20	40
UGA9	2024-2025	249	Georgia	1977	47	F	White	31.77	Fluzone SD	10	40	5	20	249	20	40	10	20	249	20	20	10	20
UGA9	2024-2025	337	Georgia	1977	47	F	White	26.37	Fluzone SD	10	40	5	5	337	5	5	5	20	337	40	80	20	80
UGA9	2024-2025	659	Georgia	1977	47	F	Black or AA	29.29	Fluzone SD	80	80	5	40	659	80	80	80	160	659	80	40	160	80
UGA9	2024-2025	704	Georgia	1977	47	M	White	30.66	Fluzone SD	40	40	5	10	704	20	5	80	80	704	20	20	10	10
UGA9	2024-2025	FB3-022	Georgia	1977	47	F	White	26.44	FluBlok	80	80	5	40	FB3-022	10	20	10	80	FB3-022	80	80	20	40
UGA9	2024-2025	FC3-020	Georgia	1977	47	F	Black or AA	27.4	Flucelvax	80	160	20	40	FC3-020	40	80	80	160	FC3-020	10	10	40	40
UGA9	2024-2025	FC3-060	Georgia	1977	47	F	White	24.96	Flucelvax	20	10	5	5	FC3-060	20	10	5	10	FC3-060	40	40	10	10
UGA9	2024-2025	FC3-102	Georgia	1977	47	F	White	34.19	Flucelvax	20	40	5	20	FC3-102	5	10	5	40	FC3-102	320	640	20	160
UGA9	2024-2025	355	Georgia	1976	48	F	White	49.47	Fluzone SD	40	80	5	10	355	5	20	5	20	355	40	40	10	160
UGA9	2024-2025	387	Georgia	1976	48	M	White	27.28	Fluzone SD	10	160	10	80	387	5	20	5	40	387	160	640	80	320
UGA9	2024-2025	662	Georgia	1975	48	F	Black or AA	32.73	Fluzone SD	10	20	5	5	662	5	10	20	40	662	80	80	5	10
UGA9	2024-2025	715	Georgia	1976	48	F	White	28.82	Fluzone SD	20	40	5	5	715	5	10	5	160	715	40	40	40	640
UGA9	2024-2025	CCF2-070	Florida	1976	48	F	Hispanic or Latino	19.9	FluBlok	640	640	320	320	CCF2-070	20	40	40	80	CCF2-070	20	40	10	80
UGA9	2024-2025	FC3-067	Georgia	1976	48	F	White	31.91	Flucelvax	5	10	5	5	FC3-067	10	10	40	40	FC3-067	5	5	10	10
UGA9	2024-2025	220	Georgia	1975	49	F	White	45.2	Fluzone SD	40	80	10	20	220	10	40	10	80	220	10	10	10	20
UGA9	2024-2025	409	Georgia	1974	49	F	Black or AA	29.54	Fluzone SD	160	320	80	320	409	10	80	10	160	409	40	80	20	80
UGA9	2024-2025	422	Georgia	1975	49	F	White	24.98	Fluzone SD	20	20	5	10	422	5	10	10	40	422	10	20	5	80
UGA9	2024-2025	427	Georgia	1975	49	F	White	23.18	Fluzone SD	10	10	5	5	427	5	10	5	10	427	10	20	5	40
UGA9	2024-2025	457	Georgia	1974	49	M	White	32.69	Fluzone SD	40	40	20	20	457	5	5	5	1280	457	20	80	10	40
UGA9	2024-2025	CCF2-010	Florida	1975	49	F	Hispanic or Latino	29.8	Flucelvax	20	40	5	5	CCF2-010	5	5	40	10	CCF2-010	20	40	10	20
UGA9	2024-2025	CCF2-015	Florida	1975	49	F	Hispanic or Latino	31.2	Flucelvax	20	20	5	5	CCF2-015	80	80	5	80	CCF2-015	80	160	40	80
UGA9	2024-2025	FB3-122	Georgia	1975	49	M	White	33.8	FluBlok	40	80	5	80	FB3-122	20	160	40	320	FB3-122	160	160	80	320
UGA9	2024-2025	FM4-114	Georgia	1975	49	F	White	29.58	FluMist	5	20	5	5	FM4-114	10	10	80	80	FM4-114	160	640	80	40
UGA9	2024-2025	701	Georgia	1973	50	F	White	35.04	Fluzone SD	10	80	5	40	701	5	160	1280	80	701	20	80	10	640
UGA9	2024-2025	743	Georgia	1974	50	F	White	27.68	Fluzone SD	5	10	5	20	743	10	20	40	40	743	160	80	20	20
UGA9	2024-2025	570	Georgia	1972	51	F	White	21.7	Fluzone SD	5	5	5	5	570	10	10	20	20	570	40	40	20	40
UGA9	2024-2025	665	Georgia	1973	51	F	White	24.65	Fluzone SD	10	20	5	5	665	5	5	5	5	665	80	160	40	40
UGA9	2024-2025	685	Georgia	1972	51	M	White	39.68	Fluzone SD	20	40	10	20	685	5	5	5	10	685	40	40	10	40
UGA9	2024-2025	FC3-063	Georgia	1973	51	F	White	23.46	Flucelvax	5	20	5	20	FC3-063	5	20	5	40	FC3-063	40	80	10	20
UGA9	2024-2025	360	Georgia	1972	52	F	White	24.9	Fluzone SD	5	10	5	5	360	40	40	10	20	360	160	160	20	20
UGA9	2024-2025	635	Georgia	1972	52	F	White	34.78	Fluzone SD	10	10	5	5	635	5	10	5	10	635	160	80	10	20
UGA9	2024-2025	708	Georgia	1972	52	F	White	22.99	Fluzone SD	20	40	5	40	708	5	10	5	20	708	80	160	160	640
UGA9	2024-2025	746	Georgia	1972	52	F	White	28.35	Fluzone SD	5	20	5	20	746	10	80	320	10	746	40	80	10	80
UGA9	2024-2025	CCF2-014	Florida	1972	52	F	Other	28.8	Flucelvax	80	160	5	20	CCF2-014	80	80	5	320	CCF2-014	80	160	40	320
UGA9	2024-2025	CCF2-076	Florida	1971	52	F	Black or AA	52.3	Fluzone SD	20	40	10	40	CCF2-076	10	10	40	40	CCF2-076	80	80	20	40
UGA9	2024-2025	CCF2-120	Florida	1972	52	F	White	28.7	FluBlok	20	640	5	5	CCF2-120	10	10	20	5	CCF2-120	20	80	5	160
UGA9	2024-2025	FB3-138	Georgia	1972	52	F	Black or AA	35.08	FluBlok	20	320	5	80	FB3-138	5	80	5	160	FB3-138	10	40	5	20
UGA9	2024-2025	FB3-142	Georgia	1972	52	M	White	36.96	FluBlok	5	80	5	40	FB3-142	5	640	5	320	FB3-142	10	160	5	80
UGA9	2024-2025	FC3-027	Georgia	1972	52	M	White	19.07	Flucelvax	40	40	5	5	FC3-027	5	20	5	5	FC3-027	160	160	5	40
UGA9	2024-2025	404	Georgia	1970	53	F	White	36.49	Fluzone SD	5	160	5	5	404	5	5	5	80	404	160	160	40	10
UGA9	2024-2025	462	Georgia	1971	53	F	White	24.86	Fluzone SD	10	10	10	20	462	80	40	160	1280	462	40	40	40	20
UGA9	2024-2025	693	Georgia	1971	53	F	Black or AA	29.81	Fluzone SD	20	40	20	40	693	80	160	80	160	693	40	1280	40	80
UGA9	2024-2025	717	Georgia	1971	53	F	White	34.35	Fluzone SD	40	640	5	5	717	5	5	10	20	717	80	2560	20	80
UGA9	2024-2025	742	Georgia	1971	53	M	White	34.71	Fluzone SD	5	10	5	5	742	5	5	5	5	742	40	40	10	40
UGA9	2024-2025	747	Georgia	1971	53	F	Black or AA	26.44	Fluzone SD	5	10	5	10	747	80	160	160	160	747	40	80	5	20
UGA9	2024-2025	CCF2-102	Florida	1971	53	F	Asian	24.2	Fluzone SD	5	40	5	5	CCF2-102	10	5	40	20	CCF2-102	40	160	5	80
UGA9	2024-2025	448	Georgia	1970	54	M	White	34.16	Fluzone SD	10	40	5	20	448	160	160	80	160	448	160	160	20	80
UGA9	2024-2025	518	Georgia	1970	54	M	White	34.47	Fluzone SD	20	20	20	10	518	40	80	160	160	518	40	40	10	20
UGA9	2024-2025	CCF2-016	Florida	1969	54	F	White	19.1	Flucelvax	160	160	10	40	CCF2-016	10	80	5	320	CCF2-016	320	320	160	160
UGA9	2024-2025	CCF2-019	Florida	1970	54	F	White	27.6	Flucelvax	20	20	5	10	CCF2-019	20	20	10	40	CCF2-019	160	160	80	80
UGA9	2024-2025	CCF2-035	Florida	1970	54	M	Hispanic or Latino	30.5	Flucelvax	20	20	5	5	CCF2-035	5	5	10	20	CCF2-035	40	160	40	80
UGA9	2024-2025	CCF2-117	Florida	1970	54	M	White	33	FluBlok	80	320	5	40	CCF2-117	20	20	40	40	CCF2-117	40	160	20	160
UGA9	2024-2025	FC3-016	Georgia	1969	54	M	White	25.82	Flucelvax	40	40	40	80	FC3-016	10	20	20	40	FC3-016	40	40	40	80
UGA9	2024-2025	FC3-017	Georgia	1970	54	F	White	28.32	Flucelvax	5	5	5	5	FC3-017	5	5	10	20	FC3-017	80	80	10	20
UGA9	2024-2025	FC3-081	Georgia	1970	54	F	Black or AA	34.45	Flucelvax	40	40	20	40	FC3-081	5	10	5	20	FC3-081	80	80	20	40
UGA9	2024-2025	321	Georgia	1968	55	F	White	24.79	Fluzone SD	5	5	5	5	321	5	5	5	5	321	10	10	5	20
UGA9	2024-2025	340	Georgia	1969	55	M	White	24.05	Fluzone SD	40	40	40	40	340	10	10	5	5	340	80	80	40	40
UGA9	2024-2025	412	Georgia	1969	55	F	White	21.77	Fluzone SD	40	40	20	20	412	5	5	5	10	412	40	40	20	10
UGA9	2024-2025	668	Georgia	1969	55	F	White	33.89	Fluzone SD	10	160	5	5	668	5	10	5	20	668	40	20	40	20
UGA9	2024-2025	FC3-091	Georgia	1969	55	F	White	28.45	Flucelvax	20	20	5	10	FC3-091	5	10	5	20	FC3-091	80	80	5	20
UGA9	2024-2025	CCF2-052	Florida	1968	56	F	White	36.6	Flucelvax	5	640	5	5	CCF2-052	5	5	5	5	CCF2-052	5	10	5	10
UGA9	2024-2025	FC3-054	Georgia	1967	56	Other	White	33.7	Flucelvax	10	10	5	320	FC3-054	5	5	5	10	FC3-054	80	80	40	80
UGA9	2024-2025	358	Georgia	1967	57	F	White	37.72	Fluzone SD	40	40	5	5	358	10	20	40	40	358	40	40	40	40
UGA9	2024-2025	417	Georgia	1967	57	M	White	24.75	Fluzone SD	5	40	5	5	417	5	5	5	5	417	20	20	20	10
UGA9	2024-2025	CCF2-100	Florida	1966	57	F	White	39.5	Fluzone SD	20	1280	5	40	CCF2-100	5	40	5	80	CCF2-100	20	1280	80	160
UGA9	2024-2025	678	Georgia	1966	58	F	White	31.81	Fluzone SD	20	40	10	20	678	10	10	20	40	678	10	40	80	160
UGA9	2024-2025	692	Georgia	1965	58	F	White	25.1	Fluzone SD	10	20	5	10	692	40	80	80	160	692	10	20	5	20
UGA9	2024-2025	CCF2-049	Florida	1966	58	F	White	29	Flucelvax	5	40	5	5	CCF2-049	5	5	5	5	CCF2-049	5	40	10	10
UGA9	2024-2025	FB3-099	Georgia	1966	58	M	White	21.64	FluBlok	20	40	5	10	FB3-099	5	10	5	20	FB3-099	160	160	40	320
UGA9	2024-2025	FC3-080	Georgia	1966	58	F	White	40.77	Flucelvax	40	20	10	20	FC3-080	5	10	5	40	FC3-080	5	80	5	320
UGA9	2024-2025	FC3-096	Georgia	1966	58	F	White	24.11	Flucelvax	80	80	20	40	FC3-096	20	80	10	20	FC3-096	80	160	80	80
UGA9	2024-2025	661	Georgia	1964	59	F	White	23.79	Fluzone SD	5	40	5	10	661	5	10	10	40	661	20	20	20	40
UGA9	2024-2025	664	Georgia	1965	59	F	White	26.17	Fluzone SD	80	320	10	160	664	20	20	40	80	664	40	80	5	80
UGA9	2024-2025	707	Georgia	1965	59	F	White	19.51	Fluzone SD	10	10	5	5	707	5	20	5	10	707	20	80	40	160
UGA9	2024-2025	CCF2-121	Florida	1965	59	F	White	25.1	FluBlok	40	40	5	5	CCF2-121	40	40	20	40	CCF2-121	40	40	20	20
UGA9	2024-2025	FB3-033	Georgia	1964	59	M	White	28.88	FluBlok	20	40	5	5	FB3-033	5	10	10	20	FB3-033	20	20	5	10
UGA9	2024-2025	432	Georgia	1963	60	M	White	26.51	Fluzone SD	20	40	5	10	432	5	5	10	10	432	10	10	20	80
UGA9	2024-2025	606	Georgia	1964	60	F	White	32.59	Fluzone SD	10	40	5	40	606	5	40	5	40	606	20	20	20	80
UGA9	2024-2025	682	Georgia	1964	60	F	White	27.04	Fluzone SD	40	80	5	20	682	10	40	40	160	682	20	20	20	20
UGA9	2024-2025	762	Georgia	1964	60	F	White	28.08	Fluzone SD	20	40	5	20	762	5	5	5	5	762	320	320	160	320
UGA9	2024-2025	CCF2-109	Florida	1964	60	F	Other	31	Fluzone SD	5	40	5	10	CCF2-109	5	20	5	20	CCF2-109	20	160	40	160
UGA9	2024-2025	CCF2-131	Florida	1964	60	F	White	32.7	Flucelvax	10	320	5	40	CCF2-131	20	80	20	320	CCF2-131	80	160	160	640
UGA9	2024-2025	FB3-047	Georgia	1964	60	M	White	34.15	FluBlok	20	40	10	20	FB3-047	40	80	40	80	FB3-047	80	160	80	160
UGA9	2024-2025	FB3-126	Georgia	1964	60	F	White	23.53	FluBlok	40	40	10	20	FB3-126	20	40	40	80	FB3-126	40	40	40	160
UGA9	2024-2025	FC3-048	Georgia	1964	60	F	White	38.09	Flucelvax	10	10	5	5	FC3-048	5	40	5	40	FC3-048	40	80	80	160
UGA9	2024-2025	305	Georgia	1963	61	M	White	30.37	Fluzone SD	20	20	5	10	305	10	10	5	5	305	80	80	40	80
UGA9	2024-2025	578	Georgia	1962	61	F	White	45.1	Fluzone SD	20	80	5	40	578	20	80	40	320	578	40	80	20	40
UGA9	2024-2025	709	Georgia	1963	61	F	White	40.36	Fluzone SD	40	160	5	40	709	5	5	5	10	709	80	80	80	1280
UGA9	2024-2025	722	Georgia	1963	61	F	White	28.26	Fluzone SD	5	20	5	20	722	5	10	5	40	722	20	20	20	40
UGA9	2024-2025	CCF2-101	Florida	1962	61	F	Black or AA	31.8	Fluzone SD	20	1280	5	20	CCF2-101	5	80	5	80	CCF2-101	20	40	40	40
UGA9	2024-2025	CCF2-103	Florida	1963	61	F	White	31.8	Fluzone SD	10	40	5	5	CCF2-103	5	5	5	5	CCF2-103	10	40	40	80
UGA9	2024-2025	CCF2-112	Florida	1963	61	F	White	22.1	FluBlok	5	320	5	5	CCF2-112	5	80	5	320	CCF2-112	5	5	5	160
UGA9	2024-2025	CCF2-133	Florida	1963	61	M	Black or AA	28.7	Flucelvax	80	160	5	40	CCF2-133	5	320	20	640	CCF2-133	40	80	5	160
UGA9	2024-2025	FC3-095	Georgia	1963	61	F	White	28.5	Flucelvax	40	40	5	10	FC3-095	5	10	5	10	FC3-095	80	160	40	80
UGA9	2024-2025	359	Georgia	1962	62	F	White	28.94	Fluzone SD	20	80	5	20	359	5	10	5	5	359	40	80	20	160
UGA9	2024-2025	600	Georgia	1962	62	M	White	38.34	Fluzone SD	5	40	5	40	600	5	5	5	10	600	40	80	20	80
UGA9	2024-2025	663	Georgia	1961	62	F	White	19.39	Fluzone SD	5	20	5	5	663	5	5	5	20	663	5	5	5	10
UGA9	2024-2025	FB3-071	Georgia	1961	62	F	White	34.33	FluBlok	20	80	5	160	FB3-071	5	80	5	320	FB3-071	5	80	40	160
UGA9	2024-2025	FB3-124	Georgia	1962	62	M	White	29.71	FluBlok	20	160	5	20	FB3-124	10	20	10	40	FB3-124	10	10	40	160
UGA9	2024-2025	352	Georgia	1961	63	M	White	26.44	Fluzone SD	40	80	20	20	352	10	20	20	80	352	80	80	40	80
UGA9	2024-2025	384	Georgia	1961	63	F	White	26.87	Fluzone SD	10	160	5	20	384	20	40	40	160	384	20	20	10	20
UGA9	2024-2025	403	Georgia	1961	63	F	White	23.12	Fluzone SD	40	320	20	40	403	20	20	20	40	403	20	80	40	80
UGA9	2024-2025	425	Georgia	1960	63	F	White	39.91	Fluzone SD	160	160	20	80	425	20	40	20	160	425	160	10	40	160
UGA9	2024-2025	CCF2-123	Florida	1961	63	F	White	21.3	Flucelvax	40	320	5	160	CCF2-123	10	320	20	320	CCF2-123	80	2560	40	160
UGA9	2024-2025	CCF2-129	Florida	1961	63	F	Hispanic or Latino	25.6	FluBlok	160	640	20	320	CCF2-129	10	80	10	80	CCF2-129	80	20	80	40
UGA9	2024-2025	FB3-129	Georgia	1960	63	M	White	26.54	FluBlok	20	20	5	10	FB3-129	10	80	10	40	FB3-129	40	80	160	160
UGA9	2024-2025	599	Georgia	1959	64	M	White	37.59	Fluzone SD	20	40	10	40	599	5	80	5	10	599	20	20	10	80
UGA9	2024-2025	691	Georgia	1960	64	M	White	31.09	Fluzone SD	5	10	5	5	691	5	5	5	5	691	20	10	80	80
UGA9	2024-2025	CCF2-079	Florida	1959	64	F	White	30.5	Flucelvax	80	160	20	40	CCF2-079	5	5	5	10	CCF2-079	40	80	10	20
UGA9	2024-2025	CCF2-124	Florida	1960	64	F	Hispanic or Latino	34.5	FluBlok	40	160	5	5	CCF2-124	5	10	5	40	CCF2-124	160	1280	80	80
UGA9	2024-2025	FB3-121	Georgia	1960	64	F	White	20.07	FluBlok	5	160	5	160	FB3-121	5	80	5	320	FB3-121	80	40	80	320
UGA9	2024-2025	86	Georgia	1959	65	M	White	33.49	Fluzone HD	80	160	20	40	86	5	80	5	1280	86	40	80	40	80
UGA9	2024-2025	629	Georgia	1959	65	F	White	23.5	Fluzone HD	80	20	5	5	629	20	20	10	20	629	20	40	20	40
UGA9	2024-2025	763	Georgia	1959	65	F	White	31.88	Fluzone SD	20	160	5	10	763	5	10	5	40	763	40	40	20	40
UGA9	2024-2025	769	Georgia	1959	65	F	White	37.79	Fluzone HD	20	40	5	20	769	5	40	10	640	769	20	40	5	80
UGA9	2024-2025	FB3-028	Georgia	1959	65	F	White	30.67	FluBlok	20	80	5	40	FB3-028	80	160	80	320	FB3-028	80	80	10	40
UGA9	2024-2025	FB3-035	Georgia	1959	65	F	White	25.35	FluBlok	40	80	20	80	FB3-035	10	20	20	80	FB3-035	80	40	320	640
UGA9	2024-2025	306	Georgia	1957	66	F	White	27.17	Fluzone HD	40	80	10	20	306	5	20	5	20	306	40	40	80	80
UGA9	2024-2025	347	Georgia	1958	66	M	White	26.64	Fluzone HD	80	320	5	10	347	20	40	10	40	347	80	160	80	80
UGA9	2024-2025	654	Georgia	1958	66	F	White	26.07	Fluzone HD	10	20	5	10	654	5	10	5	10	654	20	40	20	80
UGA9	2024-2025	673	Georgia	1958	66	M	White	25.08	Fluzone HD	40	160	5	5	673	5	10	5	10	673	20	40	5	20
UGA9	2024-2025	CCF2-066	Florida	1958	66	M	White	29.3	FLUAD	320	320	40	40	CCF2-066	10	10	40	80	CCF2-066	40	80	40	80
UGA9	2024-2025	CCF2-128	Florida	1958	66	F	White	45.4	FLUAD	80	80	40	5	CCF2-128	20	20	10	80	CCF2-128	40	160	10	40
UGA9	2024-2025	FA2-008	Georgia	1958	66	M	White	23.84	FLUAD	20	40	5	20	FA2-008	10	40	5	80	FA2-008	160	80	160	160
UGA9	2024-2025	FA2-029	Georgia	1958	66	F	White	33.56	FLUAD	10	20	5	10	FA2-029	5	20	10	40	FA2-029	5	10	20	80
UGA9	2024-2025	312	Georgia	1957	67	F	White	32.27	Fluzone HD	80	80	10	40	312	20	40	20	20	312	80	80	10	40
UGA9	2024-2025	586	Georgia	1957	67	M	White	30.48	Fluzone HD	20	80	5	40	586	40	160	20	320	586	160	160	40	320
UGA9	2024-2025	650	Georgia	1957	67	F	White	31.88	Fluzone HD	10	40	5	10	650	10	80	10	160	650	80	80	10	80
UGA9	2024-2025	CCF2-125	Florida	1957	67	M	White	33.7	FLUAD	40	320	5	40	CCF2-125	5	80	5	160	CCF2-125	5	40	5	80
UGA9	2024-2025	FA2-049	Georgia	1957	67	F	White	27.37	FLUAD	40	80	40	160	FA2-049	5	160	5	320	FA2-049	160	160	10	80
UGA9	2024-2025	FA2-053	Georgia	1956	67	F	White	21.67	FLUAD	10	10	5	10	FA2-053	5	5	5	10	FA2-053	5	10	20	80
UGA9	2024-2025	FB3-134	Georgia	1957	67	F	White	23.45	FluBlok	10	40	10	20	FB3-134	5	20	5	20	FB3-134	10	20	20	40
UGA9	2024-2025	379	Georgia	1956	68	F	White	23.79	Fluzone HD	20	80	20	40	379	5	10	5	40	379	20	20	5	10
UGA9	2024-2025	380	Georgia	1955	68	M	White	27.51	Fluzone HD	10	40	5	10	380	5	40	5	80	380	10	10	40	40
UGA9	2024-2025	535	Georgia	1956	68	F	White	27.61	Fluzone HD	40	80	10	40	535	5	20	5	40	535	40	80	10	40
UGA9	2024-2025	611	Georgia	1956	68	F	White	21.54	Fluzone HD	40	160	5	20	611	5	40	5	20	611	40	40	80	160
UGA9	2024-2025	667	Georgia	1956	68	M	White	25.16	Fluzone HD	20	160	20	80	667	5	5	5	5	667	40	80	20	40
UGA9	2024-2025	CCF2-072	Florida	1956	68	F	White	20.9	FLUAD	160	320	20	80	CCF2-072	320	320	1280	1280	CCF2-072	20	40	160	160
UGA9	2024-2025	CCF2-077	Florida	1956	68	M	White	26.7	FLUAD	10	5	5	5	CCF2-077	5	5	5	20	CCF2-077	5	5	5	5
UGA9	2024-2025	CCF2-078	Florida	1955	68	F	White	31.1	FLUAD	20	80	5	10	CCF2-078	5	10	5	40	CCF2-078	80	160	80	160
UGA9	2024-2025	CCF2-132	Florida	1956	68	F	White	21.8	FLUAD	80	20	20	5	CCF2-132	160	20	160	20	CCF2-132	5	320	20	160
UGA9	2024-2025	FA2-010	Georgia	1955	68	F	White	22.29	FLUAD	20	20	10	20	FA2-010	10	20	10	80	FA2-010	80	160	160	160
UGA9	2024-2025	FA2-015	Georgia	1955	68	F	White	23.4	FLUAD	20	80	5	80	FA2-015	5	40	5	40	FA2-015	40	20	40	160
UGA9	2024-2025	FA2-037	Georgia	1956	68	F	White	27.25	FLUAD	10	40	5	20	FA2-037	40	160	40	160	FA2-037	160	160	160	160
UGA9	2024-2025	FA2-040	Georgia	1956	68	F	White	25.05	FLUAD	80	160	20	80	FA2-040	160	160	40	160	FA2-040	40	40	80	160
UGA9	2024-2025	FA2-047	Georgia	1956	68	M	Black or AA	27.97	FLUAD	10	40	5	20	FA2-047	20	40	10	160	FA2-047	40	80	5	40
UGA9	2024-2025	FA2-060	Georgia	1956	68	F	White	31.25	FLUAD	40	40	10	20	FA2-060	40	40	10	160	FA2-060	20	20	160	160
UGA9	2024-2025	FB3-135	Georgia	1956	68	M	White	24.26	FluBlok	10	10	5	5	FB3-135	10	10	10	20	FB3-135	10	20	40	40
UGA9	2024-2025	14		1955	69	F	White	24.71	Fluzone HD	5	10	5	5	14	10	10	5	10	14	10	10	20	80
UGA9	2024-2025	441	Georgia	1955	69	F	White	21.62	Fluzone HD	10	40	10	20	441	5	10	5	20	441	5	10	1280	20
UGA9	2024-2025	653	Georgia	1955	69	F	White	26.26	Fluzone HD	5	20	5	20	653	5	40	5	160	653	40	80	20	320
UGA9	2024-2025	CCF2-009	Florida	1954	69	F	White	22.8	Fluzone HD	20	320	5	20	CCF2-009	5	10	10	80	CCF2-009	10	80	10	320
UGA9	2024-2025	CCF2-058	Florida	1955	69	F	White	25.3	FLUAD	80	320	10	40	CCF2-058	5	10	10	40	CCF2-058	20	160	20	40
UGA9	2024-2025	CCF2-073	Florida	1954	69	M	White	21.9	FLUAD	80	80	5	5	CCF2-073	10	10	10	20	CCF2-073	20	20	20	80
UGA9	2024-2025	FA2-006	Georgia	1955	69	F	White	22.29	FLUAD	20	20	5	10	FA2-006	5	5	5	5	FA2-006	80	160	5	20
UGA9	2024-2025	FA2-009	Georgia	1955	69	F	White	23.05	FLUAD	5	20	10	80	FA2-009	5	10	5	20	FA2-009	5	10	5	40
UGA9	2024-2025	FA2-024	Georgia	1955	69	M	White	27.22	FLUAD	20	20	10	20	FA2-024	5	5	5	5	FA2-024	20	20	5	10
UGA9	2024-2025	179	Georgia	1954	70	F	White	31.97	Fluzone HD	80	40	5	5	179	20	80	10	160	179	160	320	40	160
UGA9	2024-2025	270	Georgia	1954	70	M	White	27.05	Fluzone HD	160	160	40	80	270	10	320	10	320	270	160	160	320	320
UGA9	2024-2025	323	Georgia	1954	70	F	White	29.61	Fluzone HD	20	20	40	20	323	10	10	5	10	323	20	40	40	40
UGA9	2024-2025	369	Georgia	1954	70	M	White	23.75	Fluzone HD	20	80	20	40	369	5	20	5	20	369	160	320	20	40
UGA9	2024-2025	582	Georgia	1954	70	F	White	22.079	Fluzone HD	20	160	5	10	582	10	40	5	80	582	20	40	40	160
UGA9	2024-2025	589	Georgia	1954	70	F	White	32.29	Fluzone HD	5	5	5	5	589	5	5	5	5	589	40	80	5	10
UGA9	2024-2025	632	Georgia	1954	70	F	White	35.22	Fluzone HD	40	160	20	80	632	5	80	5	160	632	40	160	20	160
UGA9	2024-2025	756	Georgia	1953	70	F	White	26.61	Fluzone HD	40	40	20	40	756	10	40	20	80	756	320	320	40	80
UGA9	2024-2025	CCF2-067	Florida	1953	70	F	White	19.8	FLUAD	160	320	20	80	CCF2-067	5	10	5	20	CCF2-067	80	640	160	320
UGA9	2024-2025	CCF2-080	Florida	1954	70	M	White	25.6	FLUAD	640	1280	5	5	CCF2-080	40	40	40	80	CCF2-080	40	80	160	80
UGA9	2024-2025	FA2-001	Georgia	1953	70	F	White	24.11	FLUAD	20	40	5	20	FA2-001	5	20	20	80	FA2-001	5	20	20	40
UGA9	2024-2025	FA2-035	Georgia	1954	70	F	White	19.9	FLUAD	20	40	20	20	FA2-035	5	10	5	20	FA2-035	10	20	10	80
UGA9	2024-2025	FA2-056	Georgia	1954	70	F	Black or AA	29.53	FLUAD	20	40	40	40	FA2-056	80	160	40	80	FA2-056	20	40	320	320
UGA9	2024-2025	295	Georgia	1953	71	F	White	22.67	Fluzone HD	80	160	20	80	295	5	40	10	160	295	20	20	640	640
UGA9	2024-2025	313	Georgia	1953	71	M	White	35.59	Fluzone HD	40	160	10	80	313	10	20	10	20	313	20	20	20	40
UGA9	2024-2025	581	Georgia	1953	71	F	White	27.66	Fluzone HD	20	40	10	40	581	5	20	5	160	581	10	20	20	160
UGA9	2024-2025	588	Georgia	1953	71	F	White	27.1	Fluzone HD	80	160	10	20	588	80	320	40	640	588	40	80	10	80
UGA9	2024-2025	652	Georgia	1953	71	F	White	29.26	Fluzone HD	40	40	10	20	652	40	20	5	80	652	40	40	20	160
UGA9	2024-2025	CCF2-099	Florida	1953	71	F	Black or AA	33.4	Fluzone HD	40	20	20	5	CCF2-099	10	80	10	160	CCF2-099	40	160	80	160
UGA9	2024-2025	FA2-039	Georgia	1952	71	M	Hispanic or Latino	31.21	FLUAD	5	5	5	5	FA2-039	5	10	5	10	FA2-039	20	20	40	40
UGA9	2024-2025	FA2-050	Georgia	1953	71	M	White	28.08	FLUAD	5	10	5	5	FA2-050	20	20	40	40	FA2-050	160	160	160	160
UGA9	2024-2025	77	Georgia	1952	72	F	White	28.81	Fluzone HD	5	40	5	10	77	5	10	5	40	77	20	20	20	160
UGA9	2024-2025	126	Georgia	1952	72	M	White	25.89	Fluzone HD	20	80	10	20	126	10	20	5	1280	126	80	80	20	40
UGA9	2024-2025	296	Georgia	1952	72	M	White	20.34	Fluzone HD	10	10	5	10	296	5	5	5	5	296	10	80	20	40
UGA9	2024-2025	334	Georgia	1951	72	M	White	28.41	Fluzone HD	80	160	80	160	334	40	40	10	80	334	80	80	80	80
UGA9	2024-2025	335	Georgia	1951	72	F	White	30.25	Fluzone HD	40	80	5	40	335	10	20	20	160	335	40	80	20	40
UGA9	2024-2025	476	Georgia	1952	72	M	White	23.99	Fluzone HD	5	10	5	5	476	5	10	5	40	476	160	160	20	20
UGA9	2024-2025	568	Georgia	1952	72	F	White	20.8	Fluzone HD	40	80	20	40	568	10	10	20	20	568	40	40	10	20
UGA9	2024-2025	744	Georgia	1952	72	M	White	22.97	Fluzone HD	80	160	5	80	744	160	320	320	160	744	5	5	160	160
UGA9	2024-2025	CCF2-008	Florida	1952	72	M	White	31.45	Fluzone HD	80	320	40	80	CCF2-008	80	320	1280	1280	CCF2-008	80	160	160	1280
UGA9	2024-2025	CCF2-028	Florida	1952	72	F	White	19.1	Fluzone HD	80	80	5	80	CCF2-028	5	80	20	320	CCF2-028	80	80	40	160
UGA9	2024-2025	CCF2-069	Florida	1951	72	F	White	22.4	FLUAD	5	20	5	5	CCF2-069	5	5	5	10	CCF2-069	20	40	10	10
UGA9	2024-2025	CCF2-113	Florida	1952	72	M	White	26.9	FLUAD	5	40	5	5	CCF2-113	5	10	5	10	CCF2-113	20	40	10	40
UGA9	2024-2025	FA2-048	Georgia	1952	72	F	White	27.05	FLUAD	40	40	20	20	FA2-048	5	20	5	40	FA2-048	80	80	20	40
UGA9	2024-2025	276	Georgia	1951	73	F	White	29.5	Fluzone HD	10	160	5	80	276	10	20	5	20	276	40	40	40	80
UGA9	2024-2025	757	Georgia	1951	73	M	White	28.64	Fluzone HD	40	40	20	20	757	20	20	20	40	757	40	20	40	40
UGA9	2024-2025	FA2-059	Georgia	1951	73	M	White	27.8	FLUAD	5	10	5	5	FA2-059	5	5	20	20	FA2-059	10	10	80	80
UGA9	2024-2025	83	Georgia	1950	74	F	White	22.43	Fluzone HD	5	20	5	10	83	5	20	5	40	83	10	20	20	80
UGA9	2024-2025	147	Georgia	1950	74	M	White	19.73	Fluzone HD	20	20	5	5	147	5	5	5	5	147	80	80	160	160
UGA9	2024-2025	170	Georgia	1950	74	F	White	27.8	Fluzone HD	40	80	5	40	170	10	40	160	640	170	10	20	10	40
UGA9	2024-2025	648	Georgia	1950	74	F	White	22.55	Fluzone HD	20	40	5	5	648	10	10	5	10	648	80	80	40	40
UGA9	2024-2025	681	Georgia	1950	74	F	White	33.87	Fluzone HD	5	10	5	10	681	5	10	5	40	681	5	10	160	320
UGA9	2024-2025	CCF2-096	Florida	1950	74	F	White	23.3	FLUAD	40	80	5	10	CCF2-096	5	10	5	40	CCF2-096	10	80	40	40
UGA9	2024-2025	CCF2-104	Florida	1950	74	F	White	26.2	FLUAD	40	20	5	5	CCF2-104	5	5	5	5	CCF2-104	80	20	20	40
UGA9	2024-2025	CCF2-106	Florida	1950	74	F	White	23.1	FLUAD	40	20	5	5	CCF2-106	5	5	5	20	CCF2-106	40	20	40	160
UGA9	2024-2025	FC3-073	Georgia	1950	74	F	White	28.46	Flucelvax	5	5	5	5	FC3-073	5	5	5	10	FC3-073	5	5	5	5
UGA9	2024-2025	567	Georgia	1948	75	M	White	24.14	Fluzone HD	5	10	5	10	567	5	10	5	10	567	20	20	40	40
UGA9	2024-2025	618	Georgia	1949	75	M	White	24.21	Fluzone HD	80	80	5	40	618	5	160	5	320	618	80	160	80	320
UGA9	2024-2025	CCF2-057	Florida	1949	75	F	White	21.8	Fluzone HD	20	320	10	80	CCF2-057	40	160	160	320	CCF2-057	80	320	40	320
UGA9	2024-2025	CCF2-065	Florida	1949	75	F	White	20.6	FLUAD	40	160	5	10	CCF2-065	10	160	40	160	CCF2-065	80	160	40	320
UGA9	2024-2025	FA2-003	Georgia	1949	75	F	White	21.15	FLUAD	40	80	5	20	FA2-003	80	160	80	160	FA2-003	80	160	40	320
UGA9	2024-2025	FA2-013	Georgia	1949	75	M	White	21.15	FLUAD	40	40	20	40	FA2-013	40	40	80	80	FA2-013	20	20	10	80
UGA9	2024-2025	FA2-014	Georgia	1949	75	F	White	39.31	FLUAD	40	80	20	80	FA2-014	20	80	40	320	FA2-014	80	160	20	160
UGA9	2024-2025	FA2-026	Georgia	1949	75	F	White	26.7	FLUAD	40	80	5	20	FA2-026	40	160	40	320	FA2-026	160	160	160	160
UGA9	2024-2025	135	Georgia	1948	76	M	White	24.82	Fluzone HD	20	20	10	10	135	10	10	5	10	135	10	20	20	160
UGA9	2024-2025	148	Georgia	1948	76	M	White	29.93	Fluzone HD	5	40	5	20	148	5	5	5	10	148	10	40	40	40
UGA9	2024-2025	177	Georgia	1948	76	M	White	21.84	Fluzone HD	40	80	5	5	177	20	20	10	10	177	20	20	80	40
UGA9	2024-2025	308	Georgia	1947	76	M	White	27.53	Fluzone HD	5	5	5	5	308	5	5	5	5	308	160	160	10	10
UGA9	2024-2025	368	Georgia	1948	76	F	White	21.37	Fluzone HD	5	80	5	20	368	5	40	5	80	368	20	20	10	20
UGA9	2024-2025	593	Georgia	1947	76	F	White	24.51	Fluzone HD	20	20	5	5	593	5	5	10	5	593	320	320	10	10
UGA9	2024-2025	CCF2-060	Florida	1948	76	F	White	23.1	Fluzone HD	10	5	5	5	CCF2-060	40	5	20	5	CCF2-060	5	5	20	5
UGA9	2024-2025	CCF2-061	Florida	1948	76	M	White	26.6	FLUAD	10	40	5	5	CCF2-061	10	640	5	40	CCF2-061	160	320	40	80
UGA9	2024-2025	CCF2-074	Florida	1948	76	M	Hispanic or Latino	24.7	Fluzone HD	20	40	5	10	CCF2-074	20	80	80	160	CCF2-074	20	40	40	80
UGA9	2024-2025	CCF2-082	Florida	1948	76	M	White	26.2	Fluzone HD	80	80	5	5	CCF2-082	5	10	5	40	CCF2-082	20	40	20	80
UGA9	2024-2025	CCF2-088	Florida	1948	76	F	White	32.7	FLUAD	80	20	80	5	CCF2-088	80	10	160	40	CCF2-088	80	40	5	80
UGA9	2024-2025	CCF2-097	Florida	1948	76	M	White	39	FLUAD	80	80	10	20	CCF2-097	40	5	40	20	CCF2-097	20	20	40	20
UGA9	2024-2025	FA2-030	Georgia	1947	76	M	White	22.41	FLUAD	5	10	5	10	FA2-030	40	40	10	10	FA2-030	20	20	10	10
UGA9	2024-2025	FA2-036	Georgia	1948	76	M	White	27.48	FLUAD	80	160	20	160	FA2-036	20	80	40	160	FA2-036	80	160	20	80
UGA9	2024-2025	273	Georgia	1947	77	M	White	27.19	Fluzone HD	10	40	5	5	273	10	40	10	80	273	20	40	40	160
UGA9	2024-2025	274	Georgia	1947	77	F	White	24.33	Fluzone HD	5	10	5	10	274	5	5	5	5	274	10	10	10	20
UGA9	2024-2025	353	Georgia	1947	77	M	White	25.13	Fluzone HD	20	40	5	5	353	20	40	5	40	353	5	5	20	20
UGA9	2024-2025	381	Georgia	1947	77	F	White	34.75	Fluzone HD	10	80	5	20	381	5	20	10	80	381	20	40	5	320
UGA9	2024-2025	590	Georgia	1947	77	F	White	27.41	Fluzone HD	160	160	10	40	590	20	20	20	40	590	80	80	80	80
UGA9	2024-2025	594	Georgia	1946	77	M	White	26.12	Fluzone HD	40	40	20	40	594	5	20	10	160	594	20	20	20	40
UGA9	2024-2025	638	Georgia	1947	77	F	White	31.68	Fluzone HD	20	20	5	5	638	5	40	5	20	638	20	80	10	10
UGA9	2024-2025	639	Georgia	1947	77	M	White	25.81	Fluzone HD	20	80	5	40	639	5	5	5	20	639	40	20	20	40
UGA9	2024-2025	649	Georgia	1947	77	M	White	27.59	Fluzone HD	20	640	5	20	649	10	160	20	320	649	80	80	160	160
UGA9	2024-2025	CCF2-068	Florida	1947	77	M	White	26.4	FLUAD	5	5	5	5	CCF2-068	5	5	5	5	CCF2-068	5	5	80	80
UGA9	2024-2025	CCF2-081	Florida	1947	77	F	White	16.8	Fluzone HD	40	40	10	10	CCF2-081	10	40	40	160	CCF2-081	20	40	10	20
UGA9	2024-2025	CCF2-086	Florida	1947	77	F	White	30.1	FLUAD	40	160	5	40	CCF2-086	10	80	20	160	CCF2-086	80	160	160	640
UGA9	2024-2025	CCF2-089	Florida	1947	77	M	White	34.3	FLUAD	40	640	5	160	CCF2-089	5	320	5	320	CCF2-089	20	160	40	80
UGA9	2024-2025	FA2-002	Georgia	1947	77	F	White	25.92	FLUAD	5	20	5	10	FA2-002	5	40	5	80	FA2-002	20	40	40	80
UGA9	2024-2025	FA2-031	Georgia	1947	77	F	Hispanic or Latino	28.28	FLUAD	5	5	5	10	FA2-031	5	20	5	40	FA2-031	40	40	10	20
UGA9	2024-2025	FA2-034	Georgia	1947	77	M	White	25.4	FLUAD	5	10	5	20	FA2-034	40	40	5	10	FA2-034	5	10	10	20
UGA9	2024-2025	FA2-045	Georgia	1947	77	F	White	25.1	FLUAD	40	160	10	320	FA2-045	5	5	10	80	FA2-045	80	80	80	80
UGA9	2024-2025	FB3-117	Georgia	1947	77	M	Black or AA	28.71	FluBlok	40	80	20	80	FB3-117	5	20	5	80	FB3-117	640	320	40	320
UGA9	2024-2025	141	Georgia	1946	78	F	White	25.2	Fluzone HD	40	320	5	10	141	40	40	80	1280	141	40	40	40	40
UGA9	2024-2025	286	Georgia	1946	78	M	White	28.44	Fluzone HD	10	80	10	80	286	5	20	5	20	286	10	40	10	40
UGA9	2024-2025	640	Georgia	1945	78	F	White	31.79	Fluzone HD	5	5	5	5	640	10	40	10	160	640	5	10	20	80
UGA9	2024-2025	666	Georgia	1946	78	F	White	40.39	Fluzone HD	20	20	5	10	666	10	20	10	40	666	80	160	40	320
UGA9	2024-2025	761	Georgia	1946	78	F	White	26.21	Fluzone HD	80	20	5	10	761	10	5	5	5	761	20	80	40	20
UGA9	2024-2025	771	Georgia	1945	78	M	White	25.61	Fluzone HD	40	320	10	10	771	5	5	5	5	771	1280	40	80	1280
UGA9	2024-2025	CCF2-040	Florida	1946	78	F	White	30.4	FLUAD	80	80	5	5	CCF2-040	5	10	5	20	CCF2-040	20	80	40	40
UGA9	2024-2025	CCF2-064	Florida	1946	78	F	White	27.8	FLUAD	5	10	5	5	CCF2-064	10	80	20	80	CCF2-064	20	20	20	40
UGA9	2024-2025	CCF2-116	Florida	1945	78	M	White	26.7	FLUAD	20	160	5	80	CCF2-116	5	10	5	20	CCF2-116	20	10	160	160
UGA9	2024-2025	FA2-004	Georgia	1946	78	M	White	24.42	FLUAD	20	20	10	20	FA2-004	10	20	20	40	FA2-004	20	40	20	20
UGA9	2024-2025	FA2-017	Georgia	1945	78	M	White	33.62	FLUAD	5	10	5	5	FA2-017	5	20	5	40	FA2-017	80	80	80	80
UGA9	2024-2025	FA2-032	Georgia	1946	78	F	White	29.03	FLUAD	10	160	5	80	FA2-032	5	40	20	80	FA2-032	10	160	20	320
UGA9	2024-2025	FA2-033	Georgia	1946	78	M	White	31.64	FLUAD	10	40	5	5	FA2-033	10	10	5	40	FA2-033	160	10	160	20
UGA9	2024-2025	FA2-052	Georgia	1946	78	F	White	28.49	FLUAD	5	40	5	10	FA2-052	5	40	5	80	FA2-052	20	10	10	20
UGA9	2024-2025	343	Georgia	1945	79	M	White	33.39	Fluzone HD	10	80	5	5	343	20	80	5	80	343	10	20	80	160
UGA9	2024-2025	758	Georgia	1945	79	M	White	25.56	Fluzone HD	5	20	5	5	758	20	20	40	40	758	20	20	20	40
UGA9	2024-2025	FA2-005	Georgia	1945	79	F	White	21.26	FLUAD	40	40	10	20	FA2-005	20	40	80	160	FA2-005	160	160	160	160
UGA9	2024-2025	FA2-018	Georgia	1945	79	F	White	31.19	FLUAD	40	80	10	80	FA2-018	10	160	20	320	FA2-018	10	10	5	20
UGA9	2024-2025	FA2-028	Georgia	1945	79	F	White	31.77	FLUAD	5	5	5	5	FA2-028	5	80	5	80	FA2-028	20	80	20	160
UGA9	2024-2025	FA2-051	Georgia	1944	79	M	White	27.65	FLUAD	20	40	5	10	FA2-051	20	20	40	40	FA2-051	80	80	40	40
UGA9	2024-2025	FB3-118	Georgia	1944	79	M	Black or AA	26.25	FluBlok	40	160	20	80	FB3-118	5	80	10	640	FB3-118	320	320	320	640
UGA9	2024-2025	275	Georgia	1944	80	F	White	41.27	Fluzone HD	10	160	10	160	275	5	40	5	160	275	160	160	20	80
UGA9	2024-2025	362	Georgia	1943	80	M	White	27.2	Fluzone HD	10	20	5	10	362	10	40	5	80	362	10	20	40	40
UGA9	2024-2025	569	Georgia	1944	80	F	White	24.38	Fluzone HD	10	10	5	5	569	5	5	5	10	569	10	20	10	10
UGA9	2024-2025	759	Georgia	1944	80	F	White	30.99	Fluzone HD	5	20	5	20	759	10	20	5	40	759	20	10	80	640
UGA9	2024-2025	CCF2-087	Florida	1944	80	M	White	27.2	FLUAD	5	80	5	5	CCF2-087	5	40	10	80	CCF2-087	20	80	40	320
UGA9	2024-2025	CCF2-114	Florida	1943	80	F	White	22.4	FLUAD	10	80	5	20	CCF2-114	5	160	20	80	CCF2-114	5	80	10	160
UGA9	2024-2025	CCF2-126	Florida	1944	80	M	White	32.1	FLUAD	20	160	5	20	CCF2-126	20	5	80	1280	CCF2-126	20	160	40	320
UGA9	2024-2025	FA2-023	Georgia	1943	80	F	White	33.67	FLUAD	5	80	5	80	FA2-023	10	40	20	80	FA2-023	20	10	80	160
UGA9	2024-2025	169	Georgia	1943	81	M	White	24.3	Fluzone HD	5	40	5	10	169	5	10	5	10	169	40	40	20	20
UGA9	2024-2025	729	Georgia	1943	81	M	White	28.69	Fluzone HD	5	20	10	40	729	10	80	80	10	729	20	20	10	20
UGA9	2024-2025	CCF2-062	Florida	1942	81	M	Hispanic or Latino	24.6	Fluzone HD	10	20	5	20	CCF2-062	80	80	320	160	CCF2-062	40	80	40	80
UGA9	2024-2025	CCF2-098	Florida	1942	81	M	White	27.8	Fluzone HD	5	160	5	10	CCF2-098	5	20	10	40	CCF2-098	40	160	40	80
UGA9	2024-2025	FA2-054	Georgia	1943	81	M	White	28.08	FLUAD	5	10	5	10	FA2-054	20	160	20	80	FA2-054	5	5	40	40
UGA9	2024-2025	FA2-021	Georgia	1942	82	F	White	23.44	FLUAD	320	320	5	80	FA2-021	20	40	10	40	FA2-021	20	40	80	160
UGA9	2024-2025	338	Georgia	1940	83	F	White	44.02	Fluzone HD	5	5	5	5	338	5	5	5	5	338	20	20	20	40
UGA9	2024-2025	644	Georgia	1941	83	F	White	21.79	Fluzone HD	5	5	5	5	644	5	5	5	40	644	5	5	40	80
UGA9	2024-2025	676	Georgia	1940	84	M	White	25.1	Fluzone HD	5	80	5	20	676	5	160	10	80	676	80	80	320	320
UGA9	2024-2025	CCF2-115	Florida	1940	84	F	White	26.4	FLUAD	10	40	5	5	CCF2-115	10	5	20	5	CCF2-115	160	80	40	20
UGA9	2024-2025	FA2-011	Georgia	1940	84	F	Black or AA	28.04	FLUAD	40	5	10	5	FA2-011	10	5	20	5	FA2-011	80	5	80	5
UGA9	2024-2025	FA2-042	Georgia	1940	84	F	White	30.48	FLUAD	5	40	5	40	FA2-042	5	20	5	40	FA2-042	160	160	20	160
UGA9	2024-2025	FA2-055	Georgia	1940	84	F	White	19.53	FLUAD	40	40	10	20	FA2-055	20	40	40	160	FA2-055	10	10	20	20
UGA9	2024-2025	587	Georgia	1937	86	F	White	23.62	Fluzone HD	40	160	10	80	587	10	160	20	640	587	20	40	80	160
UGA9	2024-2025	643	Georgia	1938	86	M	White	31	Fluzone HD	40	40	5	5	643	5	10	5	20	643	5	5	20	40
UGA9	2024-2025	671	Georgia	1938	86	F	White	28.04	Fluzone HD	20	80	5	40	671	20	40	40	160	671	80	80	160	160
UGA9	2024-2025	614	Georgia	1937	87	F	White	23.82	Fluzone HD	40	5	5	5	614	5	5	5	10	614	5	10	5	10
UGA9	2024-2025	CCF2-030	Florida	1937	87	F	Hispanic or Latino	35.6	Fluzone HD	20	40	5	20	CCF2-030	80	80	40	40	CCF2-030	20	320	40	160
UGA9	2024-2025	FA2-025	Georgia	1937	87	F	White	29	FLUAD	10	10	5	20	FA2-025	5	5	5	10	FA2-025	5	5	5	10
UGA9	2024-2025	455	Georgia	1934	89	F	White	23.13	Fluzone HD	20	40	20	40	455	160	160	640	1280	455	80	80	80	320
