# Supplementary material for: Assessment of hemagglutinin-inhibition activity following influenza vaccination during the 2022–2023, 2023–2024, and 2024–2025 seasons
Source: PLoS One. 2026 Apr 16;21(4):e0347314. doi: 10.1371/journal.pone.0347314 (PMC13086323; doi:10.1371/journal.pone.0347314)
Supplement: S6 Table — (XLSX) [file pone.0347314.s006.xlsx]

## Sheet: UGA7_2022_2023
S6 Table. Source data for Table 4 and Figs 4 and 5.
UGA7 DATASET							Self-reported vaccine history			H1N1			H3N2			Yamagata			Victoria
UGA7_ID	Birth_Year	Age	Gender	Race_Ethnicity	BMI	Vaccine	Vax Last Year?	Vax 2 Years Ago?	Total Vax	D0 - Vic/19	D28 - Vic/19	Fold	D0 - DAR/21	D28 - DAR/21	Fold2	D0 - Phu/13	D28 - Phu/13	Fold3	D0 - AS/21	D28 - AS/21	Fold4	SUM Log2
254C	2012	10	M	White	19.81	Fluzone SD	0	0	0	5	20	4	20	80	4	80	80	1	80	80	1	4
207C	2011	11	M	White	21.16	Fluzone SD	1	1	2	80	80	1	10	320	32	20	80	4	5	10	2	8
212C	2011	11	M	White	17.6238	Fluzone SD	1	0	1	80	80	1	10	40	4	40	40	1	5	5	1	2
230C	2011	11	F	Other	28.5533	Fluzone SD	1	0	1	80	160	2	40	160	4	20	160	8	20	40	2	7
256C	2011	11	M	Hispanic or Latino	19.14	Fluzone SD	0	0	0	40	2560	64	5	80	16	20	320	16	5	20	4	16
FC1-021C	2011	11	F	Black or AA	20.79	Flucelvax			0	40	160	4	5	320	64	80	320	4	20	40	2	11
FC1-045C	2011	11	M	White	25.4524	Flucelvax			0	160	320	2	80	160	2	160	320	2	80	320	4	5
206C	2010	12	F	White	17.5923	Fluzone SD	1	0	1	80	80	1	5	20	4	80	80	1	20	40	2	3
235C	2010	12	F	Hispanic or Latino	21.4857	Fluzone SD	1	0	1	5	80	16	5	40	8	80	320	4	5	5	1	9
253C	2009	12	F	White	16.7235	Fluzone SD	0	0	0	160	160	1	320	160	0.5	5	80	16	5	20	4	5
205C	2008	13	F	White	21.5769	Fluzone SD	1	0	1	160	160	1	20	40	2	20	40	2	10	20	2	3
229C	2009	13	M	Other	64.9374	Fluzone SD	1	0	1	20	80	4	10	320	32	40	1280	32	20	640	32	17
255C	2009	13	F	White	15.92	Fluzone SD	0	0	0	160	320	2	5	5	1	80	80	1	80	80	1	1
209C	2008	14	F	White	22.61	Fluzone SD	1	0	1	80	80	1	20	320	16	160	320	2	10	10	1	5
FC1-022C	2008	14	F	Black or AA	36.4763	Flucelvax			0	80	160	2	80	80	1	640	1280	2	10	5	0.5	1
FC1-023C	2008	14	F	Black or AA	38.2695	Flucelvax			0	40	80	2	5	5	1	160	320	2	5	5	1	2
FM2-130C	2008	14	F	Hispanic or Latino	21.21	FluMist			0	320	160	0.5	320	640	2	2560	2560	1	1280	640	0.5	-1
FM2-141C	2008	14	F	Black or AA	32.08	FluMist			0	320	640	2	5	5	1	5	40	8	5	5	1	4
198C	2007	15	M	White	27.4729	Fluzone SD	1	1	2	80	160	2	80	160	2	80	320	4	10	10	1	4
200C	2007	15	F	White	20.34	Fluzone SD	1	0	1	20	20	1	40	40	1	20	80	4	5	5	1	2
208C	2007	15	M	White	24.41	Fluzone SD	1	0	1	320	320	1	320	320	1	320	320	1	80	80	1	0
FM2-125C	2007	15	Other	Black or AA	21.2617	FluMist			0	160	160	1	5	5	1	80	80	1	40	40	1	0
118C	2006	16	Other	White	21.1553	Fluzone SD	1	1	2	80	160	2	40	40	1	40	40	1	20	20	1	1
125C	2006	16	M	White	21.9723	Fluzone SD	1	1	2	5	20	4	10	640	64	40	160	4	5	40	8	13
133C	2006	16	F	White	25.9881	Fluzone SD	1	1	2	80	160	2	320	80	0.25	160	1280	8	160	320	2	3
144C	2006	16	M	White	19.3687	Fluzone SD	1	0	1	80	80	1	80	80	1	160	160	1	20	20	1	0
175C	2006	16	M	White	18.99	Fluzone SD	1	1	2	40	80	2	80	80	1	80	160	2	10	20	2	3
199C	2006	16	F	White	N/A	Fluzone SD	1	1	2	160	160	1	5	20	4	80	80	1	80	80	1	2
202C	2006	16	F	Black or AA	34.2168	Fluzone SD	1	1	2	40	80	2	20	20	1	160	320	2	160	160	1	2
232C	2006	16	M	White	20.2869	Fluzone SD	1	0	1	80	160	2	40	320	8	160	640	4	40	160	4	8
FM2-140C	2006	16	F	Black or AA	35.99	FluMist			0	40	40	1	5	5	1	40	40	1	5	5	1	0
020C	2005	17	F	White	28.2804	Fluzone SD	1	1	2	80	80	1	20	80	4	160	320	2	80	80	1	3
061C	2005	17	M	White	26.58	Fluzone SD	1	1	2	40	80	2	20	80	4	80	160	2	40	80	2	5
130C	2005	17	F	White	20.1721	Fluzone SD	1	1	2	80	80	1	10	40	4	10	40	4	5	20	4	6
134C	2005	17	F	White	20.6012	Fluzone SD	1	1	2	80	80	1	10	160	16	80	320	4	20	160	8	9
FM2-124C	2005	17	M	Black or AA	27.5837	FluMist			0	80	80	1	5	5	1	640	320	0.5	640	320	0.5	-2
634	2004	18	F	White	34.46	Fluzone SD	0	0	0	80	160	2	5	320	64	80	320	4	40	1280	32	14
045C	2004	18	M	White	20.3673	Fluzone SD	1	1	2	80	80	1	5	10	2	80	160	2	10	5	0.5	1
FB2-119	2004	18	F	Hispanic or Latino	25.07	FluBlok			0	5	640	128	80	320	4	80	640	8	5	40	8	15
FM2-131	2004	18	F	White	24.69	FluMist			0	80	160	2	320	160	0.5	160	160	1	40	40	1	0
559	2003	19	F	White	22.5657	Fluzone SD	1	0	1	40	80	2	40	320	8	5	20	4	5	20	4	8
561	2003	19	M	White	24.3261	Fluzone SD	1	0	1	160	320	2	40	640	16	160	640	4	80	320	4	9
591	2003	19	M	White	33.3805	Fluzone SD	0	0	0	80	320	4	80	160	2	80	640	8	80	640	8	9
FB2-105	2003	19	F	White	20.4014	FluBlok			0	80	160	2	20	320	16	160	2560	16	40	640	16	13
FM2-115	2003	19	F	White	24.38	FluMist			0	80	80	1	5	5	1	80	160	2	20	40	2	2
FM2-117	2003	19	F	Asian	26.1206	FluMist			0	40	40	1	160	80	0.5	20	40	2	80	80	1	0
556	2001	20	F	White	22.4578	Fluzone SD	1	0	1	40	80	2	10	160	16	80	160	2	40	80	2	7
FB2-058	2002	20	F	White	18.41	FluBlok	1		1	80	640	8	40	2560	64	640	80	0.125	640	640	1	6
FB2-116	2002	20	F	White	22.4	FluBlok			0	5	320	64	5	640	128	20	2560	128	40	1280	32	25
FB2-120	2002	20	M	White	30.48	FluBlok			0	20	640	32	5	5120	1024	40	640	16	80	160	2	20
FM2-107C	2002	20	F	White	16.0588	FluMist			0	5	5	1	320	160	0.5	160	160	1	320	160	0.5	-2
FM2-123	2002	20	F	White	28.7156	FluMist			0	80	80	1	10	20	2	80	640	8	160	80	0.5	3
FM2-121	2001	21	F	White	20.2176	FluMist			0	5	5	1	5	5	1	80	80	1	5	5	1	0
430	2000	22	F	Black or AA	30.0613	Fluzone SD	1	0	1	20	320	16	5	40	8	20	320	16	10	80	8	14
579	1999	22	F	Other	31.9723	Fluzone SD	0	0	0	40	40	1	5	80	16	160	2560	16	80	2560	32	13
FC1-032	2000	22	M	Hispanic or Latino	25.93	Flucelvax			0	10	160	16	5	10	2	20	640	32	5	40	8	13
FM2-110	1999	23	F	White	21.7911	FluMist			0	20	20	1	20	10	0.5	80	80	1	10	5	0.5	-2
577	1997	24	F	White	20.4311	Fluzone SD	0	0	0	160	320	2	5	320	64	160	320	2	5	20	4	10
FB2-052	1998	24	F	White	N/A	FluBlok	1		1	80	80	1	40	160	4	40	40	1	10	5	0.5	1
FC1-031	1998	24	F	Asian	36.1311	Flucelvax			0	80	160	2	80	320	4	10	80	8	10	80	8	9
FM2-112	1998	24	F	Black or AA	24.7965	FluMist			0	20	20	1	20	10	0.5	40	40	1	20	20	1	-1
FM2-139	1998	24	Other	White	26.14	FluMist			0	80	80	1	20	10	0.5	160	160	1	80	80	1	-1
FB2-030	1997	25	F	White	21.686	FluBlok	1		1	80	160	2	40	160	4	20	40	2	5	5	1	4
FB2-036	1997	25	F	White	26.9398	FluBlok	1		1	80	80	1	20	80	4	160	320	2	10	5	0.5	2
FC1-010	1997	25	F	White	28.1583	Flucelvax			0	20	40	2	5	5	1	10	5	0.5	5	5	1	0
FC1-036	1997	25	M	Hispanic or Latino	21.6982	Flucelvax			0	5	160	32	10	40	4	5	5	1	5	5	1	7
507	1996	26	F	White	36.4992	Fluzone SD	1	1	2	40	160	4	5	2560	512	320	640	2	20	160	8	15
524	1996	26	F	White	24.13	Fluzone SD	1	1	2	80	320	4	5	40	8	80	160	2	5	5	1	6
573	1996	26	F	White	25.9544	Fluzone SD	0	0	0	160	160	1	40	640	16	10	40	4	10	40	4	8
FC1-003	1996	26	F	Asian	19.4922	Flucelvax			0	320	160	0.5	5	20	4	640	1280	2	10	40	4	4
FC1-012	1996	26	M	White	26.6028	Flucelvax			0	320	320	1	40	160	4	20	80	4	20	5	0.25	2
FM2-103	1996	26	F	White	25.6147	FluMist			0	80	40	0.5	40	40	1	80	160	2	10	20	2	1
FM2-142	1996	26	M	White	23.69	FluMist			0	5	5	1	5	5	1	5	5	1	5	5	1	0
39	1994	27	F	White	23.1763	Fluzone SD	1	1	2	40	40	1	5	40	8	320	640	2	5	20	4	6
FC1-019	1995	27	F	Other	21.4852	Flucelvax			0	80	160	2	20	40	2	160	320	2	20	5	0.25	1
FC1-025	1995	27	F	White	19.8862	Flucelvax			0	20	160	8	5	20	4	20	80	4	5	40	8	10
FM2-122	1995	27	F	White	20.984	FluMist			0	20	20	1	5	5	1	160	160	1	5	5	1	0
FM2-127	1995	27	M	White	26.2814	FluMist			0	40	80	2	80	40	0.5	20	10	0.5	20	5	0.25	-3
118	1994	28	F	White	21.0184	Fluzone SD	1	1	2	160	160	1	10	160	16	20	160	8	40	80	2	8
631	1994	28	F	White	42.42	Fluzone SD	0	0	0	160	320	2	40	40	1	160	160	1	5	5	1	1
FB2-091	1994	28	F	White	20.9685	FluBlok			0	80	80	1	10	80	8	320	640	2	5	5	1	4
FC1-013	1994	28	F	Other	19.9574	Flucelvax			0	20	320	16	40	320	8	160	320	2	20	20	1	8
FM2-135	1994	28	F	White	32.21	FluMist			0	80	80	1	20	20	1	320	640	2	10	5	0.5	0
65	1993	29	F	Hispanic or Latino	20.7544	Fluzone SD	1	1	2	40	80	2	10	20	2	640	640	1	5	5	1	2
195	1993	29	M	White	28.3867	Fluzone SD	1	0	1	40	40	1	5	10	2	160	320	2	10	20	2	3
253	1993	29	M	White	22.9917	Fluzone SD	1	1	2	160	320	2	20	1280	64	160	640	4	5	40	8	12
512	1993	29	F	White	25.8053	Fluzone SD	1	1	2	40	40	1	5	80	16	40	160	4	10	20	2	7
574	1993	29	M	White	29.1301	Fluzone SD	0	0	0	80	80	1	20	80	4	40	80	2	10	40	4	5
FB2-085	1993	29	F	White	27.3403	FluBlok	1		1	80	80	1	20	80	4	80	80	1	5	5	1	2
FC1-028	1992	29	F	White	26.1238	Flucelvax			0	5	640	128	5	40	8	5	640	128	10	40	4	19
FM2-126	1992	29	F	White	26.6304	FluMist			0	80	80	1	5	5	1	320	320	1	20	10	0.5	-1
FM2-136	1993	29	F	Hispanic or Latino	22.9218	FluMist			0	160	80	0.5	20	10	0.5	320	320	1	5	5	1	-2
FM2-137	1993	29	F	White	26.61	FluMist			0	20	20	1	10	10	1	320	320	1	5	5	1	0
161	1992	30	M	White	26.5398	Fluzone SD	1	1	2	320	320	1	80	320	4	320	640	2	5	40	8	6
232	1992	30	F	White	26.3931	Fluzone SD	1	1	2	40	80	2	1280	640	0.5	40	160	4	5	10	2	3
FB2-097	1992	30	M	Black or AA	37.5431	FluBlok			0	80	320	4	5	5	1	80	160	2	5	5	1	3
FC1-014	1992	30	F	White	21.1317	Flucelvax			0	40	40	1	5	40	8	80	160	2	5	5	1	4
FC1-037	1992	30	F	Black or AA	N/A	Flucelvax			0	5	40	8	40	160	4	80	320	4	20	160	8	10
FM2-113	1992	30	M	Hispanic or Latino	30.9748	FluMist			0	10	20	2	5	5	1	40	40	1	5	5	1	1
69	1991	31	M	Other	25.1506	Fluzone SD	1	1	2	40	40	1	5	160	32	160	320	2	5	5	1	6
221	1991	31	F	White	21.0409	Fluzone SD	1	1	2	40	40	1	80	320	4	40	160	4	10	40	4	6
597	1991	31	F	White	29.9871	Fluzone SD	0	0	0	80	160	2	5	20	4	320	640	2	5	5	1	4
FB2-055	1991	31	M	White	23.7314	FluBlok	1		1	320	320	1	10	80	8	160	320	2	5	5	1	4
FC1-005	1991	31	F	Hispanic or Latino	21.93	Flucelvax			0	20	80	4	5	40	8	320	640	2	10	40	4	8
FC1-009	1991	31	F	White	30.1172	Flucelvax			0	20	80	4	5	10	2	320	320	1	20	40	2	4
FC1-026	1991	31	F	White	23.1378	Flucelvax			0	80	80	1	20	40	2	160	640	4	80	160	2	4
FM2-116	1991	31	F	White	23.8953	FluMist			0	20	40	2	5	20	4	20	320	16	40	5	0.125	4
FB2-092	1990	32	M	White	28.2969	FluBlok			0	20	80	4	20	640	32	20	160	8	5	40	8	13
FC1-006	1989	32	F	White	24.9723	Flucelvax			0	320	640	2	80	160	2	640	160	0.25	160	5	0.03125	-5
FC1-030	1990	32	F	White	28.2081	Flucelvax			0	40	160	4	5	10	2	80	160	2	80	320	4	6
443	1988	33	F	White	33.83	Fluzone SD	1	1	2	10	20	2	5	160	32	320	640	2	20	20	1	7
580	1988	33	F	White	27.9155	Fluzone SD	0	0	0	80	80	1	5	20	4	40	160	4	5	20	4	6
FC1-004	1989	33	M	White	21.2308	Flucelvax			0	20	20	1	80	160	2	160	160	1	5	20	4	3
FM2-120	1989	33	F	Black or AA	37.7662	FluMist			0	160	160	1	5	5	1	320	320	1	20	20	1	0
FM2-138	1989	33	F	White	20.93	FluMist			0	20	20	1	40	20	0.5	320	320	1	5	5	1	-1
194	1988	34	M	White	29.1104	Fluzone SD	1	1	2	10	20	2	20	40	2	320	320	1	5	20	4	4
576	1988	34	F	White	33.0852	Fluzone SD	0	0	0	10	320	32	20	160	8	40	1280	32	10	640	64	19
FB2-042	1988	34	F	White	32.12	FluBlok	1		1	40	80	2	80	160	2	20	5	0.25	5	5	1	0
FB2-112	1988	34	F	White	22.46	FluBlok			0	5	160	32	5	80	16	80	640	8	5	20	4	14
FC1-018	1988	34	F	White	19.2544	Flucelvax			0	20	40	2	40	40	1	320	640	2	10	10	1	2
FM2-106	1988	34	F	White	23.3726	FluMist			0	320	160	0.5	40	10	0.25	40	80	2	5	5	1	-2
610	1987	35	F	White	28.5018	Fluzone SD	0	0	0	160	160	1	80	640	8	40	80	2	5	10	2	5
FB2-098	1987	35	F	White	28.0245	FluBlok			0	40	160	4	5	640	128	80	5	0.0625	5	5	1	5
FB2-104	1987	35	F	White	25.2796	FluBlok			0	40	160	4	40	80	2	160	320	2	10	5	0.5	3
FC1-001	1986	35	M	White	24.0065	Flucelvax			0	20	160	8	40	5	0.125	80	160	2	40	40	1	1
FC1-008	1987	35	F	White	28.7993	Flucelvax			0	80	160	2	40	80	2	640	640	1	320	160	0.5	1
FM2-050	1987	35	M	White	40.7713	FluMist		0	0	10	40	4	5	5	1	20	20	1	5	5	1	2
FM2-134	1987	35	F	White	29.3	FluMist			0	10	40	4	20	20	1	40	80	2	5	10	2	4
658	1986	36	F	White	N/A	Fluzone SD	0	0	0	5	160	32	5	5	1	40	80	2	5	40	8	9
FB2-106	1986	36	F	White	22.4	FluBlok			0	80	320	4	10	320	32	320	640	2	10	5	0.5	7
FC1-024	1986	36	F	Black or AA	54.2562	Flucelvax			0	40	160	4	20	160	8	160	5120	32	40	640	16	14
FM2-118	1986	36	F	White	26.8443	FluMist			0	5	5	1	5	5	1	160	160	1	5	5	1	0
250	1984	37	F	White	27.9972	Fluzone SD	1	1	2	80	160	2	5	10	2	160	320	2	5	10	2	4
FC1-002	1984	37	F	White	28.8189	Flucelvax			0	20	20	1	5	5	1	40	80	2	20	40	2	2
FC1-029	1985	37	M	White	32.27	Flucelvax			0	40	80	2	80	40	0.5	40	80	2	40	80	2	2
FM2-104	1985	37	M	Hispanic or Latino	39.0558	FluMist			0	40	40	1	640	320	0.5	320	320	1	40	20	0.5	-2
207	1984	38	M	White	23.1425	Fluzone SD	1	1	2	40	40	1	20	320	16	160	320	2	10	40	4	7
247	1984	38	M	White	41.3	Fluzone SD	1	0	1	10	10	1	5	10	2	160	160	1	5	5	1	1
424	1983	38	M	White	33.47	Fluzone SD	1	1	2	20	80	4	5	10	2	20	80	4	5	20	4	7
605	1984	38	M	White	25.963	Fluzone SD	0	0	0	80	80	1	5	10	2	80	80	1	5	10	2	2
FM2-105	1984	38	F	White	33.1986	FluMist			0	20	20	1	5	5	1	160	320	2	20	5	0.25	-1
FM2-146	1985	38	M	White	22.24	FluMist			0	160	160	1	160	80	0.5	1280	1280	1	5	5	1	-1
491	1983	39	M	White	36.6913	Fluzone SD	1	1	2	40	40	1	5	5	1	5	40	8	5	5	1	3
628	1983	39	F	White	43.4525	Fluzone SD	0	0	0	5	320	64	5	160	32	10	320	32	5	80	16	20
FB2-023	1983	39	F	White	26.15	FluBlok	1		1	40	160	4	20	320	16	40	160	4	40	80	2	9
FB2-108	1983	39	F	White	23.9853	FluBlok			0	80	80	1	40	40	1	640	1280	2	160	160	1	1
FM2-014	1982	39	F	White	23.4641	FluMist		0	0	10	10	1	5	5	1	40	40	1	5	5	1	0
FM2-056	1983	39	M	White	28.0277	FluMist		0	0	20	20	1	5	5	1	40	80	2	10	10	1	1
FM2-144	1983	39	F	Hispanic or Latino	22.8625	FluMist			0	40	40	1	10	5	0.5	160	160	1	10	5	0.5	-2
438	1981	40	M	White	30.8364	Fluzone SD	1	1	2	5	5	1	5	40	8	40	80	2	5	5	1	4
FB2-090	1981	40	F	White	23.2711	FluBlok			0	5	5	1	10	20	2	10	320	32	10	5	0.5	5
FM2-145	1982	40	M	Hispanic or Latino	23.1481	FluMist			0	160	320	2	5	5	1	160	160	1	5	5	1	1
128	1981	41	F	Black or AA	37.4219	Fluzone SD	1	1	2	80	160	2	5	2560	512	40	160	4	5	5	1	12
215	1981	41	F	White	23.1763	Fluzone SD	1	1	2	5	5	1	10	160	16	5	5	1	5	5	1	4
522	1981	41	M	Hispanic or Latino	26.4463	Fluzone SD	1	1	2	10	20	2	20	40	2	160	320	2	5	20	4	5
FB2-044	1981	41	F	White	21.4669	FluBlok	1		1	20	20	1	80	40	0.5	320	640	2	10	5	0.5	-1
FB2-062	1981	41	M	White	27.1221	FluBlok	1		1	40	40	1	10	320	32	20	40	2	5	5	1	6
FB2-082	1981	41	F	White	30.7296	FluBlok	1		1	80	80	1	10	20	2	40	80	2	5	5	1	2
FB2-110	1981	41	M	Hispanic or Latino	26.1962	FluBlok			0	80	80	1	10	160	16	10	5	0.5	40	5	0.125	0
300	1979	42	F	White	25.015	Fluzone SD	1	1	2	40	80	2	5	10	2	10	5	0.5	10	5	0.5	0
330	1980	42	F	Hispanic or Latino	32.8509	Fluzone SD	1	1	2	5	10	2	10	80	8	5	5	1	5	5	1	4
411	1980	42	M	White	28.5533	Fluzone SD	1	0	1	20	40	2	10	20	2	20	40	2	10	5	0.5	2
461	1980	42	M	White	31.2226	Fluzone SD	1	1	2	40	40	1	5	20	4	10	20	2	10	5	0.5	2
596	1980	42	F	White	31.14	Fluzone SD	0	0	0	20	40	2	5	40	8	20	40	2	5	10	2	6
FB2-109	1980	42	M	Hispanic or Latino	28.3848	FluBlok			0	5	20	4	5	5	1	40	5	0.125	80	5	0.0625	-5
FC1-042	1980	42	F	White	43.37	Flucelvax			0	5	160	32	5	80	16	20	320	16	20	640	32	18
219	1979	43	M	White	33.0512	Fluzone SD	1	1	2	40	80	2	5	80	16	80	320	4	20	320	16	11
572	1979	43	F	White	25.2764	Fluzone SD	0	0	0	10	160	16	5	40	8	10	80	8	5	40	8	13
FM2-128	1979	43	F	White	27.1812	FluMist			0	160	160	1	40	20	0.5	10	5	0.5	5	5	1	-2
FB2-094	1978	44	M	White	30.0135	FluBlok			0	80	160	2	10	320	32	20	1280	64	10	160	16	16
FM2-072	1978	44	M	White	28.4688	FluMist		0	0	40	40	1	5	5	1	20	5	0.25	5	5	1	-2
FM2-129	1978	44	F	Hispanic or Latino	28.5	FluMist			0	20	20	1	5	5	1	80	10	0.125	10	5	0.5	-4
22	1977	45	M	White	52.2661	Fluzone SD	1	1	2	80	80	1	5	20	4	80	40	0.5	40	80	2	2
249	1977	45	F	White	31.7728	Fluzone SD	1	1	2	5	10	2	5	40	8	5	160	32	5	160	32	14
337	1977	45	F	White	25.4366	Fluzone SD	1	1	2	10	20	2	5	10	2	40	160	4	20	320	16	8
410	1977	45	F	White	21.9207	Fluzone SD	1	1	2	5	20	4	10	40	4	5	5	1	5	5	1	4
659	1977	45	F	Black or AA	29.71	Fluzone SD	0	0	0	5	320	64	40	160	4	40	160	4	160	320	2	11
FB2-022	1977	45	F	White	25.9908	FluBlok	1		1	80	160	2	20	40	2	80	160	2	20	5	0.25	1
FC1-007	1977	45	F	White	22.1988	Flucelvax			0	5	5	1	5	5	1	40	40	1	20	20	1	0
FC1-020	1977	45	F	Black or AA	32.2364	Flucelvax			0	20	160	8	20	320	16	10	40	4	10	160	16	13
311	1976	46	F	Hispanic or Latino	28.5467	Fluzone SD	1	1	2	5	5	1	5	5	1	5	40	8	5	5	1	3
322	1976	46	F	White	53.7368	Fluzone SD	1	1	2	20	80	4	10	40	4	80	160	2	40	5	0.125	2
355	1976	46	F	White	N/A	Fluzone SD	1	1	2	20	20	1	5	40	8	20	80	4	5	5	1	5
387	1976	46	M	White	24.97	Fluzone SD	1	1	2	20	20	1	10	10	1	160	320	2	80	160	2	2
488	1976	46	F	Black or AA	27.461	Fluzone SD	0	1	1	10	320	32	10	80	8	5	160	32	5	160	32	18
575	1976	46	M	White	28.8592	Fluzone SD	0	0	0	10	20	2	40	80	2	40	160	4	80	160	2	5
657	1975	46	F	Black or AA	N/A	Fluzone SD	0	0	0	20	320	16	5	10	2	5	40	8	5	5	1	8
FC1-015	1975	46	F	Black or AA	32.2775	Flucelvax			0	10	160	16	10	80	8	20	80	4	5	10	2	10
FM2-132	1976	46	F	White	23.1046	FluMist			0	5	10	2	40	10	0.25	5	5	1	5	5	1	-1
220	1975	47	F	White	45.2144	Fluzone SD	1	1	2	40	80	2	20	80	4	10	80	8	5	40	8	9
386	1975	47	F	White	28.0245	Fluzone SD	1	1	2	10	10	1	40	160	4	80	80	1	20	5	0.25	0
422	1975	47	F	White	22.9654	Fluzone SD	1	1	2	20	20	1	5	20	4	10	20	2	5	5	1	3
427	1975	47	F	White	22.3053	Fluzone SD	1	1	2	10	10	1	5	10	2	10	20	2	5	5	1	2
457	1974	47	M	White	32.6964	Fluzone SD	1	0	1	160	320	2	5	20	4	80	160	2	5	5	1	4
598	1975	47	F	Black or AA	27.804	Fluzone SD	0	0	0	160	160	1	80	320	4	20	80	4	5	10	2	5
FM2-114	1975	47	F	White	40.8	FluMist			0	5	5	1	40	20	0.5	160	160	1	10	5	0.5	-2
409	1974	48	F	Black or AA	36.3478	Fluzone SD	1	1	2	20	20	1	10	40	4	40	80	2	5	5	1	3
FB2-095	1973	48	F	White	30.6656	FluBlok			0	20	20	1	5	5	1	10	80	8	5	10	2	4
FM2-111	1973	48	F	White	34.256	FluMist			0	20	40	2	20	10	0.5	20	5	0.25	10	5	0.5	-3
FM2-143	1974	48	M	Black or AA	30.68	FluMist			0	40	40	1	20	10	0.5	160	160	1	10	5	0.5	-2
570	1972	49	F	White	N/A	Fluzone SD	0	0	0	20	10	0.5	10	20	2	40	80	2	10	160	16	5
620	1972	49	M	White	N/A	Fluzone SD	0	0	0	20	40	2	10	40	4	320	320	1	80	640	8	6
FM2-119	1973	49	F	White	23.1706	FluMist			0	5	5	1	5	5	1	20	20	1	10	5	0.5	-1
360	1972	50	F	White	24.1966	Fluzone SD	1	1	2	5	20	4	80	320	4	80	320	4	10	5	0.5	5
397	1972	50	F	Black or AA	38.2817	Fluzone SD	1	1	2	5	5	1	5	20	4	10	80	8	5	5	1	5
635	1972	50	F	White	36.6139	Fluzone SD	0	0	0	20	20	1	5	5	1	80	160	2	5	5	1	1
FB2-103	1972	50	F	White	25.8975	FluBlok			0	10	20	2	20	40	2	80	80	1	10	5	0.5	1
FC1-011	1972	50	F	White	23.3526	Flucelvax			0	20	40	2	10	10	1	320	160	0.5	320	160	0.5	-1
FC1-027	1972	50	Other	Hispanic or Latino	18.63	Flucelvax			0	40	80	2	5	10	2	160	320	2	5	20	4	5
246	1971	51	F	White	25.2764	Fluzone SD	1	0	1	20	20	1	20	20	1	20	80	4	10	40	4	4
378	1971	51	F	White	38.08	Fluzone SD	1	1	2	40	80	2	5	20	4	40	80	2	5	5	1	4
392	1971	51	F	White	21.9521	Fluzone SD	1	1	2	40	160	4	20	640	32	40	640	16	5	640	128	18
404	1970	51	F	White	33.4504	Fluzone SD	1	1	2	10	20	2	5	10	2	160	320	2	20	40	2	4
462	1971	51	F	White	24.2738	Fluzone SD	1	1	2	20	40	2	10	80	8	40	80	2	20	160	8	8
717	1971	51	F	White	35.8544	Fluzone SD	0	0	0	10	160	16	5	320	64	80	320	4	10	320	32	17
FC1-039	1971	51	F	Black or AA	35.2915	Flucelvax			0	10	20	2	10	10	1	5	40	8	5	5	1	4
FC1-041	1971	51	F	Hispanic or Latino	N/A	Flucelvax			0	5	5	1	5	40	8	5	40	8	5	5	1	6
8	1970	52	F	Black or AA	21.2808	Fluzone SD	1	1	2	20	40	2	5	20	4	20	40	2	10	40	4	6
81	1970	52	F	White	20.6149	Fluzone SD	1	1	2	80	80	1	5	40	8	160	320	2	80	160	2	5
100	1970	52	F	White	44.1155	Fluzone SD	1	1	2	10	20	2	5	40	8	5	40	8	5	20	4	9
448	1970	52	M	White	32.2654	Fluzone SD	1	1	2	5	40	8	320	640	2	320	320	1	5	5	1	4
518	1970	52	M	White	33.4	Fluzone SD	0	1	1	20	40	2	80	160	2	40	80	2	5	5	1	3
FC1-017	1970	52	F	White	27.9634	Flucelvax			0	5	5	1	5	5	1	40	80	2	10	5	0.5	0
FC1-040	1970	52	F	Black or AA	26.2857	Flucelvax			0	5	20	4	5	5	1	5	40	8	5	5	1	5
321	1968	53	F	White	24.7961	Fluzone SD	1	1	2	5	10	2	5	5	1	5	5	1	5	5	1	1
340	1969	53	M	White	24.0523	Fluzone SD	1	1	2	10	10	1	5	40	8	80	160	2	40	5	0.125	1
FC1-016	1969	53	M	White	28.7032	Flucelvax			0	5	640	128	5	160	32	5	80	16	5	160	32	21
373	1968	54	F	White	23.1478	Fluzone SD	1	1	2	20	40	2	5	10	2	40	80	2	80	5	0.0625	-1
FC1-047	1968	54	M	Black or AA	37.22	Flucelvax			0	40	640	16	5	80	16	80	1280	16	80	640	8	15
372	1967	55	F	White	22.27	Fluzone SD	1	0	1	10	40	4	5	20	4	10	20	2	5	5	1	5
417	1967	55	M	White	25.8333	Fluzone SD	1	1	2	5	5	1	5	5	1	10	5	0.5	20	5	0.25	-3
571	1966	56	F	White	41.1387	Fluzone SD	0	0	0	40	40	1	5	10	2	5	10	2	5	40	8	5
585	1966	56	F	White	27.6266	Fluzone SD	0	0	0	10	80	8	160	2560	16	40	160	4	5	20	4	11
FB2-096	1965	56	F	White	24.2784	FluBlok			0	10	40	4	20	320	16	5	80	16	5	10	2	11
FB2-099	1966	56	M	White	21.8623	FluBlok			0	20	160	8	5	40	8	320	640	2	80	5	0.0625	3
317	1965	57	F	White	21.7688	Fluzone SD	1	1	2	5	20	4	80	1280	16	5	10	2	5	80	16	11
606	1964	58	F	White	32.2584	Fluzone SD	0	0	0	40	40	1	5	20	4	10	40	4	20	80	4	6
607	1964	58	M	White	36.1327	Fluzone SD	0	0	0	40	40	1	80	80	1	80	160	2	80	160	2	2
FB2-093	1964	58	F	White	27.4382	FluBlok			0	80	320	4	80	5	0.0625	40	160	4	40	5	0.125	-3
FC1-048	1964	58	F	White	39.3645	Flucelvax			0	20	160	8	80	80	1	40	160	4	20	40	2	6
305	1963	59	M	White	31.4635	Fluzone SD	1	1	2	20	40	2	20	160	8	40	160	4	80	160	2	7
416	1963	59	F	White	19.8519	Fluzone SD	1	1	2	5	10	2	5	20	4	20	80	4	80	80	1	5
432	1963	59	M	White	26.52	Fluzone SD	1	1	2	20	40	2	40	40	1	10	40	4	20	320	16	7
646	1963	59	F	White	26.6556	Fluzone SD	0	0	0	20	80	4	10	320	32	320	320	1	160	160	1	7
FB2-033	1962	59	M	White	28.2782	FluBlok	1		1	160	40	0.25	10	10	1	10	5	0.5	5	5	1	-3
FC1-035	1963	59	F	White	35.6682	Flucelvax			0	20	40	2	20	40	2	5	10	2	5	5	1	3
359	1962	60	F	White	33.2344	Fluzone SD	1	1	2	10	10	1	5	10	2	40	80	2	20	20	1	2
374	1962	60	F	Other	33.741	Fluzone SD	1	1	2	20	40	2	5	160	32	40	80	2	160	40	0.25	5
600	1962	60	M	White	34.232	Fluzone SD	0	0	0	10	20	2	5	5	1	40	160	4	40	160	4	5
FB2-107	1962	60	F	White	26.363	FluBlok			0	40	80	2	5	10	2	40	80	2	160	320	2	4
352	1961	61	M	White	27.1161	Fluzone SD	1	1	2	80	80	1	20	40	2	80	160	2	80	80	1	2
370	1961	61	M	White	20.47	Fluzone SD	1	1	2	20	20	1	10	20	2	160	320	2	640	640	1	2
384	1961	61	F	White	27.2854	Fluzone SD	1	1	2	10	20	2	10	640	64	20	80	4	5	10	2	10
403	1961	61	F	White	25.8216	Fluzone SD	1	0	1	20	40	2	20	80	4	10	20	2	20	40	2	5
425	1960	61	F	White	39.87	Fluzone SD	1	1	2	40	80	2	40	80	2	160	320	2	40	40	1	3
578	1960	61	F	White	39.4931	Fluzone SD	0	0	0	20	80	4	40	320	8	40	160	4	40	160	4	9
602	1961	61	F	White	23.1957	Fluzone SD	0	0	0	80	80	1	5	80	16	20	40	2	10	80	8	8
621	1961	61	F	White	24.0004	Fluzone SD	0	0	0	5	160	32	5	1280	256	80	320	4	20	1280	64	21
FB2-100	1961	61	M	Black or AA	32.263	FluBlok			0	160	320	2	10	80	8	40	640	16	5	5	1	8
FB2-102	1961	61	M	White	27.4382	FluBlok			0	20	160	8	10	160	16	40	160	4	80	160	2	10
FB2-115	1961	61	F	White	25.4	FluBlok			0	40	40	1	320	160	0.5	80	5	0.0625	640	320	0.5	-6
FC1-043	1961	61	F	Black or AA	21.46	Flucelvax			0	5	80	16	5	40	8	5	40	8	5	640	128	17
58	1960	62	F	White	35.4979	Fluzone SD	1	1	2	80	80	1	5	640	128	40	1280	32	40	1280	32	17
89	1960	62	M	White	30.4104	Fluzone SD	1	1	2	320	640	2	10	40	4	80	320	4	80	320	4	7
599	1959	62	M	White	36.8563	Fluzone SD	0	0	0	20	320	16	5	20	4	40	160	4	5	40	8	11
613	1959	62	F	White	37.2499	Fluzone SD	0	0	0	80	80	1	5	10	2	20	40	2	40	80	2	3
86	1959	63	M	White	31.352	Fluzone SD	1	1	2	160	160	1	5	10	2	40	80	2	20	40	2	3
629	1959	63	F	White	22.93	Fluzone SD	0	0	0	10	10	1	20	80	4	20	160	8	40	160	4	7
FB2-015	1959	63	F	White	24.8886	FluBlok	1		1	80	320	4	20	80	4	80	320	4	10	5	0.5	5
FB2-028	1959	63	F	White	25.015	FluBlok	1		1	20	80	4	80	1280	16	80	320	4	10	20	2	9
FB2-035	1959	63	F	White	25.7325	FluBlok	1		1	10	20	2	20	80	4	40	80	2	80	1280	16	8
FB2-111	1959	63	F	White	31.7806	FluBlok			0	10	40	4	20	40	2	320	1280	4	80	320	4	7
FC1-044	1959	63	F	White	30.111	Flucelvax			0	160	320	2	40	160	4	320	2560	8	40	1280	32	11
224	1958	64	F	White	46.8227	Fluzone SD	1	1	2	20	20	1	5	10	2	10	40	4	10	160	16	7
306	1957	64	F	White	26.9958	Fluzone SD	1	1	2	40	80	2	5	5	1	80	160	2	40	80	2	3
654	1958	64	F	White	25.9	Fluzone SD	0	0	0	10	20	2	10	20	2	20	40	2	20	40	2	4
312	1957	65	F	White	31.8764	Fluzone HD	1	1	2	40	160	4	5	160	32	40	320	8	5	320	64	16
565	1957	65	F	White	20.3519	Fluzone HD	0	0	0	20	160	8	5	80	16	160	640	4	5	20	4	11
586	1957	65	M	White	30.9061	Fluzone HD	0	0	0	40	80	2	20	320	16	160	640	4	20	80	4	9
309	1956	66	F	White	25.1311	Fluzone HD	1	1	2	20	320	16	5	1280	256	20	160	8	40	160	4	17
354	1956	66	M	White	23.6613	Fluzone HD	1	1	2	5	20	4	5	20	4	5	10	2	640	1280	2	6
379	1956	66	F	White	23.532	Fluzone HD	1	1	2	20	80	4	5	5	1	10	5	0.5	5	5	1	1
535	1956	66	F	White	27.4597	Fluzone HD	1	0	1	40	320	8	5	320	64	40	160	4	5	5	1	11
595	1956	66	M	Black or AA	26.77	Fluzone HD	0	0	0	5	80	16	10	80	8	10	160	16	5	5	1	11
611	1956	66	M	White	21.7472	Fluzone HD	0	0	0	40	80	2	5	5	1	80	160	2	80	640	8	5
14	1955	67	F	White	24.7026	Fluzone HD	1	1	2	5	20	4	5	40	8	5	5	1	5	5	1	5
203	1955	67	M	Asian	24.2215	Fluzone HD	1	1	2	20	40	2	5	20	4	40	80	2	20	160	8	7
205	1955	67	F	White	19.0842	Fluzone HD	1	1	2	40	40	1	5	5	1	5	40	8	5	10	2	4
278	1955	67	M	White	26.2814	Fluzone HD	1	1	2	5	5	1	5	5	1	5	5	1	5	5	1	0
380	1955	67	M	White	27.5476	Fluzone HD	0	1	1	10	40	4	5	5	1	5	20	4	80	160	2	5
441	1955	67	F	White	22.5768	Fluzone SD	1	1	2	10	20	2	5	20	4	5	10	2	40	5120	128	11
625	1955	67	F	White	38.8231	Fluzone HD	0	0	0	20	40	2	5	80	16	20	160	8	40	160	4	10
653	1955	67	F	White	26.36	Fluzone SD	0	0	0	5	20	4	5	40	8	20	320	16	5	320	64	15
47	1954	68	F	Mixed	25.852	Fluzone HD	1	1	2	5	40	8	5	20	4	20	80	4	5	1280	256	15
179	1954	68	F	White	42.2954	Fluzone HD	1	1	2	80	80	1	5	160	32	80	640	8	20	320	16	12
270	1954	68	M	White	27.1953	Fluzone HD	1	1	2	80	160	2	20	160	8	80	320	4	160	1280	8	9
323	1954	68	F	White	27.3334	Fluzone HD	1	0	1	40	160	4	5	160	32	10	20	2	40	5	0.125	5
369	1954	68	M	White	23.7313	Fluzone HD	1	1	2	20	40	2	5	10	2	320	640	2	20	5	0.25	1
582	1954	68	F	White	21.6248	Fluzone HD	0	0	0	20	80	4	5	40	8	10	160	16	40	80	2	10
584	1953	68	F	White	18.3965	Fluzone HD	0	0	0	20	160	8	5	40	8	10	40	4	40	160	4	10
589	1954	68	F	White	34.1733	Fluzone HD	0	0	0	20	20	1	5	10	2	20	80	4	5	20	4	5
632	1954	68	F	White	33.2133	Fluzone HD	0	0	0	40	80	2	5	20	4	20	320	16	20	160	8	10
196	1952	69	M	Hispanic or Latino	31.2153	Fluzone HD	1	1	2	10	20	2	10	40	4	10	40	4	40	80	2	6
295	1953	69	F	White	23.6308	Fluzone HD	1	1	2	40	160	4	5	20	4	10	80	8	20	5120	256	15
304	1953	69	F	White	35.3415	Fluzone HD	1	1	2	10	40	4	10	640	64	80	320	4	20	5	0.25	8
313	1953	69	M	White	37.2918	Fluzone HD	1	1	2	20	80	4	10	160	16	20	80	4	10	80	8	11
566	1953	69	M	White	28.153	Fluzone HD	0	0	0	5	10	2	10	20	2	160	320	2	160	320	2	4
581	1953	69	F	White	26.6131	Fluzone SD	0	0	0	10	160	16	5	20	4	5	10	2	5	40	8	10
588	1953	69	F	White	27.9688	Fluzone HD	0	0	0	160	1280	8	160	640	4	80	320	4	20	40	2	8
612	1953	69	M	White	27.3833	Fluzone HD	0	0	0	20	80	4	80	640	8	5	160	32	20	640	32	15
633	1953	69	M	White	31.8313	Fluzone HD	0	0	0	80	320	4	160	640	4	160	320	2	40	640	16	9
652	1953	69	F	White	30.18	Fluzone HD	0	0	0	80	640	8	5	640	128	40	160	4	10	5	0.5	11
77	1952	70	F	White	28.2099	Fluzone HD	1	1	2	20	40	2	5	5	1	20	40	2	10	80	8	5
126	1952	70	M	White	27.696	Fluzone HD	1	1	2	20	80	4	10	80	8	20	320	16	20	80	4	11
296	1952	70	M	White	20.4783	Fluzone HD	1	1	2	10	20	2	5	10	2	10	40	4	20	40	2	5
334	1951	70	M	White	30.6435	Fluzone HD	1	1	2	80	160	2	5	40	8	40	80	2	80	80	1	5
335	1951	70	F	White	30.8638	Fluzone HD	1	1	2	40	80	2	5	40	8	10	40	4	20	40	2	7
476	1952	70	M	White	26.2679	Fluzone HD	1	1	2	5	10	2	5	20	4	160	320	2	5	5	1	4
568	1952	70	F	White	20.1286	Fluzone HD	0	0	0	40	80	2	5	5	1	40	80	2	10	40	4	4
744	1952	70	M	White	29.32	Fluzone SD	0	0	0	5	320	64	5	5120	1024	5	5	1	5	1280	256	24
276	1951	71	F	White	30.8596	Fluzone HD	1	1	2	10	20	2	40	80	2	20	160	8	20	80	4	7
314	1951	71	F	White	26.9485	Fluzone HD	1	1	2	20	20	1	5	5	1	5	10	2	40	80	2	2
583	1951	71	M	White	24.4086	Fluzone HD	0	0	0	5	5	1	10	10	1	20	20	1	20	40	2	1
83	1950	72	F	White	25.8216	Fluzone HD	1	1	2	5	10	2	5	20	4	5	5	1	5	5	1	3
147	1950	72	M	White	20.3318	Fluzone HD	1	1	2	40	40	1	5	5	1	80	160	2	320	320	1	1
151	1950	72	F	White	26.9067	Fluzone SD	1	1	2	20	20	1	5	5	1	5	5	1	5	5	1	0
320	1950	72	F	White	21.7876	Fluzone HD	1	1	2	5	10	2	5	20	4	5	40	8	5	80	16	10
648	1950	72	F	White	21.7976	Fluzone HD	0	0	0	10	40	4	5	80	16	40	160	4	10	640	64	14
146	1948	73	M	White	26.6879	Fluzone SD	1	1	2	80	160	2	10	80	8	80	640	8	20	320	16	11
188	1949	73	F	White	22.546	Fluzone HD	1	1	2	20	40	2	80	2560	32	40	1280	32	40	1280	32	16
286	1949	73	M	White	31.9739	Fluzone HD	1	1	2	20	20	1	5	5	1	10	10	1	10	10	1	0
567	1948	73	M	White	34.3697	Fluzone HD	0	0	0	20	20	1	5	10	2	10	20	2	40	80	2	3
618	1949	73	M	White	27.6662	Fluzone HD	0	0	0	5	10	2	5	5	1	80	160	2	80	160	2	3
135	1948	74	M	White	23.5352	Fluzone HD	1	1	2	20	20	1	5	40	8	20	80	4	20	40	2	6
148	1948	74	M	White	38.9002	Fluzone HD	1	1	2	10	40	4	20	5	0.25	10	20	2	20	40	2	2
177	1948	74	M	White	22.3846	Fluzone HD	1	1	2	40	40	1	5	40	8	20	40	2	20	80	4	6
308	1947	74	M	White	27.5319	Fluzone HD	1	1	2	5	20	4	5	10	2	160	20	0.125	10	20	2	1
326	1947	74	M	White	22.5953	Fluzone HD	1	0	1	10	10	1	160	160	1	20	40	2	5	5	1	1
368	1948	74	F	White	21.6092	Fluzone SD	0	1	1	5	5	1	5	10	2	10	160	16	5	5	1	5
616	1948	74	M	White	31.9136	Fluzone HD	0	0	0	20	20	1	80	80	1	10	40	4	80	160	2	3
636	1948	74	F	White	28.3406	Fluzone HD	0	0	0	80	80	1	160	160	1	160	160	1	80	160	2	1
273	1947	75	M	White	26.6358	Fluzone HD	1	1	2	5	10	2	5	40	8	10	20	2	20	40	2	6
274	1947	75	F	White	24.334	Fluzone HD	1	1	2	5	20	4	5	10	2	5	10	2	5	10	2	5
284	1947	75	M	White	35.2608	Fluzone HD	1	1	2	10	20	2	5	20	4	20	80	4	40	80	2	6
285	1947	75	F	White	26.2866	Fluzone HD	1	1	2	20	40	2	5	5	1	80	160	2	40	160	4	4
353	1947	75	M	White	25.1098	Fluzone HD	1	1	2	20	40	2	5	160	32	5	20	4	20	40	2	9
381	1947	75	F	White	35.4336	Fluzone HD	1	1	2	10	40	4	5	160	32	10	40	4	5	5	1	9
590	1947	75	F	White	30.1614	Fluzone HD	0	0	0	40	160	4	5	80	16	20	160	8	10	640	64	15
593	1947	75	F	White	24.7961	Fluzone HD	0	0	0	20	40	2	5	10	2	320	640	2	5	20	4	5
594	1946	75	M	White	26.9388	Fluzone HD	0	0	0	40	80	2	5	40	8	5	5	1	10	20	2	5
619	1947	75	F	White	26.5432	Fluzone HD	0	0	0	5	20	4	10	80	8	20	40	2	80	160	2	7
637	1947	75	F	White	22.11	Fluzone HD	0	0	0	10	20	2	20	80	4	80	160	2	5	5	1	4
638	1947	75	F	White	33.284	Fluzone HD	0	0	0	40	40	1	10	40	4	160	320	2	20	40	2	4
639	1947	75	M	White	24.639	Fluzone HD	0	0	0	20	40	2	5	40	8	40	80	2	40	40	1	5
649	1947	75	M	White	22.9418	Fluzone HD	0	0	0	20	20	1	5	40	8	160	160	1	160	5	0.03125	-2
650	1947	75	F	White	32.0084	Fluzone SD	0	0	0	40	80	2	20	80	4	80	160	2	10	5	0.5	3
141	1946	76	F	White	26.6252	Fluzone HD	1	1	2	40	320	8	40	640	16	20	320	16	20	640	32	16
615	1946	76	M	White	24.1389	Fluzone HD	0	0	0	20	40	2	20	40	2	20	40	2	20	40	2	4
640	1945	76	F	White	32.7722	Fluzone HD	0	0	0	5	5	1	10	20	2	5	5	1	5	80	16	5
641	1946	76	F	White	29.2622	Fluzone HD	0	0	0	10	40	4	10	40	4	160	640	4	80	1280	16	10
642	1946	76	M	White	31.9316	Fluzone HD	0	0	0	10	40	4	5	80	16	10	160	16	20	160	8	13
FB2-117	1947	76	M	Black or AA	28.06	FluBlok			0	80	40	0.5	5	5	1	640	640	1	5	5	1	-1
162	1943	78	F	White	23.4466	Fluzone HD	1	1	2	20	40	2	5	80	16	10	40	4	40	80	2	8
275	1944	78	F	White	41.1555	Fluzone HD	1	1	2	10	40	4	5	80	16	160	640	4	5	80	16	12
569	1944	78	F	White	25.639	Fluzone HD	0	0	0	10	20	2	5	5	1	5	10	2	10	20	2	3
FB2-118	1944	78	M	Black or AA	26.6	FluBlok			0	20	20	1	10	10	1	1280	640	0.5	1280	1280	1	-1
169	1943	79	M	White	22.9138	Fluzone HD	1	1	2	20	20	1	5	10	2	20	40	2	20	20	1	2
362	1943	79	M	White	27.8	Fluzone HD	1	1	2	10	10	1	20	40	2	40	20	0.5	40	40	1	0
651	1942	80	F	White	20.9266	Fluzone HD	0	0	0	320	640	2	5	160	32	40	80	2	160	160	1	7
376	1941	81	M	White	31.2782	Fluzone HD	1	1	2	10	20	2	10	40	4	20	40	2	20	40	2	5
644	1941	81	F	White	21.6349	Fluzone HD	0	0	0	20	20	1	5	5	1	5	5	1	80	5	0.0625	-4
338	1940	82	F	White	76.0169	Fluzone SD	1	1	2	5	10	2	5	5	1	10	20	2	10	5	0.5	1
645	1939	83	F	White	21.3036	Fluzone HD	0	0	0	320	320	1	5	5	1	10	5	0.5	10	5	0.5	-2
587	1937	84	F	White	24.3046	Fluzone HD	0	0	0	40	320	8	5	10	2	20	320	16	80	640	8	11
643	1938	84	M	White	32.4235	Fluzone HD	0	0	0	40	40	1	10	10	1	5	5	1	20	20	1	0
655	1938	84	M	White	36.83	Fluzone SD	0	0	0	5	10	2	5	5	1	20	20	1	10	20	2	2
614	1937	85	F	White	24.3582	Fluzone HD	0	0	0	5	5	1	5	10	2	10	5	0.5	10	5	0.5	-1
455	1934	87	F	White	22.414	Fluzone HD	1	1	2	40	160	4	80	2560	32	80	1280	16	80	320	4	13
UGA7 H1N1 DATA ANALYSIS FOR STACKED BARS
Characteristics				Overall SC		Baseline status		Transitions from Non-Seroprotective (D0<40)				Transitions from Seroprotective (D0≥40)						Overall Non-SC
Age Group	n-value	D0 < 40	D0≥ 40	SC	SC%	SN D0 %	SP D0%	NSP→NSP	NSP→NSP%	NSP→SP	NSP→SP %	SP→NSP	SP→NSP%	SP→SP	SP→SP%	SP→SC	SP→SC%	NSP at D0, SC at D28	NSP at D0, SC at D28%	No SC	% Not SC
10-17	36	5	31	4	0.111111	0.138889	0.861111	3	0.6	2	0.4	0	0	29	0.935484	2	0.0645161	2	0.4	32	0.888889
18-34	85	30	55	21	0.247059	0.352941	0.647059	12	0.4	18	0.6	0	0	49	0.890909	6	0.109091	15	0.5	64	0.752941
35-49	82	49	33	19	0.231707	0.597561	0.402439	31	0.632653	18	0.367347	0	0	28	0.848485	5	0.151515	14	0.285714	63	0.768293
50-64	73	50	23	20	0.273973	0.684932	0.315068	24	0.48	26	0.52	0	0	19	0.826087	4	0.173913	16	0.32	53	0.726027
65+	102	71	31	31	0.303922	0.696078	0.303922	40	0.56338	31	0.43662	0	0	20	0.645161	11	0.354839	20	0.28169	71	0.696078
Sex
Male	127	70	57	26	0.204724	0.551181	0.448819	39	0.557143	31	0.442857	0	0	52	0.912281	5	0.0877193	21	0.3	101	0.795276
Female	247	135	112	69	0.279352	0.546559	0.453441	71	0.525926	64	0.474074	0	0	89	0.794643	23	0.205357	46	0.340741	178	0.720648
BMI
BMI <25	139	75	64	28	0.201439	0.539568	0.460432	44	0.586667	31	0.413333	0	0	54	0.84375	10	0.15625	18	0.24	111	0.798561
BMI 25-30	118	63	55	31	0.262712	0.533898	0.466102	34	0.539683	29	0.460317	0	0	46	0.836364	9	0.163636	22	0.349206	87	0.737288
BMI >30	112	60	52	33	0.294643	0.535714	0.464286	29	0.483333	31	0.516667	0	0	43	0.826923	9	0.173077	24	0.4	79	0.705357
Vaccination History
No Vax 2 Years	203	111	92	64	0.315271	0.546798	0.453202	51	0.459459	60	0.540541	0	0	76	0.826087	16	0.173913	48	0.432432	139	0.684729
Vax 2+ Years	130	77	53	19	0.146154	0.592308	0.407692	52	0.675325	25	0.324675	0	0	46	0.867925	7	0.132075	12	0.155844	111	0.853846
ALL	378	205	173	95	0.251323	0.542328	0.457672	110	0.536585	95	0.463415	0	0	145	0.83815	28	0.16185	67	0.326829	283	0.748677
UGA7 H3N2 DATA ANALYSIS FOR STACKED BARS
Characteristics				Overall SC		Baseline status		Transitions from Non-Seroprotective (D0<40)				Transitions from Seroprotective (D0≥40)						Overall Non-SC
Age Group	n-value	D0 < 40	D0≥ 40	SC	SC%	SN D0 %	SP D0%	NSP→NSP	NSP→NSP%	NSP→SP	NSP→SP %	SP→NSP	SP→NSP%	SP→SP	SP→SP%	SP→SC	SP→SC%	NSP at D0, SC at D28	NSP at D0, SC at D28%	No SC	% Not SC
10-17	36	23	13	15	0.416667	0.638889	0.361111	9	0.391304	14	0.608696	0	0	11	0.846154	2	0.153846	13	0.565217	21	0.583333
18-34	85	58	27	41	0.482353	0.682353	0.317647	27	0.465517	31	0.534483	2	0.0740741	12	0.444444	13	0.481481	28	0.482759	44	0.517647
35-49	82	66	16	31	0.378049	0.804878	0.195122	37	0.560606	29	0.439394	4	0.25	8	0.5	4	0.25	27	0.409091	51	0.621951
50-64	73	59	14	32	0.438356	0.808219	0.191781	29	0.491525	30	0.508475	1	0.0714286	7	0.5	6	0.428571	26	0.440678	41	0.561644
65+	102	92	10	49	0.480392	0.901961	0.0980392	47	0.51087	45	0.48913	0	0	4	0.4	6	0.6	43	0.467391	53	0.519608
Male	127	102	25	53	0.417323	0.80315	0.19685	50	0.490196	52	0.509804	1	0.04	18	0.72	6	0.24	47	0.460784	74	0.582677
Female	247	193	54	115	0.465587	0.781377	0.218623	96	0.497409	97	0.502591	6	0.111111	23	0.425926	25	0.462963	90	0.466321	132	0.534413
BMI <25	139	108	31	62	0.446043	0.776978	0.223022	53	0.490741	55	0.509259	4	0.129032	16	0.516129	11	0.354839	51	0.472222	77	0.553957
BMI 25-30	118	89	29	49	0.415254	0.754237	0.245763	48	0.539326	41	0.460674	2	0.0689655	13	0.448276	14	0.482759	35	0.393258	69	0.584746
BMI >30	112	94	18	52	0.464286	0.839286	0.160714	44	0.468085	50	0.531915	1	0.0555556	13	0.722222	4	0.222222	48	0.510638	60	0.535714
No Vax 2 Years	203	155	48	79	0.389163	0.763547	0.236453	85	0.548387	70	0.451613	7	0.145833	26	0.541667	15	0.3125	64	0.412903	124	0.610837
Vax 2+ Years	130	113	17	64	0.492308	0.869231	0.130769	53	0.469027	60	0.530973	0	0	9	0.529412	8	0.470588	56	0.495575	66	0.507692
ALL	378	298	80	168	0.444444	0.78836	0.21164	149	0.5	149	0.5	7	0.0875	42	0.525	31	0.3875	137	0.459732	210	0.555556
UGA7 YAMAGATA DATA ANALYSIS FOR STACKED BARS
Characteristics				Overall SC		Baseline status		Transitions from Non-Seroprotective (D0<40)				Transitions from Seroprotective (D0≥40)						Overall Non-SC
Age Group	n-value	D0 < 40	D0≥ 40	SC	SC%	SN D0 %	SP D0%	NSP→NSP	NSP→NSP%	NSP→SP	NSP→SP %	SP→NSP	SP→NSP%	SP→SP	SP→SP%	SP→SC	SP→SC%	NSP at D0, SC at D28	NSP at D0, SC at D28%	No SC	% Not SC
10-17	36	8	28	15	0.416667	0.222222	0.777778	0	0	8	1	0	0	20	0.714286	8	0.285714	7	0.875	21	0.583333
18-34	85	19	66	28	0.329412	0.223529	0.776471	6	0.315789	13	0.684211	0	0	49	0.742424	17	0.257576	11	0.578947	57	0.670588
35-49	82	34	48	24	0.292683	0.414634	0.585366	14	0.411765	20	0.588235	3	0.0625	38	0.791667	7	0.145833	17	0.5	58	0.707317
50-64	73	27	46	35	0.479452	0.369863	0.630137	8	0.296296	19	0.703704	1	0.0217391	25	0.543478	20	0.434783	15	0.555556	38	0.520548
65+	102	64	38	44	0.431373	0.627451	0.372549	28	0.4375	36	0.5625	2	0.0526316	21	0.552632	15	0.394737	29	0.453125	58	0.568627
Male	127	49	78	40	0.314961	0.385827	0.614173	22	0.44898	27	0.55102	3	0.0384615	55	0.705128	20	0.25641	20	0.408163	87	0.685039
Female	247	103	144	106	0.42915	0.417004	0.582996	34	0.330097	69	0.669903	3	0.0208333	94	0.652778	47	0.326389	59	0.572816	141	0.57085
BMI <25	139	53	86	43	0.309353	0.381295	0.618705	21	0.396226	32	0.603774	0	0	67	0.77907	19	0.22093	24	0.45283	96	0.690647
BMI 25-30	118	49	69	42	0.355932	0.415254	0.584746	21	0.428571	28	0.571429	6	0.0869565	43	0.623188	20	0.289855	22	0.44898	76	0.644068
BMI >30	112	47	65	57	0.508929	0.419643	0.580357	14	0.297872	33	0.702128	0	0	38	0.584615	27	0.415385	30	0.638298	55	0.491071
No Vax 2 Years	203	74	129	77	0.37931	0.364532	0.635468	25	0.337838	49	0.662162	4	0.0310078	90	0.697674	35	0.271318	42	0.567568	126	0.62069
Vax 2+ Years	130	60	70	55	0.423077	0.461538	0.538462	24	0.4	36	0.6	2	0.0285714	44	0.628571	24	0.342857	31	0.516667	75	0.576923
ALL	378	152	226	146	0.386243	0.402116	0.597884	56	0.368421	96	0.631579	6	0.0265487	153	0.676991	67	0.29646	79	0.519737	232	0.613757
UGA7 VICTORIA DATA ANALYSIS FOR STACKED BARS
Characteristics				Overall SC		Baseline status		Transitions from Non-Seroprotective (D0<40)				Transitions from Seroprotective (D0≥40)						Overall Non-SC
Age Group	n-value	D0 < 40	D0≥ 40	SC	SC%	SN D0 %	SP D0%	NSP→NSP	NSP→NSP%	NSP→SP	NSP→SP %	SP→NSP	SP→NSP%	SP→SP	SP→SP%	SP→SC	SP→SC%	NSP at D0, SC at D28	NSP at D0, SC at D28%	No SC	% Not SC
10-17	36	23	13	5	0.138889	0.638889	0.361111	17	0.73913	6	0.26087	0	0	11	0.846154	2	0.153846	3	0.130435	31	0.861111
18-34	85	66	19	24	0.282353	0.776471	0.223529	47	0.712121	19	0.287879	2	0.105263	10	0.526316	7	0.368421	17	0.257576	61	0.717647
35-49	82	67	15	15	0.182927	0.817073	0.182927	53	0.791045	14	0.208955	4	0.266667	9	0.6	2	0.133333	13	0.19403	67	0.817073
50-64	73	45	28	24	0.328767	0.616438	0.383562	25	0.555556	20	0.444444	4	0.142857	15	0.535714	9	0.321429	15	0.333333	49	0.671233
65+	102	68	34	37	0.362745	0.666667	0.333333	32	0.470588	36	0.529412	3	0.0882353	19	0.558824	12	0.352941	25	0.367647	65	0.637255
Male	127	82	45	33	0.259843	0.645669	0.354331	51	0.621951	31	0.378049	6	0.133333	28	0.622222	11	0.244444	22	0.268293	94	0.740157
Female	247	185	62	72	0.291498	0.748988	0.251012	121	0.654054	64	0.345946	7	0.112903	34	0.548387	21	0.33871	51	0.275676	175	0.708502
BMI <25	139	97	42	32	0.230216	0.697842	0.302158	69	0.71134	28	0.28866	7	0.166667	24	0.571429	11	0.261905	21	0.216495	107	0.769784
BMI 25-30	118	82	36	29	0.245763	0.694915	0.305085	53	0.646341	29	0.353659	4	0.111111	25	0.694444	7	0.194444	22	0.268293	89	0.754237
BMI >30	112	83	29	40	0.357143	0.741071	0.258929	48	0.578313	35	0.421687	2	0.0689655	14	0.482759	13	0.448276	27	0.325301	72	0.642857
No Vax 2 Years	203	138	65	59	0.29064	0.679803	0.320197	90	0.652174	48	0.347826	9	0.138462	35	0.538462	21	0.323077	38	0.275362	144	0.70936
Vax 2+ Years	130	95	35	39	0.3	0.730769	0.269231	55	0.578947	40	0.421053	3	0.0857143	24	0.685714	8	0.228571	31	0.326316	91	0.7
ALL	378	269	109	105	0.277778	0.71164	0.28836	174	0.64684	95	0.35316	13	0.119266	64	0.587156	32	0.293578	73	0.271375	273	0.722222
	Data for Gender & BMI analysis based on UGA7 data		Gender	n-value	Avg Age	D0 - Vic/19	D28 - Vic/19	Fold Vic/19	D0 - DAR/21	D28 - DAR/21	Fold DAR/21	D0 - Phu/13	D28 - Phu/13	Fold Phu/13	D0 - AS/21	D28 - AS/21	Fold AS/21	SUM Log2
			Male	127	49.811	51.0236	124.528	2.44059	30.9055	187.953	6.08153	104.094	222.559	2.13805	57.0079	141.417	2.48066	6.29868
			Female	247	46.0202	47.3684	112.287	2.37051	31.6397	183.077	5.78631	101.053	289.028	2.86018	38.1579	180	4.71724	7.53189
			BMI <25	139	43.2158	57.9137	121.439	2.09689	30.0719	174.101	5.78947	132.158	284.712	2.15433	54.0647	191.475	3.54158	6.53332
			BMI 25-30	118	48.6271	45.2542	114.025	2.51966	39.4915	196.525	4.97639	92.2881	186.653	2.0225	54.2373	142.542	2.62813	6.0585
			BMI >30	112	50.9464	90.625	3.45982	0.0381773	125.402	9.19475	0.0733224	277.946	4.61049	0.0165877	191.384	8.64621	0.0451773	-18.8627
	Data for BMI analysis breakdown by age group based on UGA7 data		UGA7	Age Group	n-value	D0 - Vic/19	D28 - Vic/19	Fold Vic/19	D0 - DAR/21	D28 - DAR/21	Fold DAR/21	D0 - Phu/13	D28 - Phu/13	Fold Phu/13	D0 - AS/21	D28 - AS/21	Fold AS/21	SUM Log2
			BMI < 25	10-17	22	97.9545	231.818	2.36659	62.7273	172.273	2.74638	191.591	287.273	1.49941	80.4545	69.7727	0.867232	3.07922
				18-34	41	81.7073	150.122	1.83731	35.9756	209.024	5.81017	177.439	410.488	2.3134	42.9268	94.6341	2.20455	5.76668
				35-49	18	38.3333	69.4444	1.81159	26.1111	61.1111	2.34043	190.278	301.944	1.58686	22.2222	26.9444	1.2125	3.02819
				50-64	21	24.2857	69.5238	2.86275	15.7143	211.19	13.4394	79.5238	197.857	2.48802	70.2381	199.286	2.83729	8.08531
				65+	37	36.3514	78.7838	2.16729	14.1892	170.405	12.0095	48.2432	184.73	3.82913	57.027	446.757	7.83412	9.60879
				ALL	139	57.9137	121.439	2.09689	30.0719	174.101	5.78947	132.158	284.712	2.15433	54.0647	191.475	3.54158	6.53332
			BMI 25-30	10-17	7	85.7143	148.571	1.73333	80.7143	103.571	1.28319	185.714	411.429	2.21538	147.143	167.143	1.13592	2.4847
				18-34	26	72.6923	140	1.92593	76.5385	136.923	1.78894	112.5	277.5	2.46667	22.6923	38.4615	1.69492	3.84844
				35-49	29	44.4828	96.5517	2.17054	20.1724	113.621	5.63248	74.8276	121.379	1.62212	31.7241	49.3103	1.55435	4.94602
				50-64	21	30	90	3	40.9524	268.81	6.56395	50.9524	102.619	2.01402	67.8571	146.667	2.1614	6.42157
				65+	35	26.5714	116.714	4.39247	18.8571	284.714	15.0985	97.8571	178.714	1.82628	69.5714	289.714	4.16427	8.97834
				ALL	118	45.2542	114.025	2.51966	39.4915	196.525	4.97639	92.2881	186.653	2.0225	54.2373	142.542	2.62813	6.0585
			BMI > 30	10-17	6	90	180	2	20.8333	72.5	3.48	174.167	546.667	3.13876	34.1667	136.667	4	6.44928
				18-34	16	58.125	200	3.44086	23.125	572.812	24.7703	145.625	547.812	3.7618	26.25	356.562	13.5833	12.0885
				35-49	30	34	84.6667	2.4902	33.3333	154.667	4.64	61.5	332.333	5.40379	13.3333	83.5	6.2625	8.6111
				50-64	30	48.6667	120.5	2.47603	28.5	109.333	3.83626	74.3333	348.667	4.69058	32.5	182.667	5.62051	7.9682
				65+	30	28.8333	80.8333	2.80347	16.5	125	7.57576	42.6667	170	3.98438	22.5	117.833	5.23704	8.79171
				ALL	112	42.9911	114.821	2.67082	25.4018	189.911	7.47627	77.9464	335.491	4.30412	23.8839	161.116	6.74579	9.17931

## Sheet: UGA8_2023_2024
S6 Table. Source data for Table 4 and Figs 4 and 5.
UGA8 DATASET							Self-reported vaccine history			H1N1			H3N2			Yamagata			Victoria			Fold SUM
UGA8 ID	Birth_year	Age	Gender	Race/Ethnicity	BMI	Vaccine	Vax Last Year?	Vax 2 Years Ago?	Total Vax	D0 - Vic/22	D28 - Vic/22	Fold	D0 - DAR/21	D28 - DAR/21	Fold2	D0 - Phu/13	D28 - Phu/13	Fold Phu/13	D0 - AS/21	D28 - AS/21	Fold3	SUM Log2
259C	2014	9	M	White	N/A	Fluzone SD			0	10	320	32	10	20	2	160	160	1	10	40	4	8
FC2-086C	2014	9	M	White	23.416	Flucelvax			0	5	80	16	80	160	2	10	320	32	20	320	16	14
FM3-149C	2014	9	F	Black or AA	20.5689	FluMist			0	5	5	1	40	40	1	5	40	8	5	5	1	3
FM3-153C	2012	10	M	White	23.2898	FluMist			0	20	20	1	20	20	1	80	40	0.5	10	160	16	3
254C	2012	11	M	White	21.2801	Fluzone SD	1	0	1	20	80	4	40	40	1	80	160	2	80	160	2	4
FM3-158C	2012	11	M	White	N/A	FluMist			0	5	5	1	80	80	1	160	160	1	20	40	2	1
207C	2011	12	M	White	19.1185	Fluzone SD	1	1	2	5	20	4	40	80	2	40	160	4	5	20	4	7
212C	2011	12	M	White	18.3	Fluzone SD	1	1	2	20	80	4	20	40	2	160	160	1	10	20	2	4
230C	2011	12	F	Mixed	30.0542	Fluzone SD	1	1	2	20	80	4	80	80	1	80	160	2	20	160	8	6
FC2-021C	2011	12	F	Black or AA	19.3787	Flucelvax	1		1	5	40	8	80	40	0.5	1280	640	0.5	640	640	1	1
FC2-045C	2011	12	M	White	28.377	Flucelvax	1		1	5	5	1	40	160	4	80	160	2	40	80	2	4
FC2-085C	2011	12	M	White	25.5594	Flucelvax			0	20	160	8	20	80	4	160	1280	8	20	320	16	12
FM3-170C	2011	12	M	Hispanic or Latino	20.1156	FluMist			0	40	5	0.125	320	160	0.5	20	80	4	20	40	2	-1
206C	2010	13	F	White	17.9049	Fluzone SD	1	1	2	5	320	64	5	80	16	160	160	1	40	80	2	11
255C	2009	13	F	White	19.973	Fluzone SD	1	0	1	5	5	1	5	20	4	160	160	1	160	320	2	3
FM3-107C	2010	13	F	White	15.5729	FluMist	1		1	5	5	1	160	160	1	160	160	1	160	160	1	0
205C	2008	14	F	White	22.5159	Fluzone SD	1	1	2	40	40	1	40	40	1	80	80	1	10	20	2	1
229C	2009	14	M	Mixed	63.3981	Fluzone SD	1	1	2	5	10	2	40	80	2	160	640	4	40	1280	32	9
FM3-157C	2009	14	M	White	21.2313	FluMist			0	5	5	1	10	10	1	160	160	1	5	10	2	1
260C	2008	15	M	Black or AA	27.0702	Fluzone SD			0	5	20	4	40	160	4	320	320	1	80	320	4	6
FC2-022C	2008	15	F	Black or AA	35.4308	Flucelvax	1		1	5	20	4	40	80	2	160	160	1	80	160	2	4
FC2-023C	2008	15	F	Black or AA	37.8072	Flucelvax	1		1	20	80	4	10	10	1	160	320	2	320	320	1	3
FM3-130C	2008	15	F	White	22.5942	FluMist	1		1	40	40	1	640	640	1	2560	2560	1	640	640	1	0
202C	2006	16	F	Black or AA	34.2168	Fluzone SD	1	1	2	10	5	0.5	5	320	64	160	1280	8	160	640	4	10
FM3-125C	2007	16	Other	Mixed	22.6506	FluMist	1		1	40	20	0.5	5	5	1	160	80	0.5	80	40	0.5	-3
125C	2006	17	M	White	21.7993	Fluzone SD	1	1	2	5	5	1	40	160	4	80	320	4	20	80	4	6
133C	2006	17	F	White	25.9881	Fluzone SD	1	1	2	40	40	1	160	160	1	320	640	2	160	320	2	2
144C	2006	17	M	White	19.3687	Fluzone SD	1	1	2	20	5	0.25	40	40	1	320	320	1	40	40	1	-2
175C	2006	17	M	White	18.418	Fluzone SD	1	1	2	5	5	1	80	80	1	320	320	1	20	40	2	1
232C	2006	17	M	White	19.548	Fluzone SD	1	1	2	40	80	2	40	80	2	640	640	1	80	160	2	3
683	2004	18	M	White	21.7911	Fluzone SD	1	0	1	5	80	16	5	20	4	320	320	1	160	80	0.5	5
CCF1-013	2005	18	F	Hispanic or Latino	29.9909	Flucelvax			0	5	640	128	5	320	64	5	640	128	5	160	32	25
FC2-092	2005	18	F	White	21.4684	Flucelvax	1		1	5	5	1	20	20	1	640	320	0.5	320	2560	8	2
FM3-169	2004	18	F	White	20.8114	FluMist	1		1	10	5	0.5	20	20	1	80	80	1	20	20	1	-1
690	2004	19	M	Black or AA	24.7252	Fluzone SD			0	5	5	1	5	320	64	320	640	2	160	160	1	7
FM3-148	2003	19	F	Mixed	21.7646	FluMist			0	40	20	0.5	5	5	1	640	640	1	320	320	1	-1
FM3-165	2003	19	F	White	22.4712	FluMist			0	5	5	1	5	160	32	20	80	4	10	20	2	8
559	2003	20	F	White	20.7014	Fluzone SD	1	1	2	5	5	1	80	160	2	40	80	2	5	40	8	5
591	2003	20	M	White	34.0231	Fluzone SD	1	0	1	20	320	16	80	80	1	320	320	1	320	320	1	4
684	2003	20	F	White	20.4152	Fluzone SD	1	0	1	5	5	1	80	40	0.5	640	320	0.5	160	80	0.5	-3
733	2003	20	F	White	21.0689	Fluzone SD			0	5	5	1	10	40	4	80	320	4	10	40	4	6
FM3-115	2003	20	F	White	21.4976	FluMist	1		1	5	5	1	5	5	1	160	160	1	40	40	1	0
556	2001	21	F	White	22.8195	Fluzone SD	1	1	2	5	5	1	40	160	4	160	320	2	80	160	2	4
711	2002	21	F	White	22.5735	Fluzone SD	1	0	1	5	5	1	160	160	1	1280	2560	2	5120	2560	0.5	0
FC2-114	2002	21	F	White	29.0311	Flucelvax			0	5	5	1	10	40	4	40	80	2	20	160	8	6
FM3-123	2002	21	F	White	27.0432	FluMist	1		1	40	20	0.5	10	20	2	320	320	1	40	80	2	1
FC2-052	2001	22	F	Black or AA	31.9898	Flucelvax			0	5	5	1	5	5	1	1280	640	0.5	5	5	1	-1
430	2000	23	F	Black or AA	30.0613	Fluzone SD	1	1	2	10	80	8	5	20	4	80	80	1	10	160	16	9
698	2000	23	F	Asian	21.9521	Fluzone SD			0	5	5	1	10	10	1	640	1280	2	640	640	1	1
FC2-057	1999	23	F	Hispanic or Latino	30.1408	Flucelvax	1	0	1	20	40	2	10	10	1	640	640	1	640	640	1	1
FM3-110	1999	23	F	White	22.5398	FluMist	1		1	5	5	1	10	10	1	80	40	0.5	20	10	0.5	-2
660	1999	24	M	Asian	29.9158	Fluzone SD	1	0	1	5	5	1	5	5	1	160	640	4	40	640	16	6
688	1999	24	F	White	23.4453	Fluzone SD			0	5	5	1	320	640	2	160	320	2	320	320	1	2
716	1999	24	F	White	31.1592	Fluzone SD			0	5	5	1	10	160	16	80	1280	16	5	160	32	13
FC2-055	1999	24	F	White	29.1192	Flucelvax			0	5	40	8	160	160	1	160	160	1	40	320	8	6
FM3-139	1998	24	Other	White	25.5624	FluMist	1		1	5	5	1	10	10	1	80	80	1	160	80	0.5	-1
718	1998	25	F	White	26.4763	Fluzone SD			0	80	160	2	160	160	1	160	160	1	5	80	16	5
749	1998	25	F	White	25.8123	Fluzone SD			0	5	80	16	40	5120	128	320	10240	32	5	80	16	20
CCF1-002	1998	25	M	White	36.1313	Flucelvax			0	40	160	4	40	40	1	160	320	2	5	160	32	8
CCF1-012	1998	25	F	White	25.3988	Flucelvax			0	20	80	4	640	640	1	320	320	1	20	40	2	3
FC2-050	1998	25	F	White	25.6891	Flucelvax			0	40	80	2	320	320	1	5	1280	256	160	1280	8	12
FC2-108	1998	25	F	White	26.6193	Flucelvax			0	5	10	2	5	5	1	160	320	2	80	160	2	3
FM3-112	1998	25	F	Black or AA	24.2792	FluMist	1		1	5	5	1	5	10	2	20	40	2	5	40	8	5
FM3-156	1997	25	F	White	20.7651	FluMist			0	5	5	1	5	5	1	320	160	0.5	20	20	1	-1
FM3-160	1998	25	F	White	28.6003	FluMist	1		1	5	5	1	40	40	1	40	40	1	20	40	2	1
705	1997	26	F	White	27.2081	Fluzone SD	1	0	1	5	5	1	40	40	1	320	320	1	20	80	4	2
724	1997	26	M	Black or AA	31.7424	Fluzone SD			0	5	80	16	5	5	1	40	160	4	5	5	1	6
728	1997	26	F	White	28.125	Fluzone SD			0	5	5	1	80	80	1	320	640	2	40	80	2	2
750	1997	26	F	Asian	22.8329	Fluzone SD			0	5	5	1	5	20	4	80	1280	16	5	40	8	9
CCF1-004	1997	26	M	White	27.0099	Flucelvax			0	5	5	1	20	20	1	80	160	2	20	20	1	1
CCF1-024	1997	26	M	Hispanic or Latino	28.5141	Flucelvax			0	10	80	8	20	40	2	160	320	2	80	1280	16	9
CCF1-026	1996	26	M	White	25.3306	Flucelvax			0	5	5	1	5	5	1	160	160	1	10	20	2	1
FC2-010	1997	26	F	White	28.9865	Flucelvax	1		1	5	5	1	5	10	2	80	10	0.125	5	5	1	-2
FC2-059	1997	26	M	White	43.7341	Flucelvax			0	1280	320	0.25	320	320	1	320	320	1	40	640	16	2
FC2-079	1997	26	F	White	21.2844	Flucelvax	1		1	10	5	0.5	5	40	8	5	40	8	5	5	1	5
FM3-133	1997	26	F	Asian	20.7969	FluMist			0	5	5	1	5	5	1	5	5	1	5	5	1	0
507	1996	27	F	White	37.3709	Fluzone SD	1	1	2	5	10	2	20	40	2	320	640	2	20	160	8	6
573	1996	27	F	White	28.4645	Fluzone SD	1	0	1	20	160	8	80	160	2	160	160	1	20	160	8	7
738	1996	27	F	Asian	20.3125	Fluzone SD	1	0	1	5	5	1	5	160	32	640	1280	2	20	640	32	11
CCF1-051	1996	27	M	White	26.9073	Flucelvax			0	5	80	16	5	20	4	80	160	2	40	1280	32	12
FC2-056	1996	27	F	Asian	21.2953	Flucelvax			0	5	40	8	40	40	1	320	320	1	20	1280	64	9
FC2-076	1996	27	M	White	29.4121	Flucelvax			0	5	40	8	5	320	64	80	80	1	5	80	16	13
FM3-103	1996	27	F	White	26.7886	FluMist	1		1	5	5	1	40	40	1	160	80	0.5	20	20	1	-1
39	1994	28	F	White	24.9183	Fluzone SD	1	1	2	5	5	1	20	40	2	320	320	1	5	80	16	5
719	1994	28	M	White	27.102	Fluzone SD			0	5	5	1	5	20	4	80	1280	16	5	80	16	10
FC2-025	1995	28	F	Hispanic or Latino	19.8862	Flucelvax	1		1	20	40	2	160	320	2	1280	2560	2	40	640	16	7
FC2-038	1994	28	F	White	40.4817	Flucelvax	1		1	5	5	1	10	20	2	40	80	2	20	80	4	4
FC2-097	1995	28	F	White	25.5454	Flucelvax			0	5	5	1	5	5	1	80	160	2	5	40	8	4
FM3-122	1995	28	F	White	20.1125	FluMist	1		1	5	5	1	20	10	0.5	160	80	0.5	10	10	1	-2
253	1993	29	M	White	22.8255	Fluzone SD	1	1	2	80	40	0.5	640	320	0.5	640	320	0.5	40	160	4	-1
631	1994	29	F	White	37.7044	Fluzone SD	1	0	1	20	5	0.25	40	40	1	320	320	1	10	40	4	0
712	1994	29	F	White	19.721	Fluzone SD			0	5	5	1	5	10	2	80	160	2	5	10	2	3
751	1994	29	M	Asian	28.4055	Fluzone SD			0	5	5	1	5	20	4	40	80	2	5	40	8	6
FC2-013	1994	29	F	White	21.2965	Flucelvax	1		1	5	5	1	160	160	1	640	320	0.5	20	160	8	2
FC2-066	1994	29	F	White	28.3786	Flucelvax			0	5	5	1	5	5	1	10	80	8	80	80	1	3
FC2-071	1994	29	M	White	23.4978	Flucelvax			0	5	40	8	10	10	1	640	80	0.125	10	160	16	4
FC2-078	1994	29	M	White	29.6492	Flucelvax			0	5	5	1	10	20	2	160	160	1	40	80	2	2
FM3-159	1994	29	F	Black or AA	40.3478	FluMist			0	5	20	4	20	80	4	40	80	2	5	10	2	6
FM3-162	1993	29	F	Hispanic or Latino	22.2222	FluMist			0	5	5	1	80	40	0.5	40	40	1	20	40	2	0
FM3-171	1994	29	F	White	27.4013	FluMist			0	5	5	1	10	10	1	160	320	2	20	20	1	1
65	1993	30	F	Hispanic or Latino	21.0456	Fluzone SD	1	1	2	5	5	1	10	10	1	640	640	1	20	40	2	1
512	1993	30	F	White	28.0442	Fluzone SD	1	1	2	5	5	1	5	5	1	160	160	1	5	40	8	3
CCF1-006	1993	30	M	White	28.0557	Flucelvax			0	5	5	1	80	80	1	80	80	1	40	80	2	1
CCF1-007	1993	30	F	White	27.6888	Flucelvax			0	10	80	8	5	5	1	320	320	1	40	80	2	4
FC2-028	1992	30	F	White	27.519	Flucelvax	1		1	5	40	8	80	160	2	1280	2560	2	640	640	1	5
FC2-074	1993	30	M	White	28.3867	Flucelvax	1	1	2	80	5	0.0625	20	40	2	320	320	1	20	80	4	-1
FC2-087	1993	30	F	White	30.1367	Flucelvax			0	10	5	0.5	5	20	4	40	80	2	40	80	2	3
FC2-093	1993	30	F	White	31.2455	Flucelvax	1		1	5	5	1	5	5	1	80	80	1	5	5	1	0
FM3-126	1992	30	F	White	25.8227	FluMist	1		1	5	5	1	5	5	1	320	320	1	20	20	1	0
FM3-137	1993	30	F	White	27.42	FluMist	1		1	5	5	1	5	5	1	160	160	1	5	5	1	0
FM3-167	1993	30	F	Black or AA	42.613	FluMist			0	5	5	1	320	160	0.5	640	320	0.5	320	320	1	-2
232	1992	31	F	White	24.1415	Fluzone SD	1	1	2	40	5	0.125	160	160	1	160	160	1	5	40	8	0
725	1992	31	F	Asian	29.0501	Fluzone SD			0	5	5	1	20	80	4	640	1280	2	10	80	8	6
FC2-034	1991	31	M	White	27.5078	Flucelvax	1		1	5	5	1	40	80	2	40	40	1	20	20	1	1
FM3-113	1992	31	M	Hispanic or Latino	31.9515	FluMist	1		1	5	5	1	5	5	1	40	40	1	20	20	1	0
FM3-150	1992	31	M	White	21.4619	FluMist			0	10	5	0.5	40	40	1	160	160	1	20	5	0.25	-3
597	1991	32	F	White	30.7873	Fluzone SD	1	0	1	20	20	1	10	20	2	1280	640	0.5	5	20	4	2
CCF1-003	1991	32	F	Hispanic or Latino	22.3432	Flucelvax			0	5	5	1	80	40	0.5	320	320	1	320	320	1	-1
CCF1-005	1991	32	M	White	26.1913	Flucelvax			0	5	10	2	20	40	2	320	320	1	20	80	4	4
FC2-005	1991	32	F	Hispanic or Latino	21.5349	Flucelvax	1		1	5	5	1	10	20	2	640	640	1	40	640	16	5
FC2-026	1991	32	F	White	22.8903	Flucelvax	1		1	5	10	2	5	5	1	160	320	2	40	160	4	4
FC2-072	1991	32	M	White	23.9198	Flucelvax	1		1	10	20	2	40	40	1	160	160	1	20	80	4	3
703	1990	33	M	Black or AA	22.9937	Fluzone SD			0	5	5	1	80	80	1	160	160	1	10	20	2	1
714	1990	33	F	White	22.7677	Fluzone SD			0	5	10	2	5	160	32	20	320	16	5	40	8	13
721	1989	33	M	White	45.7199	Fluzone SD			0	5	640	128	5	20	4	80	10240	128	5	640	128	23
CCF1-017	1990	33	M	White	24.6182	Flucelvax			0	5	40	8	10	40	4	320	320	1	40	80	2	6
FC2-077	1990	33	M	White	25.4749	Flucelvax	1		1	20	5	0.25	320	160	0.5	320	320	1	20	40	2	-2
443	1988	34	F	White	36.4662	Fluzone SD	1	1	2	5	5	1	20	640	32	320	320	1	10	320	32	10
CCF1-023	1989	34	M	Asian	23.939	Flucelvax			0	5	10	2	5	320	64	320	160	0.5	320	160	0.5	5
CCF1-025	1988	34	F	White	28.8361	Flucelvax			0	5	5	1	5	5	1	160	320	2	5	40	8	4
CCF1-048	1989	34	F	White	42.1649	FluMist			0	5	5	1	5	40	8	80	80	1	5	10	2	4
FC2-004	1989	34	M	White	20.6216	Flucelvax	1		1	20	20	1	320	320	1	160	160	1	10	40	4	2
FC2-051	1989	34	F	White	32.6498	Flucelvax			0	5	5	1	160	1280	8	40	160	4	5	640	128	12
FC2-053	1989	34	M	White	23.7894	Flucelvax			0	5	5	1	80	80	1	80	80	1	10	40	4	2
FC2-083	1988	34	F	White	29.7521	Flucelvax	1	0	1	5	5	1	5	5	1	80	80	1	5	40	8	3
FM3-138	1989	34	F	White	21.4102	FluMist	1		1	5	5	1	40	20	0.5	160	160	1	5	5	1	-1
677	1987	35	F	White	25.9909	Fluzone SD			0	5	5	1	5	5	1	320	160	0.5	5	40	8	2
702	1988	35	M	White	28.089	Fluzone SD			0	5	5	1	10	40	4	640	640	1	10	80	8	5
706	1988	35	F	White	19.5645	Fluzone SD	1	0	1	5	5	1	20	40	2	320	640	2	10	80	8	5
CCF1-001	1988	35	M	White	29.0517	Flucelvax			0	5	5	1	20	40	2	320	320	1	40	80	2	2
CCF1-018	1988	35	F	Hispanic or Latino	22.4813	Flucelvax			0	5	5	1	5	40	8	40	80	2	5	80	16	8
CCF1-038	1988	35	F	White	56.0804	Flucelvax			0	5	80	16	5	20	4	80	320	4	10	80	8	11
FC2-084	1988	35	F	White	30.4697	Flucelvax			0	5	5	1	160	160	1	640	320	0.5	160	160	1	-1
FC2-103	1988	35	F	White	32.2071	Flucelvax	1		1	5	5	1	80	80	1	40	40	1	10	20	2	1
FM3-050	1987	35	M	White	40.8191	FluMist	1		1	5	5	1	5	5	1	20	20	1	5	5	1	0
FM3-152	1988	35	M	Hispanic or Latino	33.7328	FluMist			0	5	5	1	20	20	1	320	160	0.5	5	20	4	1
610	1987	36	F	White	25.9221	Fluzone SD	1	0	1	5	20	4	640	640	1	160	160	1	5	80	16	6
680	1987	36	M	White	32.4963	Fluzone SD			0	5	5	1	320	160	0.5	640	320	0.5	160	80	0.5	-3
694	1986	36	F	White	24.1702	Fluzone SD	1	0	1	5	5	1	40	40	1	320	320	1	10	40	4	2
FC2-001	1986	36	M	White	23.8053	Flucelvax	1		1	20	5	0.25	5	5	1	80	80	1	80	80	1	-2
FC2-008	1987	36	F	White	28.0602	Flucelvax	1		1	5	5	1	80	80	1	640	640	1	320	320	1	0
FC2-089	1987	36	F	White	24.4038	Flucelvax	1		1	5	5	1	20	40	2	80	80	1	5	5	1	1
FM3-134	1987	36	F	White	28.4977	FluMist	1		1	5	5	1	20	20	1	40	40	1	80	80	1	0
FM3-164	1987	36	F	White	28.4913	FluMist	1		1	20	20	1	160	160	1	160	160	1	5	40	8	3
726	1985	37	F	White	30.6978	Fluzone SD			0	5	5	1	80	160	2	1280	2560	2	5	160	32	7
FC2-024	1986	37	F	Black or AA	54.3556	Flucelvax	1		1	10	80	8	80	160	2	80	160	2	20	40	2	6
FM3-104	1985	37	M	Hispanic or Latino	45.639	FluMist	1		1	20	10	0.5	640	320	0.5	640	320	0.5	40	40	1	-3
FM3-118	1986	37	F	White	27.97	FluMist	1		1	5	5	1	5	5	1	320	160	0.5	10	10	1	-1
250	1984	38	F	White	27.4821	Fluzone SD	1	1	2	40	5	0.125	5	10	2	640	320	0.5	10	20	2	-2
720	1985	38	F	White	46.5542	Fluzone SD			0	5	5	1	5	10	2	160	160	1	5	160	32	6
732	1985	38	F	White	30.8576	Fluzone SD			0	40	80	2	5	20	4	160	640	4	10	20	2	6
739	1984	38	F	Asian	22.8329	Fluzone SD			0	5	5	1	5	640	128	40	640	16	5	5	1	11
754	1985	38	F	Asian	29.2101	Fluzone SD			0	5	640	128	5	40	8	40	160	4	20	160	8	15
CCF1-029	1985	38	F	Black or AA	28.9062	Flucelvax			0	5	10	2	80	80	1	160	320	2	80	160	2	3
FC2-002	1984	38	F	White	30.9169	Flucelvax	1		1	5	20	4	5	5	1	40	40	1	40	40	1	2
FC2-065	1985	38	F	White	30.5497	Flucelvax			0	5	20	4	5	20	4	320	160	0.5	160	1280	8	6
FC2-069	1985	38	M	White	39.4221	Flucelvax	1		1	5	80	16	80	640	8	2560	160	0.0625	640	640	1	3
FM3-163	1985	38	M	Hispanic or Latino	33.8347	FluMist			0	5	5	1	5	20	4	5	5	1	5	10	2	3
207	1984	39	M	White	22.9446	Fluzone SD	1	1	2	5	5	1	160	160	1	320	320	1	40	40	1	0
727	1984	39	M	Asian	22.5398	Fluzone SD			0	80	80	1	20	40	2	320	1280	4	80	160	2	4
CCF1-037	1984	39	M	White	26.345	Flucelvax			0	5	5	1	5	20	4	40	160	4	10	80	8	7
FM3-105	1984	39	F	White	40.4028	FluMist	1		1	5	5	1	5	5	1	160	160	1	20	10	0.5	-1
491	1983	40	M	White	38.1076	Fluzone SD	1	1	2	5	5	1	5	5	1	40	40	1	10	40	4	2
FC2-090	1983	40	F	White	24.334	Flucelvax	1		1	5	5	1	10	10	1	640	640	1	320	160	0.5	-1
FC2-110	1983	40	F	White	28.75	Flucelvax			0	5	5	1	5	20	4	80	80	1	10	40	4	4
FM3-014	1982	40	F	White	25.2039	FluMist	1		1	5	5	1	5	5	1	40	40	1	5	5	1	0
438	1981	41	M	White	30.6658	Fluzone SD	1	1	2	5	5	1	5	5	1	5	40	8	5	40	8	6
522	1981	41	M	Hispanic or Latino	26.3118	Fluzone SD	1	1	2	5	5	1	5	20	4	160	320	2	10	80	8	6
696	1981	41	F	White	28.7196	Fluzone SD			0	5	5	1	5	160	32	20	320	16	5	40	8	12
CCF1-027	1982	41	F	White	23.7954	Flucelvax			0	10	20	2	5	40	8	40	80	2	40	80	2	6
FC2-070	1982	41	F	White	35.6682	Flucelvax			0	5	5	1	5	40	8	80	640	8	20	80	4	8
FC2-112	1981	41	F	White	23.6095	Flucelvax	1		1	5	5	1	20	10	0.5	20	20	1	40	40	1	-1
128	1981	42	F	Black or AA	35.6143	Fluzone SD	1	1	2	20	160	8	160	640	4	80	320	4	10	80	8	10
215	1981	42	F	White	23.6308	Fluzone SD	1	1	2	5	5	1	40	80	2	20	20	1	10	40	4	3
686	1981	42	M	White	29.7305	Fluzone SD			0	20	5	0.25	20	20	1	160	160	1	10	20	2	-1
689	1981	42	F	White	20.7605	Fluzone SD			0	5	5	1	40	80	2	80	80	1	20	40	2	2
CCF1-033	1981	42	F	White	41.9249	Flucelvax			0	5	5	1	5	80	16	640	1280	2	640	640	1	5
FC2-049	1981	42	M	White	24.2803	Flucelvax			0	5	20	4	5	5	1	40	40	1	40	40	1	2
FC2-098	1980	42	F	White	22.0933	Flucelvax			0	5	5	1	40	40	1	40	5	0.125	40	160	4	-1
FC2-099	1981	42	F	White	21.474	Flucelvax	1		1	5	5	1	40	80	2	640	640	1	10	20	2	2
FM3-161	1981	42	F	White	30.6015	FluMist	1		1	20	10	0.5	10	10	1	40	40	1	5	10	2	0
300	1979	43	F	White	25.9757	Fluzone SD	1	1	2	5	5	1	5	20	4	80	80	1	20	80	4	4
461	1980	43	M	White	32.1543	Fluzone SD	1	1	2	5	5	1	5	10	2	10	40	4	20	40	2	4
596	1980	43	F	White	28.0245	Fluzone SD	1	0	1	5	5	1	10	160	16	40	80	2	5	160	32	10
219	1979	44	M	White	29.8087	Fluzone SD	1	1	2	5	5	1	20	10	0.5	320	320	1	80	40	0.5	-2
572	1979	44	F	White	25.2796	Fluzone SD	1	0	1	20	160	8	5	10	2	80	80	1	10	80	8	7
CCF1-039	1979	44	F	Black or AA	34.8882	Flucelvax			0	5	40	8	5	80	16	160	320	2	40	320	8	11
FM3-072	1978	44	M	White	28.7556	FluMist	1		1	10	5	0.5	5	5	1	40	20	0.5	5	5	1	-2
FM3-128	1979	44	F	White	27.1812	FluMist	1		1	5	5	1	40	20	0.5	20	5	0.25	10	20	2	-2
748	1978	45	M	White	30.7407	Fluzone SD			0	5	5	1	5	5	1	80	640	8	80	640	8	6
FC2-007	1977	45	F	White	22.5663	Flucelvax	1		1	5	5	1	5	5	1	80	40	0.5	40	40	1	-1
FC2-068	1978	45	M	White	30.1557	Flucelvax	1		1	5	10	2	40	20	0.5	40	1280	32	40	80	2	6
FM3-129	1978	45	F	Hispanic or Latino	26.582	FluMist	1		1	5	5	1	5	5	1	40	5	0.125	5	5	1	-3
FM3-155	1978	45	F	Black or AA	28.4769	FluMist			0	10	5	0.5	5	10	2	40	20	0.5	20	10	0.5	-2
22	1977	46	M	White	46.3957	Fluzone SD	1	1	2	5	5	1	5	20	4	40	40	1	80	80	1	2
249	1977	46	F	White	30.0573	Fluzone SD	1	1	2	10	5	0.5	20	20	1	160	40	0.25	40	20	0.5	-4
337	1977	46	F	White	26.3459	Fluzone SD	1	1	2	5	5	1	5	20	4	40	80	2	40	80	2	4
704	1977	46	M	White	31.342	Fluzone SD			0	5	5	1	40	80	2	40	40	1	20	20	1	1
FC2-020	1977	46	F	Black or AA	32.336	Flucelvax	1		1	20	20	1	320	160	0.5	160	20	0.125	160	80	0.5	-5
FC2-060	1977	46	F	White	24.6559	Flucelvax			0	5	5	1	40	20	0.5	80	40	0.5	20	20	1	-2
FC2-102	1977	46	F	White	34.208	Flucelvax			0	5	5	1	5	5	1	640	1280	2	5	320	64	7
FC2-109	1977	46	F	White	26.3361	Flucelvax	1		1	5	5	1	20	20	1	160	160	1	40	40	1	0
662	1975	47	F	Black or AA	32.0249	Fluzone SD	1	0	1	5	5	1	80	40	0.5	80	80	1	5	10	2	0
715	1976	47	F	White	27.4382	Fluzone SD			0	5	5	1	5	10	2	80	80	1	40	80	2	2
FC2-067	1976	47	F	White	28.8037	Flucelvax			0	5	5	1	40	20	0.5	10	40	4	20	20	1	1
220	1975	48	F	White	45.2051	Fluzone SD	1	1	2	5	5	1	20	40	2	40	80	2	5	40	8	5
386	1975	48	F	White	26.4317	Fluzone SD	1	1	2	5	5	1	80	160	2	80	80	1	5	40	8	4
409	1974	48	F	Black or AA	36.3122	Fluzone SD	1	1	2	5	10	2	10	20	2	80	160	2	20	80	4	5
422	1975	48	F	White	24.9898	Fluzone SD	1	1	2	5	5	1	5	40	8	80	40	0.5	10	160	16	6
427	1975	48	F	White	21.2071	Fluzone SD	1	1	2	5	5	1	5	5	1	40	40	1	5	20	4	2
457	1974	48	M	White	32.6964	Fluzone SD	1	1	2	40	5	0.125	5	20	4	160	160	1	20	40	2	0
CCF1-010	1975	48	F	Hispanic or Latino	34.6809	Flucelvax			0	5	5	1	5	5	1	20	40	2	20	160	8	4
CCF1-015	1975	48	F	Hispanic or Latino	38.485	Flucelvax			0	5	40	8	160	5	0.03125	80	320	4	80	80	1	0
FC2-058	1975	48	F	Black or AA	25.2764	Flucelvax	1	0	1	40	40	1	320	320	1	80	80	1	10	160	16	4
FM3-114	1975	48	F	White	31.0091	FluMist	1		1	5	5	1	20	20	1	160	160	1	5	5	1	0
701	1973	49	F	White	34.0155	Fluzone SD	1	0	1	5	5	1	10	10	1	20	40	2	10	20	2	2
743	1974	49	F	White	24.5675	Fluzone SD			0	5	5	1	80	160	2	160	320	2	20	160	8	5
FC2-104	1973	49	F	White	30.6015	Flucelvax	1		1	5	5	1	5	5	1	20	40	2	5	40	8	4
570	1972	50	F	White	21.7616	Fluzone SD	1	0	1	5	5	1	10	40	4	80	160	2	20	160	8	6
665	1973	50	F	White	25.2801	Fluzone SD			0	5	5	1	5	5	1	320	320	1	160	80	0.5	-1
685	1972	50	M	White	52.5392	Fluzone SD			0	5	5	1	10	10	1	80	80	1	40	20	0.5	-1
741	1973	50	M	Asian	23.1481	Fluzone SD			0	5	5	1	5	10	2	5	160	32	5	5	1	6
CCF1-020	1973	50	F	White	32.2708	Flucelvax			0	5	5	1	160	160	1	160	160	1	320	320	1	0
CCF1-045	1973	50	F	Hispanic or Latino	42.6251	Flucelvax			0	5	40	8	5	80	16	80	5	0.0625	160	160	1	3
CCF1-053	1973	50	F	White	25.2761	Flucelvax			0	5	5	1	5	10	2	160	160	1	40	80	2	2
CCF1-055	1973	50	F	White	32.1007	Flucelvax			0	5	80	16	20	80	4	80	160	2	80	320	4	9
FC2-063	1973	50	F	White	23.5149	Flucelvax	1		1	5	20	4	5	20	4	40	80	2	10	40	4	7
360	1972	51	F	White	24.1966	Fluzone SD	1	1	2	5	5	1	80	160	2	160	320	2	20	5	0.25	0
397	1972	51	F	Black or AA	38.218	Fluzone SD	1	1	2	5	5	1	5	5	1	40	5	0.125	10	5	0.5	-4
635	1972	51	F	White	37.0602	Fluzone SD	1	0	1	5	10	2	5	10	2	320	320	1	10	20	2	3
708	1972	51	F	White	21.7976	Fluzone SD	1	0	1	5	5	1	5	20	4	320	640	2	320	320	1	3
746	1972	51	F	White	26.0585	Fluzone SD	1	0	1	5	5	1	20	40	2	80	160	2	20	40	2	3
CCF1-014	1972	51	F	White	27.5873	Flucelvax			0	5	80	16	320	320	1	160	160	1	80	640	8	7
CCF1-043	1972	51	F	White	31.1816	Flucelvax			0	5	5	1	5	20	4	10	5	0.5	40	40	1	1
CCF1-046	1972	51	F	Hispanic or Latino	22.7752	Flucelvax			0	5	80	16	40	320	8	5	80	16	40	160	4	13
246	1971	52	F	White	25.0805	Fluzone SD	1	1	2	5	5	1	10	20	2	20	40	2	10	160	16	6
462	1971	52	F	White	24.1702	Fluzone SD	1	1	2	5	5	1	10	320	32	40	80	2	80	160	2	7
669	1971	52	F	Asian	29.6826	Fluzone SD			0	5	5	1	20	40	2	640	640	1	160	160	1	1
693	1971	52	F	Black or AA	32.8614	Fluzone SD			0	10	40	4	80	160	2	80	160	2	40	80	2	5
717	1971	52	F	White	37.5431	Fluzone SD	1	0	1	5	5	1	40	80	2	320	320	1	40	640	16	5
742	1971	52	M	White	35.3218	Fluzone SD			0	5	5	1	5	5	1	40	80	2	5	160	32	6
747	1971	52	F	Black or AA	25.1429	Fluzone SD			0	5	5	1	160	320	2	40	80	2	5	20	4	4
CCF1-021	1971	52	M	White	39.5149	Flucelvax			0	10	80	8	5	10	2	80	160	2	40	80	2	6
FC2-075	1971	52	F	White	21.6397	Flucelvax	1	1	2	5	20	4	160	160	1	320	640	2	320	320	1	3
518	1970	53	M	White	34.4354	Fluzone SD	1	0	1	5	5	1	80	80	1	80	80	1	20	40	2	1
668	1969	53	F	White	35.4192	Fluzone SD			0	5	5	1	10	10	1	80	80	1	20	40	2	1
CCF1-016	1969	53	F	White	19.1327	Flucelvax			0	5	40	8	10	80	8	320	640	2	320	640	2	8
CCF1-019	1970	53	F	White	26.9896	Flucelvax			0	5	80	16	160	160	1	160	320	2	160	320	2	6
CCF1-035	1970	53	M	Hispanic or Latino	30.1194	Flucelvax			0	5	5	1	5	10	2	20	40	2	80	80	1	2
CCF1-054	1970	53	F	White	22.6561	Flucelvax			0	20	80	4	10	40	4	640	640	1	640	640	1	4
FC2-016	1969	53	M	White	25.6321	Flucelvax	1		1	5	160	32	40	160	4	40	160	4	40	640	16	13
FC2-081	1970	53	F	Black or AA	32.4696	Flucelvax	1	1	2	5	80	16	5	40	8	80	80	1	40	80	2	8
321	1968	54	F	White	24.5178	Fluzone SD	1	1	2	5	5	1	5	5	1	40	10	0.25	10	20	2	-1
340	1969	54	M	White	23.8634	Fluzone SD	1	1	2	5	5	1	10	20	2	160	160	1	40	80	2	2
412	1969	54	F	White	20.012	Fluzone SD	1	1	2	5	5	1	5	5	1	40	160	4	10	80	8	5
FC2-091	1969	54	F	White	26.1752	Flucelvax			0	5	5	1	10	20	2	160	80	0.5	20	20	1	0
CCF1-044	1968	55	F	Black or AA	28.2251	Flucelvax			0	5	5	1	5	5	1	5	80	16	10	160	16	8
CCF1-052	1968	55	F	White	39.0615	Flucelvax			0	5	5	1	5	5	1	10	40	4	20	20	1	2
FC2-054	1967	55	Other	White	34.5034	Flucelvax			0	5	5	1	5	20	4	80	160	2	80	160	2	4
358	1967	56	F	White	40.1639	Fluzone SD	1	1	2	5	5	1	10	40	4	20	160	8	40	80	2	6
417	1967	56	M	White	25.4021	Fluzone SD	1	1	2	5	5	1	5	5	1	20	40	2	20	20	1	1
575	4167	57	M	White	28.2459	Fluzone SD	1	0	1	5	5	1	20	40	2	80	160	2	160	160	1	2
675	1966	57	F	White	28.2828	Fluzone SD			0	5	5	1	5	5	1	20	40	2	10	20	2	2
678	1966	57	F	White	30.9747	Fluzone SD			0	5	5	1	20	320	16	40	40	1	80	640	8	7
692	1965	57	F	White	25.9507	Fluzone SD	1	0	1	5	5	1	40	160	4	40	40	1	10	20	2	3
699	1966	57	F	White	29.5317	Fluzone SD			0	5	5	1	5	40	8	10	80	8	5	20	4	8
CCF1-049	1966	57	F	White	27.6166	Flucelvax			0	5	20	4	5	10	2	5	80	16	20	160	8	10
FC2-080	1966	57	F	White	41.8733	Flucelvax	1	0	1	5	20	4	10	20	2	10	10	1	20	80	4	5
FC2-096	1966	57	F	White	29.3772	Flucelvax			0	5	5	1	40	80	2	80	160	2	80	80	1	2
FC2-100	1966	57	M	White	22.2643	Flucelvax	1		1	5	5	1	10	20	2	320	320	1	160	160	1	1
661	1964	58	F	White	24.3836	Fluzone SD			0	5	5	1	5	20	4	20	80	4	10	40	4	6
664	3863	58	F	White	26.5338	Fluzone SD			0	5	5	1	40	80	2	80	160	2	5	80	16	6
707	1965	58	F	White	19.5929	Fluzone SD			0	5	5	1	5	10	2	80	80	1	80	80	1	1
CCF1-022	1964	58	F	White	32.2979	Flucelvax			0	5	5	1	640	640	1	40	320	8	640	1280	2	4
432	1963	59	M	White	26.3319	Fluzone SD	1	1	2	5	5	1	40	20	0.5	80	20	0.25	160	80	0.5	-4
606	1964	59	F	White	32.9635	Fluzone SD	1	0	1	5	5	1	5	10	2	20	40	2	40	80	2	3
607	1964	59	M	White	34.4729	Fluzone SD	1	0	1	5	5	1	80	160	2	160	320	2	160	160	1	2
682	1964	59	F	White	23.1291	Fluzone SD	1	0	1	5	10	2	20	80	4	40	40	1	80	40	0.5	2
755	1964	59	M	White	28.1575	Fluzone SD	1	0	1	5	5	1	5	20	4	20	40	2	10	20	2	4
FC2-048	1964	59	F	White	38.8231	Flucelvax	1		1	5	5	1	10	40	4	80	80	1	160	160	1	2
305	1963	60	M	White	31.2751	Fluzone SD	1	1	2	5	5	1	40	80	2	80	160	2	160	160	1	2
416	1963	60	F	White	19.5707	Fluzone SD	1	1	2	5	5	1	5	10	2	80	160	2	160	320	2	3
578	1962	60	F	White	43.4921	Fluzone SD	1	0	1	5	20	4	80	80	1	80	320	4	40	160	4	6
709	1963	60	F	White	37.5431	Fluzone SD	1	0	1	5	5	1	5	10	2	80	320	4	320	320	1	3
722	1963	60	F	White	28.8625	Fluzone SD			0	5	20	4	5	40	8	80	80	1	40	160	4	7
FC2-095	1963	60	F	White	31.8827	Flucelvax			0	5	5	1	5	10	2	80	160	2	80	80	1	2
359	1962	61	F	White	32.245	Fluzone SD	1	1	2	5	5	1	5	20	4	40	160	4	20	80	4	6
600	1962	61	M	White	36.9521	Fluzone SD	1	0	1	5	5	1	5	5	1	160	80	0.5	80	80	1	-1
663	1961	61	F	White	24.734	Fluzone SD			0	5	5	1	5	10	2	40	40	1	5	40	8	4
670	1961	61	F	White	36.6498	Fluzone SD			0	10	20	2	5	5	1	160	160	1	160	160	1	1
710	1962	61	F	White	0	Fluzone SD			0	80	160	2	5	1280	256	160	320	2	80	320	4	12
CCF1-034	1961	61	F	White	29.3427	Flucelvax			0	5	5	1	5	40	8	5	160	32	80	160	2	9
352	1961	62	M	White	27.0235	Fluzone SD	1	1	2	5	5	1	20	40	2	80	160	2	80	80	1	2
384	1961	62	F	White	26.911	Fluzone SD	1	1	2	5	10	2	320	160	0.5	320	160	0.5	20	40	2	0
403	1961	62	F	White	27.3992	Fluzone SD	1	1	2	5	5	1	20	80	4	80	80	1	20	160	8	5
425	1960	62	F	White	39.9109	Fluzone SD	1	1	2	5	5	1	40	40	1	160	640	4	40	320	8	5
602	1961	62	F	White	24.0944	Fluzone SD	1	0	1	5	5	1	10	20	2	40	80	2	20	40	2	3
58	1960	63	F	White	34.1533	Fluzone SD	1	1	2	5	5	1	80	160	2	80	320	4	40	320	8	6
89	1960	63	M	White	30.511	Fluzone SD	1	1	2	40	80	2	10	10	1	160	320	2	160	320	2	3
599	1959	63	M	White	36.3833	Fluzone SD	1	0	1	5	5	1	5	5	1	40	40	1	10	80	8	3
691	1960	63	M	White	33.2276	Fluzone SD			0	5	5	1	5	5	1	20	20	1	160	160	1	0
86	1959	64	M	White	31.973	Fluzone SD	1	1	2	40	20	0.5	10	10	1	160	80	0.5	80	80	1	-2
629	1959	64	F	White	22.7499	Fluzone SD	1	0	1	5	5	1	40	80	2	80	80	1	160	160	1	1
753	1959	64	F	White	26.4325	Fluzone SD	1	0	1	40	80	2	10	40	4	160	640	4	20	80	4	7
FC2-044	1959	64	F	White	39.0743	Flucelvax	1		1	5	5	1	10	40	4	20	20	1	20	20	1	2
FC2-088	1959	64	F	White	29.0501	Flucelvax	1		1	5	5	1	320	160	0.5	160	80	0.5	40	20	0.5	-3
FC2-101	1959	64	F	White	25.7325	Flucelvax	1		1	5	5	1	20	40	2	80	40	0.5	2560	640	0.25	-2
306	1957	65	F	White	27.382	Fluzone HD	1	1	2	5	20	4	5	10	2	160	160	1	160	320	2	4
347	1958	65	M	White	26.3381	Fluzone SD	1	1	2	5	5	1	40	80	2	80	160	2	80	80	1	2
654	1958	65	F	White	26.2814	Fluzone HD	1	0	1	5	5	1	10	20	2	40	80	2	20	40	2	3
673	1958	65	M	White	25.0889	Fluzone HD			0	5	5	1	5	10	2	20	160	8	5	20	4	6
FA1-008	1958	65	M	White	23.8444	FLUAD			0	5	5	1	10	20	2	640	640	1	160	320	2	2
FA1-012	1958	65	M	White	28.5168	FLUAD			0	5	160	32	40	160	4	80	160	2	640	1280	2	9
FA1-022	1958	65	F	White	25.3583	FLUAD			0	5	5	1	5	5	1	40	10	0.25	5	5	1	-2
FA1-029	1958	65	F	White	32.6013	FLUAD			0	5	5	1	5	20	4	40	80	2	40	80	2	4
FC2-064	1958	65	F	Black or AA	27.2916	Flucelvax			0	5	5	1	40	40	1	1280	20	0.015625	20	160	8	-3
312	1957	66	F	White	31.8764	Fluzone HD	1	1	2	5	5	1	20	80	4	80	320	4	10	80	8	7
586	1957	66	M	White	30.7737	Fluzone HD	1	0	1	5	40	8	40	80	2	320	640	2	40	640	16	9
736	1957	66	F	White	24.5347	Fluzone SD			0	5	40	8	10	40	4	40	80	2	40	320	8	9
FA1-049	0972	66	F	White	27.0102	FLUAD	1	0	1	40	40	1	5	10	2	320	320	1	10	40	4	3
379	1956	67	F	White	23.7984	Fluzone HD	1	1	2	20	40	2	5	5	1	10	20	2	20	40	2	3
380	1955	67	M	White	27.0885	Fluzone HD	1	0	1	5	5	1	5	5	1	10	20	2	160	320	2	2
535	1956	67	F	White	27.7925	Fluzone HD	1	1	2	10	5	0.5	10	40	4	160	80	0.5	40	40	1	0
611	1956	67	M	White	21.8459	Fluzone HD	1	0	1	10	40	4	5	20	4	320	320	1	640	320	0.5	3
667	1956	67	M	White	25.5863	Fluzone HD			0	80	5	0.0625	5	5	1	160	80	0.5	40	160	4	-3
737	1956	67	M	White	24.3936	Fluzone SD			0	5	5	1	10	10	1	40	40	1	80	80	1	0
CCF1-047	1956	67	F	White	30.6368	FLUAD			0	5	40	8	320	40	0.125	20	40	2	10	160	16	5
FA1-015	1955	67	F	White	22.3955	FLUAD			0	5	10	2	5	10	2	80	80	1	160	320	2	3
FA1-037	1956	67	F	White	27.6095	FLUAD			0	5	5	1	80	160	2	320	320	1	160	160	1	1
FA1-040	1956	67	F	White	25.1311	FLUAD	1	1	2	5	5	1	320	640	2	80	160	2	80	640	8	5
FA1-047	1956	67	M	Black or AA	27.056	FLUAD	1	0	1	5	5	1	10	160	16	40	320	8	5	40	8	10
14	1955	68	F	White	24.7026	Fluzone HD	1	1	2	5	5	1	20	20	1	80	20	0.25	10	80	8	1
203	1955	68	M	Asian	24.2215	Fluzone HD	1	1	2	5	5	1	10	10	1	160	80	0.5	160	80	0.5	-2
441	1955	68	F	White	21.2827	Fluzone HD	1	1	2	5	5	1	5	20	4	10	40	4	2560	2560	1	4
653	1955	68	F	White	26.5567	Fluzone HD	1	0	1	5	5	1	5	20	4	160	160	1	80	160	2	3
CCF1-009	1954	68	F	White	22.8625	Fluzone HD			0	5	10	2	20	40	2	20	80	4	20	640	32	9
FA1-006	1955	68	F	White	23.4722	FLUAD			0	5	10	2	5	5	1	160	320	2	10	80	8	5
FA1-009	1955	68	F	White	21.9363	FLUAD			0	5	5	1	5	10	2	20	20	1	10	20	2	2
FA1-010	1955	68	F	White	22.7516	FLUAD			0	5	10	2	10	20	2	320	640	2	160	320	2	4
FA1-024	1955	68	M	White	26.2814	FLUAD	1	1	2	5	20	4	5	5	1	40	80	2	5	5	1	3
179	1954	69	F	White	43.4385	Fluzone HD	1	1	2	5	5	1	20	80	4	160	320	2	20	80	4	5
270	1954	69	M	White	27.0575	Fluzone HD	1	1	2	40	40	1	160	160	1	320	320	1	640	640	1	0
323	1954	69	F	White	28.0762	Fluzone HD	1	1	2	40	80	2	20	40	2	20	80	4	40	80	2	5
369	1954	69	M	White	24.24	Fluzone HD	1	1	2	5	5	1	5	5	1	640	640	1	40	40	1	0
582	1954	69	F	White	21.7592	Fluzone HD	1	0	1	5	5	1	10	40	4	40	160	4	40	160	4	6
589	1954	69	F	White	32.7223	Fluzone HD	1	0	1	5	5	1	5	10	2	80	80	1	10	40	4	3
632	1954	69	F	White	35.2273	Fluzone HD	1	0	1	5	5	1	5	20	4	80	160	2	40	160	4	5
633	1953	69	M	White	31.6522	Fluzone HD	1	0	1	160	160	1	160	160	1	160	320	2	320	640	2	2
713	1953	69	F	White	31.3096	Fluzone HD			0	5	40	8	40	80	2	40	640	16	10	160	16	12
CCF1-050	1954	69	F	White	34.2075	FLUAD			0	5	20	4	40	160	4	10	40	4	10	160	16	10
FA1-001	1953	69	F	White	23.6289	FLUAD			0	5	20	4	5	10	2	80	80	1	40	80	2	4
FA1-035	1954	69	F	White	19.9268	FLUAD			0	5	5	1	5	40	8	20	40	2	10	80	8	7
295	1953	70	F	White	22.3432	Fluzone HD	1	1	2	10	5	0.5	5	20	4	80	80	1	5120	1280	0.25	-1
304	1953	70	F	White	35.3415	Fluzone HD	1	1	2	5	5	1	160	320	2	160	1280	8	40	160	4	6
313	1953	70	M	White	35.7399	Fluzone HD	1	1	2	5	5	1	40	20	0.5	40	40	1	80	40	0.5	-2
588	1953	70	F	White	26.5625	Fluzone HD	1	0	1	20	20	1	320	320	1	320	160	0.5	40	80	2	0
652	1953	70	F	White	29.8388	Fluzone HD	1	0	1	20	40	2	160	80	0.5	320	160	0.5	80	320	4	1
674	1952	70	F	White	23.2592	Fluzone HD			0	5	10	2	20	40	2	40	80	2	80	160	2	4
FA1-050	9633	70	M	White	28.153	FLUAD	1	0	1	5	5	1	10	20	2	320	320	1	320	320	1	1
77	1952	71	F	White	28.0582	Fluzone HD	1	1	2	5	5	1	5	5	1	40	80	2	40	1280	32	6
126	1952	71	M	White	28.371	Fluzone HD	1	1	2	5	20	4	10	80	8	80	320	4	40	80	2	8
296	1952	71	M	White	20.6009	Fluzone HD	1	1	2	10	5	0.5	5	5	1	40	40	1	80	80	1	-1
334	1951	71	M	White	26.867	Fluzone HD	1	1	2	40	80	2	10	80	8	80	160	2	80	160	2	6
335	1951	71	F	White	28.3069	Fluzone HD	1	1	2	5	5	1	5	20	4	40	80	2	40	40	1	3
476	1952	71	M	White	25.3288	Fluzone HD	1	1	2	5	5	1	5	5	1	320	320	1	40	40	1	0
568	1952	71	F	White	20.8001	Fluzone HD	1	0	1	40	5	0.125	40	80	2	320	160	0.5	80	40	0.5	-4
744	1952	71	M	White	29.4974	Fluzone HD	1	0	1	5	5	1	5	5	1	5	5	1	5	5	1	0
CCF1-008	1952	71	M	White	31.7083	Fluzone HD			0	5	320	64	80	320	4	160	640	4	80	5120	64	16
CCF1-028	1952	71	F	White	18.776	Fluzone HD			0	5	160	32	10	40	4	80	320	4	80	640	8	12
FA1-038	1952	71	M	White	32.2893	FLUAD			0	40	10	0.25	20	20	1	40	80	2	160	320	2	0
FA1-039	1952	71	M	White	31.2153	FLUAD	1	1	2	5	5	1	20	40	2	20	40	2	80	80	1	2
FA1-048	1952	71	F	White	27.7681	FLUAD			0	5	5	1	5	5	1	320	320	1	5	40	8	3
83	1950	72	F	White	23.1289	Fluzone HD	1	1	2	5	5	1	5	5	1	20	20	1	40	40	1	0
184	1951	72	M	White	27.8012	Fluzone HD	1	1	2	5	5	1	5	10	2	40	80	2	160	320	2	3
276	1951	72	F	White	30.0156	Fluzone HD	1	1	2	5	5	1	40	40	1	80	80	1	80	80	1	0
FA1-041	1951	72	F	White	27.1251	FLUAD	1	1	2	5	5	1	5	5	1	40	20	0.5	80	80	1	-1
147	1950	73	M	White	20.3318	Fluzone HD	1	1	2	5	5	1	5	5	1	160	160	1	320	320	1	0
170	1950	73	F	White	29.5829	Fluzone HD	1	1	2	5	10	2	20	80	4	80	80	1	20	40	2	4
648	1950	73	F	White	21.7976	Fluzone HD	1	0	1	5	5	1	20	20	1	160	320	2	40	80	2	2
681	1950	73	F	White	34.5646	Fluzone HD			0	5	5	1	10	10	1	20	40	2	640	640	1	1
CCF1-056	1950	73	M	Hispanic or Latino	30.4859	FLUAD			0	10	10	1	320	320	1	80	80	1	320	320	1	0
FA1-016	1950	73	M	White	24.4905	FLUAD			0	20	40	2	5	20	4	20	80	4	80	160	2	6
FC2-073	1950	73	F	White	26.9067	Flucelvax	1	1	2	5	640	128	5	40	8	5	160	32	5	20	4	17
567	1948	74	M	White	34.352	Fluzone HD	1	0	1	5	5	1	5	5	1	80	80	1	160	80	0.5	-1
618	1949	74	M	White	24.5178	Fluzone HD	1	0	1	5	10	2	5	5	1	160	160	1	320	160	0.5	0
CCF1-031	1949	74	F	White	21.8297	FLUAD			0	5	20	4	20	5	0.25	5	320	64	40	320	8	9
CCF1-032	1949	74	M	White	23.5294	FLUAD			0	80	80	1	5	20	4	160	160	1	10	40	4	4
FA1-003	1949	74	F	White	22.9854	FLUAD	1	1	2	5	5	1	320	320	1	160	320	2	80	160	2	2
FA1-013	1949	74	M	White	27.2209	FLUAD			0	40	80	2	320	320	1	80	80	1	20	80	4	3
FA1-014	1949	74	F	White	40.4733	FLUAD			0	5	40	8	20	160	8	80	320	4	5	80	16	12
FA1-026	1949	74	F	White	26.5202	FLUAD			0	5	5	1	40	80	2	320	320	1	160	320	2	2
FA1-036	1948	74	M	White	27.7575	FLUAD	1	1	2	20	40	2	40	40	1	320	320	1	40	80	2	2
135	1948	75	M	White	23.9836	Fluzone HD	1	1	2	5	5	1	40	20	0.5	80	40	0.5	80	160	2	-1
177	1948	75	M	White	22.6539	Fluzone HD	1	1	2	5	5	1	5	5	1	160	5	0.03125	5	5	1	-5
308	1947	75	M	White	27.5319	Fluzone HD	1	1	2	5	5	1	5	5	1	320	640	2	40	40	1	1
368	1948	75	F	White	21.8185	Fluzone HD	1	0	1	5	5	1	5	10	2	40	160	4	5	10	2	4
593	1947	75	F	White	24.6437	Fluzone HD	1	0	1	20	5	0.25	5	10	2	40	640	16	20	20	1	3
616	1948	75	M	White	30.0988	Fluzone HD	1	0	1	5	5	1	40	40	1	20	40	2	80	80	1	1
649	1947	75	M	White	22.9429	Fluzone HD	1	0	1	5	10	2	10	320	32	160	320	2	640	640	1	7
CCF1-041	1948	75	F	White	22.5056	Fluzone HD			0	5	5	1	5	5	1	5	40	8	80	80	1	3
FA1-030	1947	75	M	White	23.9119	FLUAD	1	1	2	5	5	1	80	160	2	80	80	1	10	20	2	2
273	1947	76	M	White	26.8615	Fluzone HD	1	1	2	5	5	1	10	40	4	20	40	2	40	80	2	4
274	1947	76	F	White	24.334	Fluzone HD	1	1	2	5	5	1	5	5	1	40	20	0.5	10	20	2	0
353	1947	76	M	White	24.9817	Fluzone HD	1	1	2	5	5	1	40	80	2	80	5	0.0625	5	40	8	0
381	1947	76	F	White	35.4247	Fluzone HD	1	1	2	5	5	1	10	20	2	80	40	0.5	10	40	4	2
594	1946	76	M	White	26.658	Fluzone HD	1	0	1	5	40	8	10	20	2	320	40	0.125	5	80	16	5
638	1947	76	F	White	32.6142	Fluzone HD	1	0	1	5	5	1	20	40	2	320	320	1	40	40	1	1
639	1947	76	M	White	25.8113	Fluzone HD	1	0	1	5	5	1	5	20	4	40	80	2	40	40	1	3
687	1947	76	M	Black or AA	28.0602	Fluzone SD	1	0	1	5	5	1	5	20	4	1280	1280	1	5	20	4	4
CCF1-011	1946	76	F	White	21.7993	Fluzone HD			0	5	10	2	10	20	2	160	160	1	160	640	4	4
FA1-002	1947	76	F	White	25.8658	FLUAD	1	0	1	5	5	1	20	20	1	40	160	4	80	160	2	3
FA1-004	1946	76	M	White	24.5432	FLUAD	1	0	1	5	20	4	20	80	4	40	80	2	40	40	1	5
FA1-031	1947	76	F	Hispanic or Latino	29.0174	FLUAD			0	5	5	1	5	10	2	80	80	1	20	20	1	1
FA1-034	1947	76	M	White	25.6903	FLUAD			0	5	5	1	40	80	2	40	40	1	20	40	2	2
FA1-044	1947	76	M	White	34.8332	FLUAD	1	1	2	5	5	1	5	20	4	80	80	1	40	80	2	3
FA1-045	1947	76	F	White	26.2091	FLUAD	1	1	2	5	5	1	5	5	1	160	160	1	40	80	2	1
141	1946	77	F	White	27.0016	Fluzone HD	1	1	2	5	20	4	80	40	0.5	80	80	1	160	80	0.5	0
640	1945	77	F	White	32.5157	Fluzone HD	1	0	1	5	5	1	20	20	1	10	40	4	80	160	2	3
666	1946	77	F	White	39.1523	Fluzone HD			0	5	5	1	10	80	8	160	640	4	5	160	32	10
CCF1-040	1946	77	F	White	28.9975	FLUAD			0	5	5	1	20	40	2	160	160	1	320	160	0.5	0
FA1-017	1945	77	M	White	35.6559	FLUAD			0	5	5	1	5	10	2	160	160	1	160	160	1	1
FA1-032	1946	77	F	White	29.0323	FLUAD	1	0	1	5	5	1	10	40	4	320	640	2	320	640	2	4
FA1-033	1946	77	M	White	30.6689	FLUAD	1	0	1	5	5	1	5	40	8	40	40	1	40	80	2	4
343	1945	78	M	White	33.0822	Fluzone SD	1	1	2	5	5	1	10	160	16	80	40	0.5	160	80	0.5	2
FA1-005	1945	78	F	White	21.4282	FLUAD			0	5	5	1	80	40	0.5	320	320	1	320	320	1	-1
FA1-018	1945	78	F	White	31.2314	FLUAD			0	10	20	2	10	40	4	40	80	2	20	20	1	4
FA1-020	1944	78	F	White	21.7688	FLUAD			0	5	5	1	20	40	2	40	40	1	80	160	2	2
FA1-028	1945	78	F	White	32.106	FLUAD			0	5	5	1	5	10	2	40	160	4	40	80	2	4
FC2-082	1944	78	M	Black or AA	26.5715	Flucelvax	1		1	5	40	8	20	10	0.5	640	640	1	640	640	1	2
162	1943	79	F	White	23.3095	Fluzone HD	1	1	2	5	5	1	20	20	1	80	80	1	80	80	1	0
275	1944	79	F	White	41.6323	Fluzone HD	1	1	2	10	40	4	10	20	2	640	640	1	40	40	1	3
362	1943	79	M	White	27.5078	Fluzone HD	1	1	2	5	5	1	20	40	2	10	20	2	40	40	1	2
569	6224	79	F	White	24.4492	Fluzone HD	1	0	1	5	5	1	5	10	2	80	40	0.5	20	20	1	0
FA1-023	1943	79	M	White	32.3105	FLUAD			0	5	20	4	20	80	4	80	80	1	160	160	1	4
169	1943	80	M	White	22.9138	Fluzone HD	1	1	2	5	5	1	10	5	0.5	80	40	0.5	40	40	1	-2
CCF1-042	1943	80	M	White	32.5817	Fluzone HD			0	5	10	2	5	20	4	10	10	1	160	160	1	3
FA1-021	1942	81	F	White	21.7646	FLUAD	1	0	1	5	10	2	80	80	1	160	160	1	320	320	1	1
376	1941	82	M	White	31.5565	Fluzone HD	1	1	2	5	5	1	10	20	2	40	40	1	40	40	1	1
644	1941	82	F	White	21.3927	Fluzone HD	1	0	1	5	5	1	5	5	1	20	80	4	5	5	1	2
676	1940	83	M	White	25.6651	Fluzone HD			0	5	20	4	10	40	4	160	160	1	640	320	0.5	3
FA1-007	1940	83	M	White	20.1385	FLUAD			0	5	5	1	10	10	1	80	40	0.5	20	40	2	0
FA1-011	1940	83	F	Black or AA	30.1557	FLUAD			0	5	5	1	10	40	4	320	320	1	320	640	2	3
587	1937	85	F	White	22.7615	Fluzone HD	1	0	1	5	40	8	5	10	2	80	160	2	160	320	2	6
643	1938	85	M	White	30.9368	Fluzone HD	1	0	1	5	5	1	10	10	1	10	40	4	40	40	1	2
671	1938	85	F	White	29.2421	Fluzone HD			0	5	5	1	40	80	2	160	320	2	160	320	2	3
FA1-019	1938	85	M	White	25.2119	FLUAD			0	5	5	1	80	80	1	40	80	2	40	80	2	2
614	1937	86	F	White	24.0178	Fluzone HD	1	0	1	5	5	1	5	5	1	20	40	2	10	20	2	2
CCF1-030	1937	86	F	Hispanic or Latino	36.391	Fluzone HD			0	5	5	1	160	160	1	20	80	4	80	160	2	3
FA1-025	1937	86	F	White	29.0006	FLUAD			0	5	5	1	5	5	1	20	40	2	5	10	2	2
455	1934	88	F	White	22.4792	Fluzone HD	1	1	2	40	80	2	1280	1280	1	320	640	2	320	320	1	2
UGA8 H1N1 DATA ANALYSIS FOR STACKED BARS
Characteristics				Overall SC		Baseline status		Transitions from Non-Seroprotective (D0<40)				Transitions from Seroprotective (D0≥40)						Overall Non-SC
Age Group	n-value	D0 < 40	D0≥ 40	SC	SC%	SN D0 %	SP D0%	NSP→NSP	NSP→NSP%	NSP→SP	NSP→SP %	SP→NSP	SP→NSP%	SP→SP	SP→SP%	SP→SC	SP→SC%	NSP at D0, SC at D28	NSP at D0, SC at D28%	No SC	% Not SC
10-17	30	24	6	9	0.3	0.8	0.2	15	0.625	9	0.375	2	0.333333	4	0.666667	0	0	9	0.375	21	0.7
18-34	106	97	9	19	0.179245	0.915094	0.0849057	77	0.793814	20	0.206186	4	0.444444	4	0.444444	1	0.111111	18	0.185567	87	0.820755
35-49	92	87	5	8	0.0869565	0.945652	0.0543478	79	0.908046	8	0.091954	2	0.4	3	0.6	0	0	8	0.091954	84	0.913043
50-64	89	85	4	11	0.123596	0.955056	0.0449438	74	0.870588	11	0.129412	1	0.25	3	0.75	0	0	11	0.129412	78	0.876404
65+	143	132	11	14	0.0979021	0.923077	0.0769231	114	0.863636	18	0.136364	3	0.272727	8	0.727273	0	0	14	0.106061	129	0.902098
Sex
Male	155	138	17	24	0.154839	0.890323	0.109677	113	0.818841	25	0.181159	6	0.352941	10	0.588235	1	0.0588235	23	0.166667	131	0.845161
Female	302	285	17	37	0.122517	0.943709	0.0562914	244	0.85614	41	0.14386	5	0.294118	12	0.705882	0	0	37	0.129825	265	0.877483
BMI
BMI <25	158	145	13	16	0.101266	0.917722	0.0822785	126	0.868966	19	0.131034	5	0.384615	8	0.615385	0	0	16	0.110345	142	0.898734
BMI 25-30	158	144	14	20	0.126582	0.911392	0.0886076	122	0.847222	22	0.152778	4	0.285714	10	0.714286	0	0	20	0.138889	138	0.873418
BMI >30	142	134	8	24	0.169014	0.943662	0.056338	110	0.820896	24	0.179104	3	0.375	4	0.5	1	0.125	23	0.171642	118	0.830986
Vaccinaton history
No Vax 2 Years	196	183	13	37	0.188776	0.933673	0.0663265	146	0.797814	37	0.202186	4	0.307692	8	0.615385	1	0.0769231	36	0.196721	159	0.811224
Vax 2+ Years	115	101	14	8	0.0695652	0.878261	0.121739	91	0.90099	10	0.0990099	5	0.357143	9	0.642857	0	0	8	0.0792079	107	0.930435
ALL	460	425	35	61	0.132609	0.923913	0.076087	359	0.844706	66	0.155294	12	0.342857	22	0.628571	1	0.0285714	60	0.141176	399	0.867391
UGA8 H3N2 DATA ANALYSIS FOR STACKED BARS
Characteristics				Overall SC		Baseline status		Transitions from Non-Seroprotective (D0<40)				Transitions from Seroprotective (D0≥40)						Overall Non-SC
Age Group	n-value	D0 < 40	D0≥ 40	SC	SC%	SN D0 %	SP D0%	NSP→NSP	NSP→NSP%	NSP→SP	NSP→SP %	SP→NSP	SP→NSP%	SP→SP	SP→SP%	SP→SC	SP→SC%	NSP at D0, SC at D28	NSP at D0, SC at D28%	No SC	% Not SC
10-17	30	10	20	6	0.2	0.333333	0.666667	6	0.6	4	0.4	0	0	17	0.85	3	0.15	3	0.3	24	0.8
18-34	106	68	38	19	0.179245	0.641509	0.358491	47	0.691176	21	0.308824	1	0.0263158	34	0.894737	3	0.0789474	16	0.235294	87	0.820755
35-49	92	63	29	13	0.141304	0.684783	0.315217	47	0.746032	16	0.253968	5	0.172414	22	0.758621	2	0.0689655	11	0.174603	79	0.858696
50-64	89	65	24	21	0.235955	0.730337	0.269663	42	0.646154	23	0.353846	1	0.0416667	20	0.833333	3	0.125	18	0.276923	68	0.764045
65+	143	108	35	27	0.188811	0.755245	0.244755	76	0.703704	32	0.296296	2	0.0571429	30	0.857143	3	0.0857143	24	0.222222	116	0.811189
Sex
Male	155	104	51	23	0.148387	0.670968	0.329032	78	0.75	26	0.25	4	0.0784314	40	0.784314	7	0.137255	16	0.153846	132	0.851613
Female	302	207	95	63	0.208609	0.68543	0.31457	137	0.661836	70	0.338164	5	0.0526316	83	0.873684	7	0.0736842	56	0.270531	239	0.791391
BMI
BMI <25	158	107	51	28	0.177215	0.677215	0.322785	74	0.691589	33	0.308411	3	0.0588235	45	0.882353	3	0.0588235	25	0.233645	130	0.822785
BMI 25-30	158	108	50	29	0.183544	0.683544	0.316456	73	0.675926	35	0.324074	3	0.06	41	0.82	6	0.12	23	0.212963	129	0.816456
BMI >30	142	98	44	29	0.204225	0.690141	0.309859	70	0.714286	28	0.285714	3	0.0681818	36	0.818182	5	0.113636	24	0.244898	113	0.795775
Vaccinaton history
No Vax 2 Years	196	138	58	48	0.244898	0.704082	0.295918	88	0.637681	50	0.362319	3	0.0517241	48	0.827586	7	0.12069	41	0.297101	148	0.755102
Vax 2+ Years	115	78	37	20	0.173913	0.678261	0.321739	52	0.666667	26	0.333333	3	0.0810811	31	0.837838	3	0.0810811	17	0.217949	95	0.826087
ALL	460	314	146	86	0.186957	0.682609	0.317391	218	0.694268	96	0.305732	9	0.0616438	123	0.842466	14	0.0958904	72	0.229299	374	0.813043
UGA8 YAMAGATA DATA ANALYSIS FOR STACKED BARS
Characteristics				Overall SC		Baseline status		Transitions from Non-Seroprotective (D0<40)				Transitions from Seroprotective (D0≥40)						Overall Non-SC
Age Group	n-value	D0 < 40	D0≥ 40	SC	SC%	SN D0 %	SP D0%	NSP→NSP	NSP→NSP%	NSP→SP	NSP→SP %	SP→NSP	SP→NSP%	SP→SP	SP→SP%	SP→SC	SP→SC%	NSP at D0, SC at D28	NSP at D0, SC at D28%	No SC	% Not SC
10-17	30	3	27	8	0.266667	0.1	0.9	0	0	3	1	0	0	22	0.814815	5	0.185185	3	1	22	0.733333
18-34	106	8	98	15	0.141509	0.0754717	0.924528	1	0.125	7	0.875	1	0.0102041	88	0.897959	9	0.0918367	6	0.75	91	0.858491
35-49	92	12	80	15	0.163043	0.130435	0.869565	5	0.416667	7	0.583333	5	0.0625	64	0.8	11	0.1375	4	0.333333	77	0.836957
50-64	89	19	70	18	0.202247	0.213483	0.786517	4	0.210526	15	0.789474	4	0.0571429	57	0.814286	9	0.128571	9	0.473684	71	0.797753
65+	143	28	115	27	0.188811	0.195804	0.804196	7	0.25	21	0.75	7	0.0608696	94	0.817391	14	0.121739	13	0.464286	116	0.811189
Sex
Male	155	21	134	24	0.154839	0.135484	0.864516	7	0.333333	14	0.666667	4	0.0298507	114	0.850746	16	0.119403	8	0.380952	131	0.845161
Female	302	49	253	59	0.195364	0.162252	0.837748	10	0.204082	39	0.795918	13	0.0513834	208	0.822134	32	0.126482	27	0.55102	243	0.804636
BMI
BMI <25	158	24	134	26	0.164557	0.151899	0.848101	6	0.25	18	0.75	6	0.0447761	117	0.873134	11	0.0820896	15	0.625	132	0.835443
BMI 25-30	158	22	136	23	0.14557	0.139241	0.860759	4	0.181818	18	0.818182	8	0.0588235	117	0.860294	11	0.0808824	12	0.545455	135	0.85443
BMI >30	142	24	118	34	0.239437	0.169014	0.830986	7	0.291667	17	0.708333	3	0.0254237	89	0.754237	26	0.220339	8	0.333333	108	0.760563
Vaccinaton history
No Vax 2 Years	196	38	158	50	0.255102	0.193878	0.806122	6	0.157895	32	0.842105	5	0.0316456	128	0.810127	25	0.158228	25	0.657895	146	0.744898
Vax 2+ Years	115	14	101	18	0.156522	0.121739	0.878261	4	0.285714	10	0.714286	8	0.0792079	81	0.80198	12	0.118812	6	0.428571	97	0.843478
ALL	460	70	390	83	0.180435	0.152174	0.847826	17	0.242857	53	0.757143	17	0.0435897	325	0.833333	48	0.123077	35	0.5	377	0.819565
UGA8 VICTORIA DATA ANALYSIS FOR STACKED BARS
Characteristics				Overall SC		Baseline status		Transitions from Non-Seroprotective (D0<40)				Transitions from Seroprotective (D0≥40)						Overall Non-SC
Age Group	n-value	D0 < 40	D0≥ 40	SC	SC%	SN D0 %	SP D0%	NSP→NSP	NSP→NSP%	NSP→SP	NSP→SP %	SP→NSP	SP→NSP%	SP→SP	SP→SP%	SP→SC	SP→SC%	NSP at D0, SC at D28	NSP at D0, SC at D28%	No SC	% Not SC
10-17	30	14	16	9	0.3	0.466667	0.533333	5	0.357143	9	0.642857	0	0	13	0.8125	3	0.1875	6	0.428571	21	0.7
18-34	106	70	36	50	0.471698	0.660377	0.339623	26	0.371429	44	0.628571	0	0	25	0.694444	11	0.305556	39	0.557143	56	0.528302
35-49	92	61	31	36	0.391304	0.663043	0.336957	25	0.409836	36	0.590164	1	0.0322581	26	0.83871	4	0.129032	32	0.52459	56	0.608696
50-64	89	34	55	26	0.292135	0.382022	0.617978	14	0.411765	20	0.588235	2	0.0363636	42	0.763636	11	0.2	15	0.441176	63	0.707865
65+	143	44	99	34	0.237762	0.307692	0.692308	18	0.409091	26	0.590909	0	0	86	0.868687	13	0.131313	21	0.477273	109	0.762238
Sex
Male	155	62	93	40	0.258065	0.4	0.6	25	0.403226	37	0.596774	1	0.0107527	80	0.860215	12	0.129032	28	0.451613	115	0.741935
Female	302	161	141	115	0.380795	0.533113	0.466887	63	0.391304	98	0.608696	2	0.0141844	109	0.77305	30	0.212766	85	0.52795	187	0.619205
BMI
BMI <25	158	75	83	47	0.297468	0.474684	0.525316	33	0.44	42	0.56	0	0	70	0.843373	13	0.156627	34	0.453333	111	0.702532
BMI 25-30	158	83	75	56	0.35443	0.525316	0.474684	32	0.385542	51	0.614458	1	0.0133333	61	0.813333	13	0.173333	43	0.518072	102	0.64557
BMI >30	142	63	79	51	0.359155	0.443662	0.556338	23	0.365079	40	0.634921	2	0.0253165	61	0.772152	16	0.202532	35	0.555556	91	0.640845
Vaccinaton history
No Vax 2 Years	196	101	95	79	0.403061	0.515306	0.484694	36	0.356436	65	0.643564	1	0.0105263	72	0.757895	22	0.231579	57	0.564356	117	0.596939
Vax 2+ Years	115	50	65	37	0.321739	0.434783	0.565217	14	0.28	36	0.72	1	0.0153846	56	0.861538	8	0.123077	29	0.58	78	0.678261
ALL	460	223	237	155	0.336957	0.484783	0.515217	88	0.394619	135	0.605381	3	0.0126582	192	0.810127	42	0.177215	113	0.506726	305	0.663043
	Data for Gender & BMI analysis based on UGA8 data		Gender	n-value	Avg Age	D0 - Vic/22	D28 - Vic/22	Fold Vic/22	D0 - Dar/21	D28 - Dar/21	Fold Dar/21	D0 - Phu/13	D28 - Phu/13	Fold Phu/13	D0 - Aus/21	D28 - Aus/21	Fold Aus/21	SUM Log2
			Male	155	50.271	20.4516	33.4516	1.63565	45.3871	67.5161	1.48756	177.935	286.387	1.6095	89.8387	197.29	2.19605	3.10433
			Female	302	48.6325	8.39404	24.4702	2.91519	53.1291	105.397	1.9838	188.543	306.871	1.62759	125.248	193.924	1.54831	3.86529
			BMI <25	158	46.3165	10.1899	18.4494	1.81056	50.3481	86.2658	1.71339	209.778	278.038	1.32539	170.411	206.361	1.21096	2.31585
			BMI 25-30	158	50.1772	9.96835	32.3734	3.24762	51.0443	104.81	2.05332	171.93	298.576	1.73661	83.1013	161.962	1.94897	4.49633
			BMI >30	142	51.4648	19.7535	2.44806	0.12393	93.4507	5.69036	0.0608916	211.444	1.97722	0.00935106	167.641	3.88908	0.0231989	-19.2205
	Data for BMI analysis breakdown by age group based on UGA8 data		UGA8	Age Group	n-value	D0 - Vic/22	D28 - Vic/22	Fold Vic/22	D0 - Dar/21	D28 - Dar/21	Fold Dar/21	D0 - Phu/13	D28 - Phu/13	Fold Phu/13	D0 - Aus/21	D28 - Aus/21	Fold Aus/21	SUM Log2
			BMI < 25	10-17	19	17.3684	45.2632	2.60606	89.7368	99.7368	1.11144	340.789	345.263	1.01313	107.632	155.526	1.44499	2.08417
				18-34	44	9.43182	12.0455	1.27711	64.2045	97.6136	1.52035	316.136	414.659	1.31165	192.727	272.955	1.41627	1.85077
				35-49	21	9.52381	10	1.05	29.0476	75.2381	2.59016	165.714	259.286	1.56466	40.4762	70	1.72941	2.87956
				50-64	22	9.09091	22.0455	2.425	20.9091	124.091	5.93478	137.727	225.909	1.64026	117.727	174.091	1.47876	5.1255
				65+	52	8.94231	15.9615	1.78495	45.2885	60.1923	1.32909	120.192	167.5	1.3936	249.231	237.308	0.95216	1.65441
				ALL	158	10.1899	18.4494	1.81056	50.3481	86.2658	1.71339	209.778	278.038	1.32539	170.411	206.361	1.21096	2.31585
			BMI 25-30	10-17	4	17.5	56.25	3.21429	65	140	2.15385	220	600	2.72727	75	260	3.46667	6.03242
				18-34	41	11.7073	42.1951	3.60417	57.439	203.049	3.53503	197.561	603.171	3.05309	45.3659	188.537	4.15591	7.33682
				35-49	31	9.03226	32.7419	3.625	52.9032	69.5161	1.31402	162.903	170.645	1.04752	30.4839	69.5161	2.28042	3.50826
				50-64	29	6.2069	19.3103	3.11111	57.931	74.4828	1.28571	109.828	152.414	1.38776	139.483	148.966	1.06799	2.56764
				65+	53	10.6604	29.9057	2.80531	40.1887	63.3962	1.57746	187.736	195	1.03869	112.83	195.189	1.72993	2.99125
				ALL	158	9.96835	32.3734	3.24762	51.0443	104.81	2.05332	171.93	298.576	1.73661	83.1013	161.962	1.94897	4.49633
			BMI > 30	10-17	5	12	39	3.25	35	114	3.25714	144	512	3.55556	124	512	4.12903	7.27993
				18-34	21	70.7143	83.0952	1.17508	52.381	143.333	2.73636	297.143	801.905	2.69872	71.4286	211.19	2.95667	4.68127
				35-49	40	8.5	19.75	2.32353	61.25	78.75	1.28571	250.5	317.125	1.26597	66	143.25	2.17045	3.03713
				50-64	38	7.23684	16.4474	2.27273	40.2632	65.6579	1.63072	87.6316	150.132	1.71321	93.5526	186.447	1.99297	3.66156
				65+	38	10.3947	23.5526	2.26582	45.6579	74.0789	1.62248	102.632	215	2.09487	96.5789	298.421	3.08992	4.57266
				ALL	142	17.993	29.9296	1.66341	49.2254	84.7887	1.72246	170.493	323.662	1.89839	84.4014	219.366	2.59908	3.82139

## Sheet: UGA9_2024_2025
S6 Table. Source data for Table 4 and Figs 4 and 5.
UGA9 DATASET							Self-reported vaccine history			H1N1			H3N2			Yamagata			Victoria			Fold SUM
UGA9 ID	DOB	Age	Gender	Race/Ethnicity	BMI	Vaccine	Vax Last Year?	Vax 2 Years Ago?	Total Vax	D0 - Vic/22	D28 - Vic/22	Fold	D0 - Mass/22	D28 - Mass/22	Fold 2	D0 - Phu/13	D28 - Phu/13	Fold 3	D0 - Aus/22	D28 - Aus/22	Fold CO/17	SUM Log2
FC3-111C	2015	9	M	White	19.15	Flucelvax	0	0	0	20	40	2	1280	1280	1	320	320	1	40	80	2	2
259C	2014	10	M	White	18.12	Fluzone SD	0	0	0	40	40	1	20	40	2	20	40	2	5	40	8	5
FM4-149C	2014	10	F	Black or AA	17.22	FluMist	1	0	1	5	5	1	40	20	0.5	160	80	0.5	80	40	0.5	-3
254C	2012	12	M	White	24.4	Fluzone SD	1	1	2	20	80	4	20	40	2	40	80	2	40	80	2	5
FC3-115C	2012	12	F	Black or AA	21.24	Flucelvax	0	0	0	5	80	16	80	80	1	160	1280	8	40	80	2	8
FM4-153C	2012	12	M	White	25.11	FluMist	1	0	1	5	20	4	20	10	0.5	20	80	4	10	10	1	3
FM4-170C	2011	12	M	Hispanic or Latino	21.87	FluMist	1	0	1	40	40	1	160	80	0.5	40	40	1	10	10	1	-1
FM4-174C	2011	12	M	Hispanic or Latino	22.48	FluMist	1		1	5	5	1	160	80	0.5	20	20	1	5	80	16	3
207C	2011	13	M	White	18.24	Fluzone SD	1	1	2	20	160	8	40	80	2	20	20	1	5	10	2	5
212C	2011	13	M	White	18.61	Fluzone SD	1	1	2	40	80	2	5	20	4	40	40	1	5	5	1	3
230C	2011	13	F	Black or AA	34.15	Fluzone SD	1	1	2	80	80	1	80	640	8	40	40	1	20	80	4	5
FC3-021C	2011	13	F	Black or AA	23.77	Flucelvax	1	1	2	40	40	1	160	640	4	640	640	1	320	640	2	3
FC3-045C	2011	13	M	White	30.54	Flucelvax	1	1	2	5	80	16	40	80	2	80	40	0.5	10	40	4	6
FM4-176C	2010	13	M	White	19.76	FluMist	0	0	0	5	5	1	320	80	0.25	20	20	1	20	160	8	1
206C	2010	14	F	White	18.79	Fluzone SD	1	1	2	40	160	4	10	160	16	80	80	1	20	40	2	7
255C	2009	14	F	White	20.11	Fluzone SD	1	1	2	5	20	4	40	320	8	80	80	1	80	80	1	5
FM4-175C	2010	14	F	Hispanic or Latino	28.28	FluMist	1		1	5	5	1	5	40	8	80	40	0.5	5	5	1	2
205C	2008	15	F	White	23.02	Fluzone SD	1	1	2	40	40	1	20	80	4	20	20	1	5	10	2	3
229C	2009	15	M	Black or AA	29.31	Fluzone SD	1	1	2	5	10	2	80	160	2	40	40	1	20	80	4	4
772C	2008	15	M	White	26.77	Fluzone SD			0	40	40	1	320	640	2	80	80	1	40	40	1	1
260C	2008	16	M	Black or AA	29.57	Fluzone SD	0	0	0	40	20	0.5	160	320	2	80	80	1	40	80	2	1
FC3-022C	2008	16	F	Black or AA	39.93	Flucelvax	1	1	2	10	5	0.5	20	5	0.25	80	5	0.0625	40	5	0.125	-10
FC3-023C	2008	16	F	Black or AA	45.16	Flucelvax	1	1	2	40	5	0.125	40	5	0.125	80	5	0.0625	80	5	0.0625	-14
FM4-130C	2008	16	F	White	22.35	FluMist	1	1	2	20	20	1	5	160	32	1280	1280	1	320	320	1	5
198C	2007	17	M	White	28.6	Fluzone SD	0	1	1	20	40	2	40	160	4	80	80	1	5	40	8	6
FM4-125C	2007	17	Other	Black or AA	23.13	FluMist	1	1	2	20	20	1	5	40	8	160	80	0.5	40	20	0.5	1
752	2006	18	M	White	21.59	Fluzone SD	0	0	0	10	40	4	20	80	4	160	160	1	10	40	4	6
FB3-140	2006	18	M	White	21.51	FluBlok	1		1	40	80	2	5	160	32	160	160	1	20	40	2	7
683	2004	19	M	White	23.29	Fluzone SD	1	1	2	40	40	1	5	10	2	80	80	1	10	20	2	2
CCF2-013	2005	19	F	Hispanic or Latino	28.7	Flucelvax	1		1	20	40	2	10	80	8	80	80	1	5	80	16	8
CCF2-108	2005	19	F	White	30.9	Fluzone SD			0	5	20	4	80	20	0.25	5	40	8	5	20	4	5
FB3-132	2005	19	F	White	29.4	FluBlok	1		1	80	80	1	80	160	2	160	320	2	80	160	2	3
FC3-092	2005	19	F	White	25.24	Flucelvax	1	1	2	10	20	2	5	20	4	160	160	1	160	320	2	4
FM4-169	2004	19	F	White	21.73	FluMist	1	0	1	10	10	1	80	80	1	40	40	1	5	10	2	1
559	2003	21	F	White	21.65	Fluzone SD	1	1	2	5	10	2	10	160	16	20	40	2	40	10	0.25	4
591	2003	21	M	White	37.23	Fluzone SD	1	1	2	80	320	4	160	640	4	160	160	1	160	160	1	4
560	2002	21	F	White	31.23	Fluzone SD	1	0	1	5	10	2	40	80	2	80	80	1	20	40	2	3
561	2003	21	M	White	26.6	Fluzone SD	0	1	1	40	80	2	80	160	2	160	320	2	160	160	1	3
684	2003	21	F	White	23.52	Fluzone SD	1	1	2	10	40	4	1280	160	0.125	80	320	4	40	640	16	5
FB3-125	2003	21	F	White	25.6	FluBlok	0	0	0	5	80	16	5	160	32	10	20	2	10	20	2	11
733	2003	21	F	White	22.53	Fluzone SD	1	0	1	10	20	2	10	20	2	40	80	2	10	10	1	3
735	2003	21	F	White	26.05	Fluzone SD	1		1	40	80	2	40	160	4	80	160	2	80	2560	32	9
FC3-113	2003	21	F	White	23.28	Flucelvax	1		1	5	640	128	5	5	1	80	160	2	5	5	1	8
FM4-115	2003	21	F	White	25.08	FluMist	1	1	2	5	20	4	5	20	4	80	80	1	80	20	0.25	2
556	2001	22	F	White	24.4	Fluzone SD	1	1	2	5	40	8	80	640	8	80	160	2	80	10	0.125	4
711	2002	22	F	White	22.44	Fluzone SD	1	1	2	40	40	1	160	320	2	640	1280	2	640	2560	4	4
CCF2-110	2002	22	M	Asian	28.4	Flucelvax			0	20	40	2	80	80	1	80	160	2	40	160	4	4
CCF2-095	2001	23	M	Hispanic or Latino	20.5	Fluzone SD			0	5	5	1	5	5	1	5	80	16	5	40	8	7
430	2000	24	F	Black or AA	32.81	Fluzone SD	1	1	2	20	40	2	5	40	8	20	160	8	20	40	2	8
FB3-005	1999	24	F	White	37.52	FluBlok	1	1	2	20	80	4	10	320	32	320	320	1	160	640	4	9
CCF2-118	2000	24	F	White	17.8	FluBlok			0	5	5	1	10	40	4	10	10	1	20	20	1	2
FM4-110	1999	24	F	White	20.87	FluMist	1	1	2	5	5	1	10	20	2	80	40	0.5	10	5	0.5	-1
716	1999	25	F	White	31.2	Fluzone SD	1	0	1	10	20	2	40	160	4	80	160	2	40	2560	64	10
FB3-127	1999	25	F	White	29.61	FluBlok	1	0	1	20	160	8	40	320	8	40	80	2	10	1280	128	14
FM4-112	1998	26	F	Black or AA	23.94	FluMist	1	0	1	5	5	1	40	40	1	20	2560	128	20	20	1	7
CCF2-002	1998	26	M	White	39.1	Flucelvax	1		1	40	40	1	20	160	8	160	320	2	5	80	16	8
CCF2-024	1997	26	M	Hispanic or Latino	28.5	Flucelvax	1		1	20	40	2	2560	80	0.03125	80	80	1	40	320	8	-1
749	1998	26	F	White	25.62	Fluzone SD	1	0	1	5	20	4	640	160	0.25	640	10	0.015625	20	160	8	-3
FM4-160	1998	26	F	White	27.39	FluMist	1	1	2	5	5	1	320	160	0.5	20	80	4	10	20	2	2
CCF2-004	1997	27	M	White	28.2	Flucelvax	1		1	5	5	1	10	40	4	80	80	1	10	10	1	2
CCF2-026	1996	27	M	White	24.4	Flucelvax	1		1	5	5	1	80	20	0.25	80	80	1	5	10	2	-1
724	1997	27	M	Black or AA	30.88	Fluzone SD	1		1	20	40	2	80	160	2	40	1280	32	5	40	8	10
728	1997	27	F	White	31.81	Fluzone SD	1	0	1	10	40	4	80	5	0.0625	160	160	1	40	40	1	-2
FC3-010	1997	27	F	White	30.22	Flucelvax	1	1	2	5	10	2	10	10	1	40	20	0.5	5	10	2	1
FC3-059	1997	27	M	White	42.36	Flucelvax	1	0	1	80	160	2	40	80	2	160	80	0.5	40	80	2	2
FM4-156	1997	27	F	White	20.74	FluMist	1	0	1	5	5	1	40	80	2	160	320	2	10	20	2	3
750	1997	27	F	Asian	22.83	Fluzone SD	1	0	1	10	40	4	5	80	16	40	80	2	10	320	32	12
507	1996	28	F	White	36.02	Fluzone SD	1	1	2	10	20	2	20	160	8	160	160	1	10	40	4	6
573	1996	28	F	White	28.42	Fluzone SD	1	1	2	10	40	4	5	320	64	20	80	4	20	160	8	13
CCF2-051	1996	28	M	White	26.3	Flucelvax	1		1	20	40	2	40	80	2	80	160	2	40	160	4	5
CCF2-059	1995	28	M	Black or AA	35.8	FluBlok			0	80	80	1	20	80	4	1280	1280	1	20	80	4	4
CCF2-063	1996	28	F	Black or AA	53.2	FluBlok			0	10	160	16	40	1280	32	160	640	4	40	2560	64	17
FB3-072	1996	28	F	White	26.2	FluBlok	0	1	1	10	80	8	20	640	32	80	80	1	5	320	64	14
FB3-128	1996	28	F	Asian	19.26	FluBlok	1	0	1	20	160	8	40	640	16	160	320	2	40	1280	32	13
FB3-130	1996	28	F	White	38.73	FluBlok	0	0	0	5	10	2	40	40	1	80	160	2	40	80	2	3
FC3-076	1996	28	M	White	30.13	Flucelvax	1	0	1	10	10	1	10	20	2	40	80	2	10	10	1	2
656	1994	29	M	Hispanic or Latino	28.7	Fluzone SD	0	0	0	160	160	1	20	640	32	160	320	2	80	80	1	6
719	1994	29	M	White	28.08	Fluzone SD	1	0	1	40	5	0.125	10	5	0.5	160	5	0.03125	20	5	0.25	-11
FC3-025	1995	29	F	Hispanic or Latino	19.88	Flucelvax	1	1	2	40	40	1	80	80	1	1280	1280	1	80	160	2	1
FM4-122	1995	29	F	White	20.78	FluMist	1	1	2	5	5	1	10	10	1	80	80	1	5	5	1	0
FM4-389	1994	29	F	White	34.96	FluMist	1	0	1	5	5	1	40	40	1	80	80	1	5	10	2	1
FB3-027	1994	30	F	White	43.98	FluBlok	1	1	2	40	5	0.125	20	5	0.25	80	5	0.0625	10	5	0.5	-10
CCF2-119	1994	30	F	Black or AA	32.3	FluBlok			0	40	10	0.25	160	160	1	640	160	0.25	20	80	4	-2
FC3-013	1994	30	F	White	21.6	Flucelvax	1	1	2	10	40	4	40	160	4	160	160	1	5	160	32	9
FC3-038	1994	30	F	White	37.21	Flucelvax	1	0	1	5	5	1	20	160	8	40	40	1	5	160	32	8
FC3-071	1994	30	M	White	23.24	Flucelvax	1	0	1	40	40	1	10	20	2	320	320	1	20	40	2	2
FC3-078	1994	30	M	White	28.88	Flucelvax	1	0	1	10	10	1	20	40	2	160	160	1	40	80	2	2
FM4-171	1994	30	F	White	27.54	FluMist	1	0	1	5	5	1	40	40	1	160	160	1	20	10	0.5	-1
512	1993	31	F	White	29.28	Fluzone SD	1	1	2	40	40	1	5	20	4	40	40	1	10	20	2	3
CCF2-006	1993	31	M	White	28.1	Flucelvax	1		1	5	5	1	20	40	2	80	80	1	10	40	4	3
CCF2-007	1993	31	F	White	29.3	Flucelvax	1		1	5	40	8	20	20	1	320	320	1	5	40	8	6
FB3-085	1993	31	F	White	32.72	FluBlok	1	1	2	5	10	2	5	320	64	160	80	0.5	5	40	8	9
FB3-123	1993	31	F	White	27.58	FluBlok	0	0	0	10	80	8	40	640	16	160	320	2	320	1280	4	10
FB3-136	1993	31	F	White	31.81	FluBlok	1	0	1	20	40	2	5	40	8	40	80	2	80	640	8	8
FC3-028	1992	31	F	White	28.79	Flucelvax	1	1	2	10	10	1	40	160	4	640	640	1	320	320	1	2
FM4-167	1993	31	F	Black or AA	42.06	FluMist	1	0	1	20	20	1	160	160	1	160	1280	8	160	160	1	3
232	1992	32	F	White	24.97	Fluzone SD	1	1	2	40	80	2	160	640	4	80	40	0.5	5	40	8	5
766	1991	32	F	White	21.22	Fluzone SD	0	0	0	40	80	2	10	320	32	80	160	2	5	20	4	9
CCF2-105	1992	32	F	Asian	20.6	Flucelvax			0	5	5	1	5	80	16	20	80	4	5	10	2	7
725	1992	32	F	Asian	28.82	Fluzone SD	1	0	1	10	20	2	80	80	1	320	160	0.5	20	20	1	0
FM4-113	1992	32	M	Hispanic or Latino	31.86	FluMist	1	1	2	5	5	1	5	10	2	40	40	1	20	20	1	1
FM4-150	1992	32	M	White	21.95	FluMist	1	0	1	5	20	4	20	20	1	80	80	1	5	10	2	3
FB3-008	1991	33	F	White	33.28	FluBlok	1	1	2	20	40	2	5	80	16	640	640	1	20	160	8	8
CCF2-003	1991	33	F	Hispanic or Latino	27.28	Flucelvax	1		1	5	5	1	10	80	8	160	320	2	80	640	8	7
CCF2-005	1991	33	M	White	26.5	Flucelvax	1		1	5	10	2	20	20	1	320	320	1	10	80	8	4
FB3-144	1991	33	F	Hispanic or Latino	21.02	FluBlok	0	1	1	10	10	1	20	160	8	160	320	2	10	320	32	9
FC3-026	1991	33	F	White	22.89	Flucelvax	1	1	2	10	80	8	5	20	4	160	160	1	10	80	8	8
767	1990	34	M	White	32.54	Fluzone SD	0	0	0	5	20	4	80	160	2	40	80	2	10	160	16	8
770	1990	34	M	White	30.73	Fluzone SD	0	0	0	10	10	1	5	20	4	80	80	1	20	5120	256	10
CCF2-017	1990	34	M	White	24.5	Flucelvax	1		1	5	5	1	5	20	4	160	160	1	20	20	1	2
CCF2-090	1989	34	F	White	33.1	FluBlok			0	5	20	4	20	10	0.5	640	640	1	5	320	64	7
CCF2-122	1990	34	F	Hispanic or Latino	25.5	FluBlok			0	5	10	2	40	160	4	160	20	0.125	10	80	8	3
CCF2-130	1990	34	F	Hispanic or Latino	30.6	Flucelvax			0	5	40	8	160	20	0.125	160	80	0.5	10	80	8	2
703	1990	34	M	Black or AA	22.99	Fluzone SD	1	0	1	5	10	2	640	40	0.0625	40	160	4	10	640	64	5
721	1989	34	M	White	48.33	Fluzone SD	1	0	1	20	160	8	5	320	64	640	640	1	80	5120	64	15
731	1990	34	F	White	29.67	Fluzone SD	1	0	1	20	20	1	10	20	2	160	160	1	160	1280	8	4
443	1988	35	F	White	32.81	Fluzone SD	1	1	2	10	10	1	80	160	2	160	160	1	10	20	2	2
FC3-083	1988	35	F	White	31.58	Flucelvax	1	1	2	5	5	1	5	5	1	80	80	1	10	40	4	2
CCF2-023	1989	35	M	Asian	23.6	Flucelvax	1		1	10	20	2	2560	10	0.00390625	160	160	1	160	160	1	-7
CCF2-025	1988	35	F	White	26.3	Flucelvax	1		1	5	5	1	2560	5	0.00195312	160	320	2	5	80	16	-4
FB3-145	1989	35	M	White	20.26	FluBlok	0	1	1	20	40	2	40	160	4	80	80	1	5	20	4	5
FC3-051	1989	35	F	White	32.48	Flucelvax	1	0	1	10	40	4	160	160	1	80	80	1	10	40	4	4
FC3-053	1989	35	M	White	21.25	Flucelvax	1	0	1	80	80	1	20	40	2	40	80	2	10	20	2	3
FM4-138	1989	35	F	White	22.51	FluMist	1	1	2	10	20	2	20	10	0.5	80	80	1	10	10	1	0
FM4-050	1987	36	M	White	42.24	FluMist	1	0	1	5	5	1	5	5	1	20	20	1	5	5	1	0
706	1988	36	F	White	19.25	Fluzone SD	1	1	2	5	5	1	40	40	1	160	2560	16	10	20	2	5
CCF2-001	1988	36	M	White	29.1	Flucelvax	1		1	5	5	1	5	20	4	320	640	2	20	40	2	4
CCF2-012	1988	36	F	White	23.5	Flucelvax	1		1	40	40	1	5	80	16	320	320	1	5	20	4	6
CCF2-018	1988	36	F	Hispanic or Latino	27.4	Flucelvax	1		1	80	40	0.5	80	160	2	40	320	8	5	80	16	7
702	1988	36	M	White	29.04	Fluzone SD	1	0	1	5	20	4	20	80	4	320	2560	8	10	80	8	10
FB3-042	1988	36	F	White	32.2	FluBlok	1	1	2	10	80	8	20	160	8	40	80	2	5	40	8	10
FM4-152	1988	36	M	Hispanic or Latino	36.65	FluMist	1	0	1	20	20	1	20	20	1	160	640	4	5	20	4	4
610	1987	37	F	White	25.06	Fluzone SD	1	1	2	10	20	2	5	80	16	160	160	1	20	80	4	7
694	1986	37	F	White	22.85	Fluzone SD	1	1	2	10	10	1	20	40	2	160	2560	16	10	20	2	6
765	1987	37	F	White	27.43	Fluzone SD	0	0	0	10	40	4	10	40	4	80	160	2	20	10240	512	14
768	1987	37	F	White	66.43	Fluzone SD	0	0	0	10	80	8	20	320	16	160	160	1	40	80	2	8
CCF2-107	1987	37	F	White	27.1	FluBlok			0	5	10	2	5	10	2	80	80	1	5	40	8	5
677	1987	37	F	White	26.37	Fluzone SD	1	0	1	5	80	16	5	80	16	80	160	2	10	2560	256	17
FC3-089	1987	37	F	White	25.64	Flucelvax	1	1	2	5	10	2	20	80	4	80	80	1	10	160	16	7
FM4-134	1987	37	F	White	30.13	FluMist	1	1	2	5	5	1	20	80	4	80	40	0.5	20	20	1	1
FM4-164	1987	37	F	White	29.58	FluMist	1	1	2	20	20	1	80	80	1	80	320	4	5	20	4	4
FB3-025	1986	38	M	White	25.85	FluBlok	0	1	1	20	80	4	10	40	4	40	80	2	40	40	1	5
726	1985	38	F	White	30.29	Fluzone SD	1	0	1	5	10	2	40	80	2	640	1280	2	320	2560	8	6
FC3-024	1986	38	F	Black or AA	49.38	Flucelvax	1	1	2	20	5	0.25	80	5	0.0625	40	5	0.125	10	5	0.5	-10
FM4-104	1985	38	M	Hispanic or Latino	39.89	FluMist	1	1	2	10	20	2	80	320	4	320	320	1	20	20	1	3
FM4-118	1986	38	F	White	27.22	FluMist	1	1	2	5	5	1	5	5	1	80	2560	32	5	5	1	5
250	1984	39	F	White	27.82	Fluzone SD	1	1	2	20	40	2	5	40	8	160	160	1	5	20	4	6
720	1985	39	F	Hispanic or Latino	47.17	Fluzone SD	1	0	1	5	20	4	10	40	4	40	40	1	20	10	0.5	3
FC3-002	1984	39	F	White	29.54	Flucelvax	0	0	0	10	20	2	5	10	2	40	40	1	10	40	4	4
FB3-137	1985	39	F	White	32.11	FluBlok	1	0	1	80	1280	16	5	160	32	80	160	2	10	160	16	14
FC3-065	1985	39	F	White	31.4	Flucelvax	1	0	1	5	80	16	5	40	8	320	160	0.5	80	160	2	7
FM4-163	1985	39	M	Hispanic or Latino	36.21	FluMist	1	0	1	5	5	1	5	20	4	10	10	1	5	5	1	2
207	1984	40	M	White	22.44	Fluzone SD	1	1	2	10	20	2	40	160	4	80	160	2	20	40	2	5
764	1984	40	F	White	28.12	Fluzone SD	0	0	0	5	10	2	5	5	1	80	80	1	10	40	4	3
CCF2-037	1984	40	M	White	26.3	FluBlok	1		1	5	5	1	160	320	2	80	5	0.0625	5	80	16	1
CCF2-075	1984	40	F	White	29.1	FluBlok			0	40	160	4	10	20	2	160	160	1	80	80	1	3
CCF2-085	1984	40	F	Black or AA	26	Flucelvax			0	10	80	8	40	40	1	20	80	4	5	10	2	6
727	1984	40	M	Asian	23.19	Fluzone SD	1	0	1	40	80	2	640	5	0.0078125	320	640	2	80	80	1	-5
FM4-105	1984	40	F	White	41.26	FluMist	1	1	2	5	5	1	5	5	1	160	160	1	10	20	2	1
491	1983	41	M	White	36.42	Fluzone SD	1	1	2	5	10	2	20	80	4	40	80	2	10	1280	128	11
FB3-023	1983	41	F	White	28.82	FluBlok	0	0	0	10	40	4	40	160	4	160	320	2	80	160	2	6
FC3-090	1983	41	F	White	23.46	Flucelvax	1	1	2	5	20	4	5	40	8	640	640	1	80	160	2	6
FC3-110	1983	41	F	White	27.34	Flucelvax	1	0	1	5	5	1	5	10	2	80	80	1	5	20	4	3
FM4-144	1983	41	F	Black or AA	24.67	FluMist	0	1	1	5	10	2	5	5	1	80	80	1	40	40	1	1
438	1981	42	M	White	31.24	Fluzone SD	1	1	2	5	5	1	5	20	4	20	20	1	5	20	4	4
522	1981	42	M	Hispanic or Latino	26.31	Fluzone SD	1	1	2	5	5	1	10	10	1	160	320	2	10	40	4	3
760	1982	42	M	White	24.97	Fluzone SD	0	0	0	5	10	2	40	80	2	160	320	2	80	160	2	4
CCF2-027	1982	42	F	White	23.8	Flucelvax	1		1	10	10	1	40	10	0.25	40	40	1	10	40	4	0
696	1981	42	F	White	28.64	Fluzone SD	1		1	10	40	4	320	160	0.5	40	80	2	10	2560	256	10
FB3-090	1981	42	F	White	24.95	FluBlok	1	1	2	5	5	1	5	20	4	10	20	2	20	80	4	5
FB3-143	1982	42	F	White	35.92	FluBlok	0	0	0	10	160	16	5	160	32	20	40	2	10	40	4	12
FM4-145	1982	42	M	Hispanic or Latino	23.45	FluMist	0	1	1	5	5	1	10	20	2	80	80	1	5	5	1	1
128	1981	43	F	Black or AA	35.41	Fluzone SD	1	1	2	40	160	4	160	2560	16	40	10	0.25	10	80	8	7
215	1981	43	F	White	23.85	Fluzone SD	1	1	2	5	5	1	20	40	2	10	20	2	20	20	1	2
411	1980	43	M	White	30.05	Fluzone SD	0	1	1	10	20	2	10	40	4	40	40	1	10	20	2	4
CCF2-033	1981	43	F	White	36.7	Flucelvax	1		1	5	5	1	40	40	1	320	40	0.125	320	160	0.5	-4
CCF2-094	1981	43	M	Black or AA	29.7	Fluzone SD			0	5	40	8	40	80	2	80	640	8	40	320	8	10
686	1981	43	M	White	27.68	Fluzone SD	1	0	1	10	5	0.5	10	5	0.5	80	5	0.0625	5	5	1	-6
FM4-172	1981	43	F	White	21.04	FluMist	1	0	1	10	20	2	40	20	0.5	20	20	1	40	20	0.5	-1
FB3-044	1981	43	F	White	22.12	FluBlok	1	1	2	5	10	2	10	160	16	320	320	1	10	80	8	8
FM4-161	1981	43	F	White	32.27	FluMist	1	1	2	10	20	2	10	20	2	20	20	1	5	5	1	2
300	1979	44	F	White	27.27	Fluzone SD	1	1	2	10	10	1	5	5	1	20	40	2	20	20	1	1
461	1980	44	M	White	31.32	Fluzone SD	1	1	2	80	160	2	5	1280	256	10	20	2	20	160	8	13
FM4-173	1980	44	F	Hispanic or Latino	28.8	FluMist	0	1	1	5	5	1	80	40	0.5	5	20	4	5	20	4	3
596	1980	44	F	White	27.8	Fluzone SD	1	1	2	10	20	2	20	80	4	20	40	2	10	40	4	6
FB3-141	1980	44	F	White	30.01	FluBlok	0	0	0	5	10	2	40	80	2	10	20	2	20	320	16	7
FC3-042	1980	44	F	White	43.66	Flucelvax	0	1	1	5	20	4	40	160	4	80	80	1	20	40	2	5
FC3-098	1980	44	F	White	23.47	Flucelvax	1	0	1	5	5	1	80	80	1	20	20	1	40	80	2	1
219	1979	45	M	White	32.45	Fluzone SD	1	1	2	5	5	1	20	80	4	80	80	1	40	40	1	2
FM4-128	1979	45	F	White	26	FluMist	1	0	1	5	5	1	40	40	1	5	1280	256	5	5	1	8
572	1979	45	F	White	28.35	Fluzone SD	1	1	2	20	40	2	5	80	16	40	80	2	160	320	2	7
FM4-072	1978	45	M	White	26.7	FluMist	1	0	1	10	5	0.5	5	5	1	20	2560	128	5	5	1	6
CCF2-039	1979	45	F	Black or AA	34.9	Flucelvax	1		1	20	5	0.25	20	5	0.25	160	80	0.5	80	5	0.0625	-9
FB3-139	1978	46	F	Hispanic or Latino	23.62	FluBlok	1	0	1	5	10	2	5	80	16	5	20	4	5	20	4	9
FC3-007	1977	46	F	White	22.91	Flucelvax	0	0	0	5	5	1	5	5	1	160	40	0.25	10	20	2	-1
748	1978	46	M	White	29.93	Fluzone SD	1	0	1	40	40	1	5	20	4	160	160	1	160	160	1	2
FM4-155	1978	46	F	Black or AA	29.45	FluMist	1	0	1	5	5	1	5	5	1	160	10	0.0625	80	5	0.0625	-8
22	1977	47	M	White	48.6	Fluzone SD	1	1	2	10	20	2	5	20	4	20	20	1	20	40	2	4
249	1977	47	F	White	31.77	Fluzone SD	1	1	2	5	20	4	10	20	2	20	20	1	10	20	2	4
337	1977	47	F	White	26.37	Fluzone SD	1	1	2	5	5	1	5	20	4	40	80	2	20	80	4	5
659	1977	47	F	Black or AA	29.29	Fluzone SD	0	1	1	5	40	8	80	160	2	80	40	0.5	160	80	0.5	2
704	1977	47	M	White	30.66	Fluzone SD	1	0	1	5	10	2	80	80	1	20	20	1	10	10	1	1
FB3-022	1977	47	F	White	26.44	FluBlok	1	1	2	5	40	8	10	80	8	80	80	1	20	40	2	7
FC3-020	1977	47	F	Black or AA	27.4	Flucelvax	1	1	2	20	40	2	80	160	2	10	10	1	40	40	1	2
FC3-060	1977	47	F	White	24.96	Flucelvax	1	0	1	5	5	1	5	10	2	40	40	1	10	10	1	1
FC3-102	1977	47	F	White	34.19	Flucelvax	1	0	1	5	20	4	5	40	8	320	640	2	20	160	8	9
355	1976	48	F	White	49.47	Fluzone SD	1	0	1	5	10	2	5	20	4	40	40	1	10	160	16	7
387	1976	48	M	White	27.28	Fluzone SD	0	1	1	10	80	8	5	40	8	160	640	4	80	320	4	10
662	1975	48	F	Black or AA	32.73	Fluzone SD	1	1	2	5	5	1	20	40	2	80	80	1	5	10	2	2
CCF2-070	1976	48	F	Hispanic or Latino	19.9	FluBlok			0	320	320	1	40	80	2	20	40	2	10	80	8	5
715	1976	48	F	White	28.82	Fluzone SD	1	0	1	5	5	1	5	160	32	40	40	1	40	640	16	9
FC3-067	1976	48	F	White	31.91	Flucelvax	1	0	1	5	5	1	40	40	1	5	5	1	10	10	1	0
220	1975	49	F	White	45.2	Fluzone SD	1	1	2	10	20	2	10	80	8	10	10	1	10	20	2	5
409	1974	49	F	Black or AA	29.54	Fluzone SD	1	1	2	80	320	4	10	160	16	40	80	2	20	80	4	9
422	1975	49	F	White	24.98	Fluzone SD	1	1	2	5	10	2	10	40	4	10	20	2	5	80	16	8
427	1975	49	F	White	23.18	Fluzone SD	1	1	2	5	5	1	5	10	2	10	20	2	5	40	8	5
457	1974	49	M	White	32.69	Fluzone SD	1	1	2	20	20	1	5	1280	256	20	80	4	10	40	4	12
CCF2-010	1975	49	F	Hispanic or Latino	29.8	Flucelvax	1		1	5	5	1	40	10	0.25	20	40	2	10	20	2	0
CCF2-015	1975	49	F	Hispanic or Latino	31.2	Flucelvax	1		1	5	5	1	5	80	16	80	160	2	40	80	2	6
FB3-122	1975	49	M	White	33.8	FluBlok	0	0	0	5	80	16	40	320	8	160	160	1	80	320	4	9
FM4-114	1975	49	F	White	29.58	FluMist	1	1	2	5	5	1	80	80	1	160	640	4	80	40	0.5	1
701	1973	50	F	White	35.04	Fluzone SD	1	1	2	5	40	8	1280	80	0.0625	20	80	4	10	640	64	7
743	1974	50	F	White	27.68	Fluzone SD	1	0	1	5	20	4	40	40	1	160	80	0.5	20	20	1	1
570	1972	51	F	White	21.7	Fluzone SD	1	1	2	5	5	1	20	20	1	40	40	1	20	40	2	1
FC3-063	1973	51	F	White	23.46	Flucelvax	1	0	1	5	20	4	5	40	8	40	80	2	10	20	2	7
665	1973	51	F	White	24.65	Fluzone SD	1	0	1	5	5	1	5	5	1	80	160	2	40	40	1	1
685	1972	51	M	White	39.68	Fluzone SD	1	0	1	10	20	2	5	10	2	40	40	1	10	40	4	4
360	1972	52	F	White	24.9	Fluzone SD	1	1	2	5	5	1	10	20	2	160	160	1	20	20	1	1
635	1972	52	F	White	34.78	Fluzone SD	1	1	2	5	5	1	5	10	2	160	80	0.5	10	20	2	1
FC3-027	1972	52	M	White	19.07	Flucelvax	1	0	1	5	5	1	5	5	1	160	160	1	5	40	8	3
708	1972	52	F	White	22.99	Fluzone SD	1	1	2	5	40	8	5	20	4	80	160	2	160	640	4	8
746	1972	52	F	White	28.35	Fluzone SD	1	1	2	5	20	4	320	10	0.03125	40	80	2	10	80	8	1
CCF2-014	1972	52	F	Other	28.8	Flucelvax	1		1	5	20	4	5	320	64	80	160	2	40	320	8	12
CCF2-076	1971	52	F	Black or AA	52.3	Fluzone SD			0	10	40	4	40	40	1	80	80	1	20	40	2	3
CCF2-120	1972	52	F	White	28.7	FluBlok			0	5	5	1	20	5	0.25	20	80	4	5	160	32	5
FB3-138	1972	52	F	Black or AA	35.08	FluBlok	0	0	0	5	80	16	5	160	32	10	40	4	5	20	4	13
FB3-142	1972	52	M	White	36.96	FluBlok	0	0	0	5	40	8	5	320	64	10	160	16	5	80	16	17
462	1971	53	F	White	24.86	Fluzone SD	1	1	2	10	20	2	160	1280	8	40	40	1	40	20	0.5	3
404	1970	53	F	White	36.49	Fluzone SD	1	0	1	5	5	1	5	80	16	160	160	1	40	10	0.25	2
717	1971	53	F	White	34.35	Fluzone SD	1	1	2	5	5	1	10	20	2	80	2560	32	20	80	4	8
CCF2-102	1971	53	F	Asian	24.2	Fluzone SD			0	5	5	1	40	20	0.5	40	160	4	5	80	16	5
693	1971	53	F	Black or AA	29.81	Fluzone SD	1	0	1	20	40	2	80	160	2	40	1280	32	40	80	2	8
742	1971	53	M	White	34.71	Fluzone SD	1	0	1	5	5	1	5	5	1	40	40	1	10	40	4	2
747	1971	53	F	Black or AA	26.44	Fluzone SD	1	0	1	5	10	2	160	160	1	40	80	2	5	20	4	4
FC3-081	1970	54	F	Black or AA	34.45	Flucelvax	1	1	2	20	40	2	5	20	4	80	80	1	20	40	2	4
518	1970	54	M	White	34.47	Fluzone SD	1	1	2	20	10	0.5	160	160	1	40	40	1	10	20	2	0
448	1970	54	M	White	34.16	Fluzone SD	0	1	1	5	20	4	80	160	2	160	160	1	20	80	4	5
CCF2-016	1969	54	F	White	19.1	Flucelvax	1		1	10	40	4	5	320	64	320	320	1	160	160	1	8
CCF2-019	1970	54	F	White	27.6	Flucelvax	1		1	5	10	2	10	40	4	160	160	1	80	80	1	3
CCF2-035	1970	54	M	Hispanic or Latino	30.5	Flucelvax	1		1	5	5	1	10	20	2	40	160	4	40	80	2	4
CCF2-117	1970	54	M	White	33	FluBlok			0	5	40	8	40	40	1	40	160	4	20	160	8	8
FC3-016	1969	54	M	White	25.82	Flucelvax	0	1	1	40	80	2	20	40	2	40	40	1	40	80	2	3
FC3-017	1970	54	F	White	28.32	Flucelvax	1	1	2	5	5	1	10	20	2	80	80	1	10	20	2	2
321	1968	55	F	White	24.79	Fluzone SD	1	1	2	5	5	1	5	5	1	10	10	1	5	20	4	2
340	1969	55	M	White	24.05	Fluzone SD	1	1	2	40	40	1	5	5	1	80	80	1	40	40	1	0
412	1969	55	F	White	21.77	Fluzone SD	1	0	1	20	20	1	5	10	2	40	40	1	20	10	0.5	0
668	1969	55	F	White	33.89	Fluzone SD	1	0	1	5	5	1	5	20	4	40	20	0.5	40	20	0.5	0
FC3-091	1969	55	F	White	28.45	Flucelvax	1	0	1	5	10	2	5	20	4	80	80	1	5	20	4	5
CCF2-052	1968	56	F	White	36.6	Flucelvax	1		1	5	5	1	5	5	1	5	10	2	5	10	2	2
FC3-054	1967	56	Other	White	33.7	Flucelvax	1	0	1	5	320	64	5	10	2	80	80	1	40	80	2	8
358	1967	57	F	White	37.72	Fluzone SD	1	0	1	5	5	1	40	40	1	40	40	1	40	40	1	0
417	1967	57	M	White	24.75	Fluzone SD	1	1	2	5	5	1	5	5	1	20	20	1	20	10	0.5	-1
CCF2-100	1966	57	F	White	39.5	Fluzone SD			0	5	40	8	5	80	16	20	1280	64	80	160	2	14
FC3-080	1966	58	F	White	40.77	Flucelvax	1	1	2	10	20	2	5	40	8	5	80	16	5	320	64	14
692	1965	58	F	White	25.1	Fluzone SD	1	1	2	5	10	2	80	160	2	10	20	2	5	20	4	5
CCF2-049	1966	58	F	White	29	Flucelvax	1		1	5	5	1	5	5	1	5	40	8	10	10	1	3
678	1966	58	F	White	31.81	Fluzone SD	1	0	1	10	20	2	20	40	2	10	40	4	80	160	2	5
FB3-099	1966	58	M	White	21.64	FluBlok	1	1	2	5	10	2	5	20	4	160	160	1	40	320	8	6
FC3-096	1966	58	F	White	24.11	Flucelvax	1	0	1	20	40	2	10	20	2	80	160	2	80	80	1	3
661	1964	59	F	White	23.79	Fluzone SD	1	0	1	5	10	2	10	40	4	20	20	1	20	40	2	4
664	1965	59	F	White	26.17	Fluzone SD	1	0	1	10	160	16	40	80	2	40	80	2	5	80	16	10
CCF2-121	1965	59	F	White	25.1	FluBlok			0	5	5	1	20	40	2	40	40	1	20	20	1	1
707	1965	59	F	White	19.51	Fluzone SD	1	0	1	5	5	1	5	10	2	20	80	4	40	160	4	5
FB3-033	1964	59	M	White	28.88	FluBlok	1	1	2	5	5	1	10	20	2	20	20	1	5	10	2	2
432	1963	60	M	White	26.51	Fluzone SD	1	1	2	5	10	2	10	10	1	10	10	1	20	80	4	3
606	1964	60	F	White	32.59	Fluzone SD	1	1	2	5	40	8	5	40	8	20	20	1	20	80	4	8
682	1964	60	F	White	27.04	Fluzone SD	1	1	2	5	20	4	40	160	4	20	20	1	20	20	1	4
FB3-047	1964	60	M	White	34.15	FluBlok	1	1	2	10	20	2	40	80	2	80	160	2	80	160	2	4
762	1964	60	F	White	28.08	Fluzone SD	0	0	0	5	20	4	5	5	1	320	320	1	160	320	2	3
CCF2-109	1964	60	F	Other	31	Fluzone SD			0	5	10	2	5	20	4	20	160	8	40	160	4	8
CCF2-131	1964	60	F	White	32.7	Flucelvax			0	5	40	8	20	320	16	80	160	2	160	640	4	10
FB3-126	1964	60	F	White	23.53	FluBlok	0	0	0	10	20	2	40	80	2	40	40	1	40	160	4	4
FC3-048	1964	60	F	White	38.09	Flucelvax	1	1	2	5	5	1	5	40	8	40	80	2	80	160	2	5
305	1963	61	M	White	30.37	Fluzone SD	1	1	2	5	10	2	5	5	1	80	80	1	40	80	2	2
578	1962	61	F	White	45.1	Fluzone SD	1	1	2	5	40	8	40	320	8	40	80	2	20	40	2	8
709	1963	61	F	White	40.36	Fluzone SD	1	1	2	5	40	8	5	10	2	80	80	1	80	1280	16	8
CCF2-101	1962	61	F	Black or AA	31.8	Fluzone SD			0	5	20	4	5	80	16	20	40	2	40	40	1	7
CCF2-103	1963	61	F	White	31.8	Fluzone SD			0	5	5	1	5	5	1	10	40	4	40	80	2	3
CCF2-112	1963	61	F	White	22.1	FluBlok			0	5	5	1	5	320	64	5	5	1	5	160	32	11
CCF2-133	1963	61	M	Black or AA	28.7	Flucelvax			0	5	40	8	20	640	32	40	80	2	5	160	32	14
722	1963	61	F	White	28.26	Fluzone SD	1	0	1	5	20	4	5	40	8	20	20	1	20	40	2	6
FC3-095	1963	61	F	White	28.5	Flucelvax	1	0	1	5	10	2	5	10	2	80	160	2	40	80	2	4
359	1962	62	F	White	28.94	Fluzone SD	1	1	2	5	20	4	5	5	1	40	80	2	20	160	8	6
600	1962	62	M	White	38.34	Fluzone SD	1	1	2	5	40	8	5	10	2	40	80	2	20	80	4	7
663	1961	62	F	White	19.39	Fluzone SD	1	0	1	5	5	1	5	20	4	5	5	1	5	10	2	3
FB3-071	1961	62	F	White	34.33	FluBlok	1	0	1	5	160	32	5	320	64	5	80	16	40	160	4	17
FB3-124	1962	62	M	White	29.71	FluBlok	0	0	0	5	20	4	10	40	4	10	10	1	40	160	4	6
352	1961	63	M	White	26.44	Fluzone SD	1	1	2	20	20	1	20	80	4	80	80	1	40	80	2	3
384	1961	63	F	White	26.87	Fluzone SD	1	1	2	5	20	4	40	160	4	20	20	1	10	20	2	5
403	1961	63	F	White	23.12	Fluzone SD	1	1	2	20	40	2	20	40	2	20	80	4	40	80	2	5
425	1960	63	F	White	39.91	Fluzone SD	1	1	2	20	80	4	20	160	8	160	10	0.0625	40	160	4	3
CCF2-123	1961	63	F	White	21.3	Flucelvax			0	5	160	32	20	320	16	80	2560	32	40	160	4	16
CCF2-129	1961	63	F	Hispanic or Latino	25.6	FluBlok			0	20	320	16	10	80	8	80	20	0.25	80	40	0.5	4
FB3-129	1960	63	M	White	26.54	FluBlok	0	0	0	5	10	2	10	40	4	40	80	2	160	160	1	4
599	1959	64	M	White	37.59	Fluzone SD	1	1	2	10	40	4	5	10	2	20	20	1	10	80	8	6
CCF2-079	1959	64	F	White	30.5	Flucelvax			0	20	40	2	5	10	2	40	80	2	10	20	2	4
CCF2-124	1960	64	F	Hispanic or Latino	34.5	FluBlok			0	5	5	1	5	40	8	160	1280	8	80	80	1	6
691	1960	64	M	White	31.09	Fluzone SD	1	0	1	5	5	1	5	5	1	20	10	0.5	80	80	1	-1
FB3-121	1960	64	F	White	20.07	FluBlok	0	0	0	5	160	32	5	320	64	80	40	0.5	80	320	4	12
86	1959	65	M	White	33.49	Fluzone HD	1	1	2	20	40	2	5	1280	256	40	80	2	40	80	2	11
629	1959	65	F	White	23.5	Fluzone HD	1	1	2	5	5	1	10	20	2	20	40	2	20	40	2	3
763	1959	65	F	White	31.88	Fluzone SD	0	0	0	5	10	2	5	40	8	40	40	1	20	40	2	5
769	1959	65	F	White	37.79	Fluzone HD	1	1	2	5	20	4	10	640	64	20	40	2	5	80	16	13
FB3-028	1959	65	F	White	30.67	FluBlok	1	1	2	5	40	8	80	320	4	80	80	1	10	40	4	7
FB3-035	1959	65	F	White	25.35	FluBlok	1	1	2	20	80	4	20	80	4	80	40	0.5	320	640	2	4
306	1957	66	F	White	27.17	Fluzone HD	1	1	2	10	20	2	5	20	4	40	40	1	80	80	1	3
347	1958	66	M	White	26.64	Fluzone HD	1	0	1	5	10	2	10	40	4	80	160	2	80	80	1	4
654	1958	66	F	White	26.07	Fluzone HD	1	1	2	5	10	2	5	10	2	20	40	2	20	80	4	5
673	1958	66	M	White	25.08	Fluzone HD	1	0	1	5	5	1	5	10	2	20	40	2	5	20	4	4
CCF2-066	1958	66	M	White	29.3	FLUAD			0	40	40	1	40	80	2	40	80	2	40	80	2	3
CCF2-128	1958	66	F	White	45.4	FLUAD			0	40	5	0.125	10	80	8	40	160	4	10	40	4	4
FA2-008	1958	66	M	White	23.84	FLUAD	1		1	5	20	4	5	80	16	160	80	0.5	160	160	1	5
FA2-029	1958	66	F	White	33.56	FLUAD	1		1	5	10	2	10	40	4	5	10	2	20	80	4	6
312	1957	67	F	White	32.27	Fluzone HD	1	1	2	10	40	4	20	20	1	80	80	1	10	40	4	4
586	1957	67	M	White	30.48	Fluzone HD	1	1	2	5	40	8	20	320	16	160	160	1	40	320	8	10
FA2-049	1957	67	F	White	27.37	FLUAD	1	1	2	40	160	4	5	320	64	160	160	1	10	80	8	11
650	1957	67	F	White	31.88	Fluzone HD	0	1	1	5	10	2	10	160	16	80	80	1	10	80	8	8
CCF2-125	1957	67	M	White	33.7	FLUAD			0	5	40	8	5	160	32	5	40	8	5	80	16	15
FA2-053	1956	67	F	White	21.67	FLUAD	0	0	0	5	10	2	5	10	2	5	10	2	20	80	4	5
FB3-134	1957	67	F	White	23.45	FluBlok	1	0	1	10	20	2	5	20	4	10	20	2	20	40	2	5
379	1956	68	F	White	23.79	Fluzone HD	1	1	2	20	40	2	5	40	8	20	20	1	5	10	2	5
380	1955	68	M	White	27.51	Fluzone HD	1	1	2	5	10	2	5	80	16	10	10	1	40	40	1	5
FA2-040	1956	68	F	White	25.05	FLUAD	1	1	2	20	80	4	40	160	4	40	40	1	80	160	2	5
535	1956	68	F	White	27.61	Fluzone HD	1	1	2	10	40	4	5	40	8	40	80	2	10	40	4	8
611	1956	68	F	White	21.54	Fluzone HD	1	1	2	5	20	4	5	20	4	40	40	1	80	160	2	5
FA2-047	1956	68	M	Black or AA	27.97	FLUAD	1	1	2	5	20	4	10	160	16	40	80	2	5	40	8	10
667	1956	68	M	White	25.16	Fluzone HD	1	0	1	20	80	4	5	5	1	40	80	2	20	40	2	4
CCF2-072	1956	68	F	White	20.9	FLUAD			0	20	80	4	1280	1280	1	20	40	2	160	160	1	3
CCF2-077	1956	68	M	White	26.7	FLUAD			0	5	5	1	5	20	4	5	5	1	5	5	1	2
CCF2-078	1955	68	F	White	31.1	FLUAD			0	5	10	2	5	40	8	80	160	2	80	160	2	6
CCF2-132	1956	68	F	White	21.8	FLUAD			0	20	5	0.25	160	20	0.125	5	320	64	20	160	8	4
FA2-010	1955	68	F	White	22.29	FLUAD	1		1	10	20	2	10	80	8	80	160	2	160	160	1	5
FA2-015	1955	68	F	White	23.4	FLUAD	1		1	5	80	16	5	40	8	40	20	0.5	40	160	4	8
FA2-037	1956	68	F	White	27.25	FLUAD	1		1	5	20	4	40	160	4	160	160	1	160	160	1	4
FA2-060	1956	68	F	White	31.25	FLUAD	0	0	0	10	20	2	10	160	16	20	20	1	160	160	1	5
FB3-135	1956	68	M	White	24.26	FluBlok	1	0	1	5	5	1	10	20	2	10	20	2	40	40	1	2
14	1955	69	F	White	24.71	Fluzone HD	1	1	2	5	5	1	5	10	2	10	10	1	20	80	4	3
441	1955	69	F	White	21.62	Fluzone HD	1	1	2	10	20	2	5	20	4	5	10	2	1280	20	0.015625	-2
653	1955	69	F	White	26.26	Fluzone HD	1	1	2	5	20	4	5	160	32	40	80	2	20	320	16	12
CCF2-009	1954	69	F	White	22.8	Fluzone HD	1		1	5	20	4	10	80	8	10	80	8	10	320	32	13
CCF2-058	1955	69	F	White	25.3	FLUAD			0	10	40	4	10	40	4	20	160	8	20	40	2	8
CCF2-073	1954	69	M	White	21.9	FLUAD			0	5	5	1	10	20	2	20	20	1	20	80	4	3
FA2-006	1955	69	F	White	22.29	FLUAD	1		1	5	10	2	5	5	1	80	160	2	5	20	4	4
FA2-009	1955	69	F	White	23.05	FLUAD	1		1	10	80	8	5	20	4	5	10	2	5	40	8	9
FA2-024	1955	69	M	White	27.22	FLUAD	1	1	2	10	20	2	5	5	1	20	20	1	5	10	2	2
179	1954	70	F	White	31.97	Fluzone HD	1	1	2	5	5	1	10	160	16	160	320	2	40	160	4	7
270	1954	70	M	White	27.05	Fluzone HD	1	1	2	40	80	2	10	320	32	160	160	1	320	320	1	6
323	1954	70	F	White	29.61	Fluzone HD	1	1	2	40	20	0.5	5	10	2	20	40	2	40	40	1	1
369	1954	70	M	White	23.75	Fluzone HD	1	1	2	20	40	2	5	20	4	160	320	2	20	40	2	5
582	1954	70	F	White	22.079	Fluzone HD	1	1	2	5	10	2	5	80	16	20	40	2	40	160	4	8
589	1954	70	F	White	32.29	Fluzone HD	1	1	2	5	5	1	5	5	1	40	80	2	5	10	2	2
632	1954	70	F	White	35.22	Fluzone HD	1	1	2	20	80	4	5	160	32	40	160	4	20	160	8	12
756	1953	70	F	White	26.61	Fluzone HD	0	0	0	20	40	2	20	80	4	320	320	1	40	80	2	4
CCF2-067	1953	70	F	White	19.8	FLUAD			0	20	80	4	5	20	4	80	640	8	160	320	2	8
CCF2-080	1954	70	M	White	25.6	FLUAD			0	5	5	1	40	80	2	40	80	2	160	80	0.5	1
FA2-001	1953	70	F	White	24.11	FLUAD	1		1	5	20	4	20	80	4	5	20	4	20	40	2	7
FA2-035	1954	70	F	White	19.9	FLUAD	1		1	20	20	1	5	20	4	10	20	2	10	80	8	6
FA2-056	1954	70	F	Black or AA	29.53	FLUAD	0	0	0	40	40	1	40	80	2	20	40	2	320	320	1	2
295	1953	71	F	White	22.67	Fluzone HD	1	1	2	20	80	4	10	160	16	20	20	1	640	640	1	6
313	1953	71	M	White	35.59	Fluzone HD	1	1	2	10	80	8	10	20	2	20	20	1	20	40	2	5
FA2-039	1952	71	M	Hispanic or Latino	31.21	FLUAD	1	1	2	5	5	1	5	10	2	20	20	1	40	40	1	1
588	1953	71	F	White	27.1	Fluzone HD	1	1	2	10	20	2	40	640	16	40	80	2	10	80	8	9
652	1953	71	F	White	29.26	Fluzone HD	1	1	2	10	20	2	5	80	16	40	40	1	20	160	8	8
FA2-050	1953	71	M	White	28.08	FLUAD	1	1	2	5	5	1	40	40	1	160	160	1	160	160	1	0
581	1953	71	F	White	27.66	Fluzone HD	1	1	2	10	40	4	5	160	32	10	20	2	20	160	8	11
CCF2-099	1953	71	F	Black or AA	33.4	Fluzone HD			0	20	5	0.25	10	160	16	40	160	4	80	160	2	5
77	1952	72	F	White	28.81	Fluzone HD	1	1	2	5	10	2	5	40	8	20	20	1	20	160	8	7
126	1952	72	M	White	25.89	Fluzone HD	1	1	2	10	20	2	5	1280	256	80	80	1	20	40	2	10
296	1952	72	M	White	20.34	Fluzone HD	1	1	2	5	10	2	5	5	1	10	80	8	20	40	2	5
334	1951	72	M	White	28.41	Fluzone HD	1	1	2	80	160	2	10	80	8	80	80	1	80	80	1	4
335	1951	72	F	White	30.25	Fluzone HD	1	1	2	5	40	8	20	160	8	40	80	2	20	40	2	8
476	1952	72	M	White	23.99	Fluzone HD	1	1	2	5	5	1	5	40	8	160	160	1	20	20	1	3
568	1952	72	F	White	20.8	Fluzone HD	1	1	2	20	40	2	20	20	1	40	40	1	10	20	2	2
744	1952	72	M	White	22.97	Fluzone HD	1	1	2	5	80	16	320	160	0.5	5	5	1	160	160	1	3
CCF2-008	1952	72	M	White	31.45	Fluzone HD	1		1	40	80	2	1280	1280	1	80	160	2	160	1280	8	5
CCF2-028	1952	72	F	White	19.1	Fluzone HD	1		1	5	80	16	20	320	16	80	80	1	40	160	4	10
CCF2-069	1951	72	F	White	22.4	FLUAD			0	5	5	1	5	10	2	20	40	2	10	10	1	2
CCF2-113	1952	72	M	White	26.9	FLUAD			0	5	5	1	5	10	2	20	40	2	10	40	4	4
FA2-048	1952	72	F	White	27.05	FLUAD	1		1	20	20	1	5	40	8	80	80	1	20	40	2	4
276	1951	73	F	White	29.5	Fluzone HD	1	1	2	5	80	16	5	20	4	40	40	1	40	80	2	7
FA2-059	1951	73	M	White	27.8	FLUAD	1	0	1	5	5	1	20	20	1	10	10	1	80	80	1	0
757	1951	73	M	White	28.64	Fluzone HD	0	0	0	20	20	1	20	40	2	40	20	0.5	40	40	1	0
83	1950	74	F	White	22.43	Fluzone HD	1	1	2	5	10	2	5	40	8	10	20	2	20	80	4	7
147	1950	74	M	White	19.73	Fluzone HD	1	1	2	5	5	1	5	5	1	80	80	1	160	160	1	0
FC3-073	1950	74	F	White	28.46	Flucelvax	1	1	2	5	5	1	5	10	2	5	5	1	5	5	1	1
170	1950	74	F	White	27.8	Fluzone HD	1	0	1	5	40	8	160	640	4	10	20	2	10	40	4	8
648	1950	74	F	White	22.55	Fluzone HD	1	1	2	5	5	1	5	10	2	80	80	1	40	40	1	1
CCF2-096	1950	74	F	White	23.3	FLUAD			0	5	10	2	5	40	8	10	80	8	40	40	1	7
CCF2-104	1950	74	F	White	26.2	FLUAD			0	5	5	1	5	5	1	80	20	0.25	20	40	2	-1
CCF2-106	1950	74	F	White	23.1	FLUAD			0	5	5	1	5	20	4	40	20	0.5	40	160	4	3
681	1950	74	F	White	33.87	Fluzone HD	1	0	1	5	10	2	5	40	8	5	10	2	160	320	2	6
FA2-003	1949	75	F	White	21.15	FLUAD	1	1	2	5	20	4	80	160	2	80	160	2	40	320	8	7
567	1948	75	M	White	24.14	Fluzone HD	1	1	2	5	10	2	5	10	2	20	20	1	40	40	1	2
618	1949	75	M	White	24.21	Fluzone HD	1	1	2	5	40	8	5	320	64	80	160	2	80	320	4	12
CCF2-057	1949	75	F	White	21.8	Fluzone HD			0	10	80	8	160	320	2	80	320	4	40	320	8	9
CCF2-065	1949	75	F	White	20.6	FLUAD			0	5	10	2	40	160	4	80	160	2	40	320	8	7
FA2-013	1949	75	M	White	21.15	FLUAD	1		1	20	40	2	80	80	1	20	20	1	10	80	8	4
FA2-014	1949	75	F	White	39.31	FLUAD	1		1	20	80	4	40	320	8	80	160	2	20	160	8	9
FA2-026	1949	75	F	White	26.7	FLUAD	1		1	5	20	4	40	320	8	160	160	1	160	160	1	5
135	1948	76	M	White	24.82	Fluzone HD	1	1	2	10	10	1	5	10	2	10	20	2	20	160	8	5
148	1948	76	M	White	29.93	Fluzone HD	1	1	2	5	20	4	5	10	2	10	40	4	40	40	1	5
177	1948	76	M	White	21.84	Fluzone HD	1	1	2	5	5	1	10	10	1	20	20	1	80	40	0.5	-1
FA2-036	1948	76	M	White	27.48	FLUAD	1	1	2	20	160	8	40	160	4	80	160	2	20	80	4	8
308	1947	76	M	White	27.53	Fluzone HD	1	1	2	5	5	1	5	5	1	160	160	1	10	10	1	0
368	1948	76	F	White	21.37	Fluzone HD	1	1	2	5	20	4	5	80	16	20	20	1	10	20	2	7
FA2-030	1947	76	M	White	22.41	FLUAD	1	1	2	5	10	2	10	10	1	20	20	1	10	10	1	1
593	1947	76	F	White	24.51	Fluzone HD	1	1	2	5	5	1	10	5	0.5	320	320	1	10	10	1	-1
CCF2-060	1948	76	F	White	23.1	Fluzone HD			0	5	5	1	20	5	0.25	5	5	1	20	5	0.25	-4
CCF2-061	1948	76	M	White	26.6	FLUAD			0	5	5	1	5	40	8	160	320	2	40	80	2	5
CCF2-074	1948	76	M	Hispanic or Latino	24.7	Fluzone HD			0	5	10	2	80	160	2	20	40	2	40	80	2	4
CCF2-082	1948	76	M	White	26.2	Fluzone HD			0	5	5	1	5	40	8	20	40	2	20	80	4	6
CCF2-088	1948	76	F	White	32.7	FLUAD			0	80	5	0.0625	160	40	0.25	80	40	0.5	5	80	16	-3
CCF2-097	1948	76	M	White	39	FLUAD			0	10	20	2	40	20	0.5	20	20	1	40	20	0.5	-1
273	1947	77	M	White	27.19	Fluzone HD	1	1	2	5	5	1	10	80	8	20	40	2	40	160	4	6
274	1947	77	F	White	24.33	Fluzone HD	1	1	2	5	10	2	5	5	1	10	10	1	10	20	2	2
353	1947	77	M	White	25.13	Fluzone HD	1	1	2	5	5	1	5	40	8	5	5	1	20	20	1	3
381	1947	77	F	White	34.75	Fluzone HD	1	1	2	5	20	4	10	80	8	20	40	2	5	320	64	12
FA2-045	1947	77	F	White	25.1	FLUAD	1	1	2	10	320	32	10	80	8	80	80	1	80	80	1	8
594	1946	77	M	White	26.12	Fluzone HD	1	1	2	20	40	2	10	160	16	20	20	1	20	40	2	6
638	1947	77	F	White	31.68	Fluzone HD	1	1	2	5	5	1	5	20	4	20	80	4	10	10	1	4
639	1947	77	M	White	25.81	Fluzone HD	1	1	2	5	40	8	5	20	4	40	20	0.5	20	40	2	5
649	1947	77	M	White	27.59	Fluzone HD	1	1	2	5	20	4	20	320	16	80	80	1	160	160	1	6
590	1947	77	F	White	27.41	Fluzone HD	0	1	1	10	40	4	20	40	2	80	80	1	80	80	1	3
FA2-002	1947	77	F	White	25.92	FLUAD	1	1	2	5	10	2	5	80	16	20	40	2	40	80	2	7
CCF2-068	1947	77	M	White	26.4	FLUAD			0	5	5	1	5	5	1	5	5	1	80	80	1	0
CCF2-081	1947	77	F	White	16.8	Fluzone HD			0	10	10	1	40	160	4	20	40	2	10	20	2	4
CCF2-086	1947	77	F	White	30.1	FLUAD			0	5	40	8	20	160	8	80	160	2	160	640	4	9
CCF2-089	1947	77	M	White	34.3	FLUAD			0	5	160	32	5	320	64	20	160	8	40	80	2	15
FA2-031	1947	77	F	Hispanic or Latino	28.28	FLUAD	1		1	5	10	2	5	40	8	40	40	1	10	20	2	5
FB3-117	1947	77	M	Black or AA	28.71	FluBlok	1	1	2	20	80	4	5	80	16	640	320	0.5	40	320	8	8
FA2-034	1947	77	M	White	25.4	FLUAD	1		1	5	20	4	5	10	2	5	10	2	10	20	2	5
141	1946	78	F	White	25.2	Fluzone HD	1	1	2	5	10	2	80	1280	16	40	40	1	40	40	1	5
286	1946	78	M	White	28.44	Fluzone HD	1	1	2	10	80	8	5	20	4	10	40	4	10	40	4	9
640	1945	78	F	White	31.79	Fluzone HD	1	1	2	5	5	1	10	160	16	5	10	2	20	80	4	7
FA2-004	1946	78	M	White	24.42	FLUAD	1	1	2	10	20	2	20	40	2	20	40	2	20	20	1	3
FA2-032	1946	78	F	White	29.03	FLUAD	1	1	2	5	80	16	20	80	4	10	160	16	20	320	16	14
FA2-033	1946	78	M	White	31.64	FLUAD	1	1	2	5	5	1	5	40	8	160	10	0.0625	160	20	0.125	-4
666	1946	78	F	White	40.39	Fluzone HD	1	0	1	5	10	2	10	40	4	80	160	2	40	320	8	7
761	1946	78	F	White	26.21	Fluzone HD	0	0	0	5	10	2	5	5	1	20	80	4	40	20	0.5	2
771	1945	78	M	White	25.61	Fluzone HD	0	0	0	10	10	1	5	5	1	1280	40	0.03125	80	1280	16	-1
CCF2-040	1946	78	F	White	30.4	FLUAD	1		1	5	5	1	5	20	4	20	80	4	40	40	1	4
CCF2-064	1946	78	F	White	27.8	FLUAD			0	5	5	1	20	80	4	20	20	1	20	40	2	3
CCF2-116	1945	78	M	White	26.7	FLUAD			0	5	80	16	5	20	4	20	10	0.5	160	160	1	5
FA2-017	1945	78	M	White	33.62	FLUAD	1		1	5	5	1	5	40	8	80	80	1	80	80	1	3
FA2-052	1946	78	F	White	28.49	FLUAD	1		1	5	10	2	5	80	16	20	10	0.5	10	20	2	5
343	1945	79	M	White	33.39	Fluzone HD	1	0	1	5	5	1	5	80	16	10	20	2	80	160	2	6
758	1945	79	M	White	25.56	Fluzone HD	0	0	0	5	5	1	40	40	1	20	20	1	20	40	2	1
FA2-005	1945	79	F	White	21.26	FLUAD	1		1	10	20	2	80	160	2	160	160	1	160	160	1	2
FA2-018	1945	79	F	White	31.19	FLUAD	1		1	10	80	8	20	320	16	10	10	1	5	20	4	9
FA2-028	1945	79	F	White	31.77	FLUAD	1		1	5	5	1	5	80	16	20	80	4	20	160	8	9
FA2-051	1944	79	M	White	27.65	FLUAD	1		1	5	10	2	40	40	1	80	80	1	40	40	1	1
FB3-118	1944	79	M	Black or AA	26.25	FluBlok	1	1	2	20	80	4	10	640	64	320	320	1	320	640	2	9
275	1944	80	F	White	41.27	Fluzone HD	1	1	2	10	160	16	5	160	32	160	160	1	20	80	4	11
362	1943	80	M	White	27.2	Fluzone HD	1	1	2	5	10	2	5	80	16	10	20	2	40	40	1	6
569	1944	80	F	White	24.38	Fluzone HD	1	1	2	5	5	1	5	10	2	10	20	2	10	10	1	2
759	1944	80	F	White	30.99	Fluzone HD	0	0	0	5	20	4	5	40	8	20	10	0.5	80	640	8	7
CCF2-087	1944	80	M	White	27.2	FLUAD			0	5	5	1	10	80	8	20	80	4	40	320	8	8
CCF2-114	1943	80	F	White	22.4	FLUAD			0	5	20	4	20	80	4	5	80	16	10	160	16	12
CCF2-126	1944	80	M	White	32.1	FLUAD			0	5	20	4	80	1280	16	20	160	8	40	320	8	12
FA2-023	1943	80	F	White	33.67	FLUAD	1		1	5	80	16	20	80	4	20	10	0.5	80	160	2	6
169	1943	81	M	White	24.3	Fluzone HD	1	1	2	5	10	2	5	10	2	40	40	1	20	20	1	2
729	1943	81	M	White	28.69	Fluzone HD	0	0	0	10	40	4	80	10	0.125	20	20	1	10	20	2	0
CCF2-062	1942	81	M	Hispanic or Latino	24.6	Fluzone HD			0	5	20	4	320	160	0.5	40	80	2	40	80	2	3
CCF2-098	1942	81	M	White	27.8	Fluzone HD			0	5	10	2	10	40	4	40	160	4	40	80	2	6
FA2-054	1943	81	M	White	28.08	FLUAD	0	0	0	5	10	2	20	80	4	5	5	1	40	40	1	3
FA2-021	1942	82	F	White	23.44	FLUAD	1	1	2	5	80	16	10	40	4	20	40	2	80	160	2	8
338	1940	83	F	White	44.02	Fluzone HD	0	1	1	5	5	1	5	5	1	20	20	1	20	40	2	1
644	1941	83	F	White	21.79	Fluzone HD	1	1	2	5	5	1	5	40	8	5	5	1	40	80	2	4
676	1940	84	M	White	25.1	Fluzone HD	1	0	1	5	20	4	10	80	8	80	80	1	320	320	1	5
CCF2-115	1940	84	F	White	26.4	FLUAD			0	5	5	1	20	5	0.25	160	80	0.5	40	20	0.5	-4
FA2-011	1940	84	F	Black or AA	28.04	FLUAD	1		1	10	5	0.5	20	5	0.25	80	5	0.0625	80	5	0.0625	-11
FA2-042	1940	84	F	White	30.48	FLUAD	0	0	0	5	40	8	5	40	8	160	160	1	20	160	8	9
FA2-055	1940	84	F	White	19.53	FLUAD	0	0	0	10	20	2	40	160	4	10	10	1	20	20	1	3
587	1937	86	F	White	23.62	Fluzone HD	1	1	2	10	80	8	20	640	32	20	40	2	80	160	2	10
643	1938	86	M	White	31	Fluzone HD	1	1	2	5	5	1	5	20	4	5	5	1	20	40	2	3
671	1938	86	F	White	28.04	Fluzone HD	1	0	1	5	40	8	40	160	4	80	80	1	160	160	1	5
614	1937	87	F	White	23.82	Fluzone HD	1	1	2	5	5	1	5	10	2	5	10	2	5	10	2	3
CCF2-030	1937	87	F	Hispanic or Latino	35.6	Fluzone HD	1		1	5	20	4	40	40	1	20	320	16	40	160	4	8
FA2-025	1937	87	F	White	29	FLUAD	1		1	5	20	4	5	10	2	5	5	1	5	10	2	4
455	1934	89	F	White	23.13	Fluzone HD	1	1	2	20	40	2	640	1280	2	80	80	1	80	320	4	4
UGA9 H1N1 DATA ANALYSIS FOR STACKED BARS
Characteristics				Overall SC		Baseline status		Transitions from Non-Seroprotective (D0<40)				Transitions from Seroprotective (D0≥40)						Overall Non-SC
Age Group	n-value	D0 < 40	D0≥ 40	SC	SC%	NSP D0 %	SP D0%	NSP→NSP	NSP→NSP%	NSP→SP	NSP→SP %	SP→NSP	SP→NSP%	SP→SP	SP→SP%	SP→SC	SP→SC%	NSP at D0, SC at D28	NSP at D0, SC at D28%	No SC	% Not SC
10-17	26	16	10	5	0.192308	0.615385	0.384615	10	0.625	6	0.375	2	0.2	7	0.7	1	0.1	4	0.25	21	0.807692
18-34	90	71	19	20	0.222222	0.788889	0.211111	44	0.619718	27	0.380282	3	0.157895	15	0.789474	1	0.0526316	19	0.267606	70	0.777778
35-49	105	94	11	20	0.190476	0.895238	0.104762	74	0.787234	20	0.212766	0	0	7	0.636364	4	0.363636	16	0.170213	85	0.809524
50-64	88	86	2	22	0.25	0.977273	0.0227273	59	0.686047	27	0.313953	0	0	2	1	0	0	22	0.255814	66	0.75
65+	181	172	9	45	0.248619	0.950276	0.0497238	120	0.697674	52	0.302326	3	0.333333	5	0.555556	1	0.111111	44	0.255814	136	0.751381
Sex
Male	168	143	25	29	0.172619	0.85119	0.14881	104	0.727273	39	0.272727	2	0.08	22	0.88	1	0.04	28	0.195804	139	0.827381
Female	320	294	26	82	0.25625	0.91875	0.08125	202	0.687075	92	0.312925	6	0.230769	14	0.538462	6	0.230769	76	0.258503	238	0.74375
BMI
BMI <25	155	137	18	27	0.174194	0.883871	0.116129	102	0.744526	35	0.255474	0	0	17	0.944444	1	0.0555556	26	0.189781	128	0.825806
BMI 25-30	180	161	19	41	0.227778	0.894444	0.105556	112	0.695652	49	0.304348	3	0.157895	13	0.684211	3	0.157895	38	0.236025	139	0.772222
BMI >30	155	141	14	44	0.283871	0.909677	0.0903226	93	0.659574	48	0.340426	5	0.357143	6	0.428571	3	0.214286	41	0.29078	111	0.716129
Vaccinaton history
No Vax 2 Years	114	101	13	34	0.298246	0.885965	0.114035	64	0.633663	37	0.366337	4	0.307692	8	0.615385	1	0.0769231	33	0.326733	80	0.701754
Vax 2+ Years	201	180	21	48	0.238806	0.895522	0.104478	124	0.688889	56	0.311111	3	0.142857	13	0.619048	5	0.238095	43	0.238889	153	0.761194
ALL	490	439	51	112	0.228571	0.895918	0.104082	307	0.699317	132	0.300683	8	0.156863	36	0.705882	7	0.137255	105	0.23918	378	0.771429
UGA9 H3N2 DATA ANALYSIS FOR STACKED BARS
Characteristics				Overall SC		Baseline status		Transitions from Non-Seroprotective (D0<40)				Transitions from Seroprotective (D0≥40)						Overall Non-SC
Age Group	n-value	D0 < 40	D0≥ 40	SC	SC%	NSP D0 %	SP D0%	NSP→NSP	NSP→NSP%	NSP→SP	NSP→SP %	SP→NSP	SP→NSP%	SP→SP	SP→SP%	SP→SC	SP→SC%	NSP at D0, SC at D28	NSP at D0, SC at D28%	No SC	% Not SC
10-17	26	10	16	9	0.346154	0.384615	0.615385	3	0.3	7	0.7	2	0.125	10	0.625	4	0.25	5	0.5	17	0.653846
18-34	90	50	40	37	0.411111	0.555556	0.444444	23	0.46	27	0.54	4	0.1	24	0.6	12	0.3	25	0.5	53	0.588889
35-49	105	69	36	40	0.380952	0.657143	0.342857	32	0.463768	37	0.536232	7	0.194444	22	0.611111	7	0.194444	33	0.478261	65	0.619048
50-64	88	69	19	30	0.340909	0.784091	0.215909	39	0.565217	30	0.434783	2	0.105263	13	0.684211	4	0.210526	26	0.376812	58	0.659091
65+	181	146	35	96	0.530387	0.80663	0.19337	61	0.417808	85	0.582192	3	0.0857143	18	0.514286	14	0.4	82	0.561644	85	0.469613
Sex
Male	168	120	48	57	0.339286	0.714286	0.285714	63	0.525	57	0.475	5	0.104167	35	0.729167	8	0.166667	49	0.408333	111	0.660714
Female	320	222	98	154	0.48125	0.69375	0.30625	94	0.423423	128	0.576577	13	0.132653	52	0.530612	33	0.336735	121	0.545045	166	0.51875
BMI
BMI <25	155	108	47	53	0.341935	0.696774	0.303226	60	0.555556	48	0.444444	8	0.170213	27	0.574468	12	0.255319	41	0.37963	102	0.658065
BMI 25-30	180	125	55	81	0.45	0.694444	0.305556	55	0.44	70	0.56	4	0.0727273	34	0.618182	17	0.309091	64	0.512	99	0.55
BMI >30	155	111	44	78	0.503226	0.716129	0.283871	43	0.387387	68	0.612613	6	0.136364	26	0.590909	12	0.272727	66	0.594595	77	0.496774
Vaccinaton history
No Vax 2 Years	114	73	41	52	0.45614	0.640351	0.359649	27	0.369863	46	0.630137	6	0.146341	26	0.634146	9	0.219512	43	0.589041	62	0.54386
Vax 2+ Years	201	158	43	95	0.472637	0.78607	0.21393	77	0.487342	81	0.512658	3	0.0697674	20	0.465116	20	0.465116	75	0.474684	106	0.527363
ALL	490	344	146	212	0.432653	0.702041	0.297959	158	0.459302	186	0.540698	18	0.123288	87	0.59589	41	0.280822	171	0.497093	278	0.567347
UGA9 YAMAGATA DATA ANALYSIS FOR STACKED BARS
Characteristics				Overall SC		Baseline status		Transitions from Non-Seroprotective (D0<40)				Transitions from Seroprotective (D0≥40)						Overall Non-SC
Age Group	n-value	D0 < 40	D0≥ 40	SC	SC%	NSP D0 %	SP D0%	NSP→NSP	NSP→NSP%	NSP→SP	NSP→SP %	SP→NSP	SP→NSP%	SP→SP	SP→SP%	SP→SC	SP→SC%	NSP at D0, SC at D28	NSP at D0, SC at D28%	No SC	% Not SC
10-17	26	6	20	2	0.0769231	0.230769	0.769231	4	0.666667	2	0.333333	2	0.1	17	0.85	1	0.05	1	0.166667	24	0.923077
18-34	90	10	80	12	0.133333	0.111111	0.888889	2	0.2	8	0.8	5	0.0625	70	0.875	5	0.0625	7	0.7	78	0.866667
35-49	105	29	76	14	0.133333	0.27619	0.72381	20	0.689655	9	0.310345	5	0.0657895	61	0.802632	10	0.131579	4	0.137931	91	0.866667
50-64	88	30	58	20	0.227273	0.340909	0.659091	16	0.533333	14	0.466667	3	0.0517241	48	0.827586	7	0.12069	13	0.433333	68	0.772727
65+	181	95	86	24	0.132597	0.524862	0.475138	58	0.610526	37	0.389474	7	0.0813953	73	0.848837	6	0.0697674	18	0.189474	157	0.867403
Sex
Male	168	60	108	21	0.125	0.357143	0.642857	41	0.683333	19	0.316667	6	0.0555556	93	0.861111	9	0.0833333	12	0.2	147	0.875
Female	320	110	210	51	0.159375	0.34375	0.65625	59	0.536364	51	0.463636	16	0.0761905	174	0.828571	20	0.0952381	31	0.281818	269	0.840625
BMI
BMI <25	155	64	91	19	0.122581	0.412903	0.587097	42	0.65625	22	0.34375	2	0.021978	80	0.879121	9	0.0989011	10	0.15625	136	0.877419
BMI 25-30	180	55	125	23	0.127778	0.305556	0.694444	30	0.545455	25	0.454545	11	0.088	105	0.84	9	0.072	14	0.254545	157	0.872222
BMI >30	155	51	104	30	0.193548	0.329032	0.670968	28	0.54902	23	0.45098	9	0.0865385	84	0.807692	11	0.105769	19	0.372549	125	0.806452
Vaccinaton history
No Vax 2 Years	114	50	64	31	0.27193	0.438596	0.561404	20	0.4	30	0.6	5	0.078125	47	0.734375	12	0.1875	19	0.38	83	0.72807
Vax 2+ Years	201	75	126	20	0.0995025	0.373134	0.626866	49	0.653333	26	0.346667	9	0.0714286	109	0.865079	8	0.0634921	12	0.16	181	0.900498
ALL	490	170	320	72	0.146939	0.346939	0.653061	100	0.588235	70	0.411765	22	0.06875	269	0.840625	29	0.090625	43	0.252941	418	0.853061
UGA9 VICTORIA DATA ANALYSIS FOR STACKED BARS
Characteristics				Overall SC		Baseline status		Transitions from Non-Seroprotective (D0<40)				Transitions from Seroprotective (D0≥40)						Overall Non-SC
Age Group	n-value	D0 < 40	D0≥ 40	SC	SC%	NSP D0 %	SP D0%	NSP→NSP	NSP→NSP%	NSP→SP	NSP→SP %	SP→NSP	SP→NSP%	SP→SP	SP→SP%	SP→SC	SP→SC%	NSP at D0, SC at D28	NSP at D0, SC at D28%	No SC	% Not SC
10-17	26	14	12	7	0.269231	0.538462	0.461538	6	0.428571	8	0.571429	3	0.25	9	0.75	0	0	7	0.5	19	0.730769
18-34	90	60	30	44	0.488889	0.666667	0.333333	27	0.45	33	0.55	3	0.1	12	0.4	15	0.5	29	0.483333	46	0.511111
35-49	105	78	27	39	0.371429	0.742857	0.257143	39	0.5	39	0.5	3	0.111111	19	0.703704	5	0.185185	34	0.435897	66	0.628571
50-64	88	47	41	33	0.375	0.534091	0.465909	21	0.446809	26	0.553191	3	0.0731707	25	0.609756	13	0.317073	20	0.425532	55	0.625
65+	181	90	91	62	0.342541	0.497238	0.502762	30	0.333333	60	0.666667	6	0.0659341	64	0.703297	21	0.230769	41	0.455556	119	0.657459
Sex
Male	168	93	75	58	0.345238	0.553571	0.446429	38	0.408602	55	0.591398	2	0.0266667	56	0.746667	17	0.226667	41	0.44086	110	0.654762
Female	320	196	124	127	0.396875	0.6125	0.3875	85	0.433673	111	0.566327	15	0.120968	72	0.580645	37	0.298387	90	0.459184	193	0.603125
BMI
BMI <25	155	93	62	49	0.316129	0.6	0.4	51	0.548387	42	0.451613	6	0.0967742	38	0.612903	18	0.290323	31	0.333333	106	0.683871
BMI 25-30	180	101	79	64	0.355556	0.561111	0.438889	41	0.405941	60	0.594059	5	0.0632911	58	0.734177	16	0.202532	48	0.475248	116	0.644444
BMI >30	155	95	60	72	0.464516	0.612903	0.387097	31	0.326316	64	0.673684	7	0.116667	33	0.55	20	0.333333	52	0.547368	83	0.535484
Vaccinaton history
No Vax 2 Years	114	56	58	53	0.464912	0.491228	0.508772	16	0.285714	40	0.714286	3	0.0517241	36	0.62069	19	0.327586	34	0.607143	61	0.535088
Vax 2+ Years	201	130	71	72	0.358209	0.646766	0.353234	56	0.430769	74	0.569231	9	0.126761	47	0.661972	15	0.211268	57	0.438462	129	0.641791
ALL	490	289	201	185	0.377551	0.589796	0.410204	123	0.425606	166	0.574394	18	0.0895522	129	0.641791	54	0.268657	131	0.453287	305	0.622449
	Data for Gender & BMI analysis based on UGA9 data		Gender	n-value	Avg Age	D0 - Vic/22	D28 - Vic/22	Fold Vic/22	D0 - Mass/22	D28 - Mass/22	Fold Mass/22	D0 - Phu/13	D28 - Phu/13	Fold Phu/13	D0 - Aus/22	D28 - Aus/22	Fold Aus/22	SUM Log2
			Male	168	53.0833	15.2083	33.7798	2.22114	84.0476	137.351	1.63421	95.506	153.78	1.61016	43.75	170.655	3.90068	4.51082
			Female	320	52.1094	12.3281	39.7031	3.22053	52.6875	127.844	2.42645	94.4844	188.406	1.99405	49.8438	213.5	4.28339	6.0606
			BMI <25	155	50.529	13.9677	35.0968	2.5127	84.3871	119.226	1.41284	96.0645	198.677	2.06817	54	123.097	2.27957	4.06496
			BMI 25-30	180	54.6389	13.25	35.7222	2.69602	62.2778	113.583	1.82382	92.5556	163.611	1.76771	50.1389	224.222	4.47202	5.2806
			BMI >30	155	51.6065	30.8409	3.59768	0.116653	129.695	9.85014	0.0759483	184.875	5.77732	0.0312498	164.748	5.9778	0.0362844	-16.6031
	Data for BMI analysis breakdown by age group based on UGA9 data		UGA9	Age Group	n-value	D0 - Vic/22	D28 - Vic/22	Fold Vic/22	D0 - Mass/22	D28 - Mass/22	Fold Mass/22	D0 - Phu/13	D28 - Phu/13	Fold Phu/13	D0 - Aus/22	D28 - Aus/22	Fold Aus/22	SUM Log2
			BMI < 25	10-17	16	22.8125	52.1875	2.28767	147.812	200	1.35307	193.75	257.5	1.32903	64.6875	105.938	1.63768	2.75214
				18-34	30	15	53.5	3.56667	96.3333	137.667	1.42907	151.833	299	1.96926	38.6667	218.833	5.65948	5.82798
				35-49	25	25.2	30.8	1.22222	148.4	49.8	0.33558	121	335.2	2.77025	28	53	1.89286	1.10481
				50-64	23	9.13043	29.1304	3.19048	17.3913	128.043	7.3625	70.4348	199.13	2.82716	40.6522	114.348	2.81283	7.54535
				65+	61	8.36066	25.5738	3.05882	60.9016	114.098	1.87349	42.459	77.7869	1.83205	74.4262	112.541	1.51211	3.98873
				ALL	155	13.9677	35.0968	2.5127	84.3871	119.226	1.41284	96.0645	198.677	2.06817	54	123.097	2.27957	4.06496
			BMI 25-30	10-17	6	19.1667	22.5	1.17391	104.167	221.667	2.128	63.3333	66.6667	1.05263	20	42.5	2.125	2.48229
				18-34	30	21.5	41.6667	1.93798	143.833	153.5	1.06721	161.667	165.833	1.02577	62.5	329.5	5.272	3.48346
				35-49	41	13.5366	35.4878	2.62162	95.9756	65.4878	0.682338	90.7317	371.951	4.09946	32.561	456.463	14.0187	6.68374
				50-64	27	8.14815	34.6296	4.25	37.2222	88.5185	2.37811	59.8148	119.259	1.99381	33.8889	86.6667	2.55738	5.68747
				65+	76	11.1842	34.9342	3.12353	17.5	124.145	7.09398	80.1974	73.75	0.919606	62.8947	120.592	1.91736	5.28799
				ALL	180	13.25	35.7222	2.69602	62.2778	113.583	1.82382	92.5556	163.611	1.76771	50.1389	224.222	4.47202	5.2806
			BMI > 30	10-17	4	33.75	42.5	1.25926	45	182.5	4.05556	70	22.5	0.321429	37.5	32.5	0.866667	0.508594
				18-34	30	20.5	48.3333	2.35772	46.1667	158.667	3.43682	212.833	300.833	1.41347	35.6667	618.5	17.3411	7.63384
				35-49	39	12.5641	63.2051	5.03061	29.7436	208.333	7.00431	102.692	132.308	1.28839	34.7436	160.128	4.60886	7.70895
				50-64	38	7.36842	36.0526	4.89286	50.6579	74.6053	1.47273	54.6053	206.579	3.78313	37.1053	145.263	3.91489	6.73772
				65+	44	10.3409	31.7045	3.06593	46.5909	196.818	4.22439	50.5682	88.9773	1.75955	45.4545	163.636	3.6	6.35827
				ALL	155	12.7419	44.1935	3.46835	43.2258	162	3.74776	96.5806	168	1.73948	38.6129	242.903	6.29073	7.15216
	Table 4. Effects of prior two-season influenza vaccination history with baseline serostatus (D0) and post-vaccination response (D28) during the 2024–2025 season (UGA9).
	Virus Subtype	Group	n-value	Total NSP at D0	NSP at D0 & D28	NSP at D0, SP at D28	NSP at D0, SC at D28	Total SP at D0	SP at D0, NSP at D28	SP at D0 & D28	SP at D0, SC at D28	SC
	H1N1	Vax 2+ Years	201	180	124	56	43	21	3	13	5	48
		No Vax 2 Years	114	101	64	37	33	13	4	8	13	34
	H3N2	Vax 2+ Years	201	158	77	81	75	43	3	20	20	95
		No Vax 2 Years	114	73	27	46	43	41	6	26	9	52
	YAM	Vax 2+ Years	201	75	49	26	12	126	9	109	8	20
		No Vax 2 Years	114	50	20	30	19	64	5	47	12	31
	VIC	Vax 2+ Years	201	130	56	74	57	71	9	47	15	72
		No Vax 2 Years	114	56	16	40	34	58	3	36	19	53
	Table 4. Effects of prior two-season influenza vaccination history with baseline serostatus (D0) and post-vaccination response (D28) during the 2024–2025 season (UGA9).
	Virus Subtype	Group	n-value	Total NSP at D0	NSP at D0 & D28	NSP at D0, SP at D28	NSP at D0, SC at D28	Total SP at D0	SP at D0, NSP at D28	SP at D0 & D28	SP at D0, SC at D28	SC
	H1N1	Vax 2+ Years	201	0.895522	0.688889	0.311111	0.238889	0.104478	0.142857	0.619048	0.238095	0.238806
		No Vax 2 Years	114	0.885965	0.633663	0.366337	0.326733	0.114035	0.307692	0.615385	0.0769231	0.298246
	H3N2	Vax 2+ Years	201	0.78607	0.487342	0.512658	0.474684	0.21393	0.0697674	0.465116	0.465116	0.472637
		No Vax 2 Years	114	0.640351	0.369863	0.630137	0.589041	0.359649	0.146341	0.634146	0.219512	0.45614
	YAM	Vax 2+ Years	201	0.373134	0.653333	0.346667	0.16	0.626866	0.0714286	0.865079	0.0634921	0.0995025
		No Vax 2 Years	114	0.438596	0.4	0.6	0.38	0.561404	0.078125	0.734375	0.1875	0.27193
	VIC	Vax 2+ Years	201	0.646766	0.430769	0.569231	0.438462	0.353234	0.126761	0.661972	0.211268	0.358209
		No Vax 2 Years	114	0.491228	0.285714	0.714286	0.607143	0.508772	0.0517241	0.62069	0.327586	0.464912
