# Supplementary material for: Assessment of hemagglutinin-inhibition activity following influenza vaccination during the 2022–2023, 2023–2024, and 2024–2025 seasons
Source: PLoS One. 2026 Apr 16;21(4):e0347314. doi: 10.1371/journal.pone.0347314 (PMC13086323; doi:10.1371/journal.pone.0347314)
Supplement: S7 Table — (XLSX) [file pone.0347314.s007.xlsx]

## Sheet: S7 Table. Source data for Figs 
S7 Table. Source data for Figs 6 and 7.
																																																Note: 134C & 683 are ≥18 at UGA8-9, but grouped in 11-17 year olds since they were enrolled at UGA7
2022-2023																2023-2024																2024-2025
UGA7 DATASET							H1N1		H3N2		Yamagata		Victoria			UGA8 DATASET							H1N1		H3N2		Yamagata		Victoria			UGA9 DATASET							H1N1		H3N2		Yamagata		Victoria
UGA7_ID	DOB	Age	Gender	Race/Ethnicity	BMI	Vaccine	D0 - Vic/19	D28 - Vic/19	D0 - DAR/21	D28 - DAR/21	D0 - Phu/13	D28 - Phu/13	D0 - AS/21	D28 - AS/21		UGA8 ID	DOB	Age	Gender	Race/Ethnicity	BMI	Vaccine	D0 - Vic/22	D28 - Vic/22	D0 - DAR/21	D28 - DAR/21	D0 - Phu/13	D28 - Phu/13	D0 - AS/21	D28 - AS/21		UGA9 ID	DOB	Age	Gender	Race/Ethnicity	BMI	Vaccine	D0 - Vic/22	D28 - Vic/22	D0 - Mass/22	D28 - Mass/22	D0 - Phu/13	D28 - Phu/13	D0 - AS/21	D28 - AS/21		ID	Age in UGA9
254C	06/2012	10	M	White	19.81	Standard	5	20	20	80	80	80	80	80		254C	06/2012	11	M	White	21.2801	Standard	20	80	40	40	80	160	80	160		254C	2012-06-01	12	M	White	24.4	Standard	20	80	20	40	40	80	40	80		254C	12
207C	02/2011	11	M	White	21.16	Standard	80	80	10	320	20	80	5	10		207C	02/2011	12	M	White	19.1185	Standard	5	20	40	80	40	160	5	20		207C	2011-02-01	13	M	White	18.24	Standard	20	160	40	80	20	20	5	10		207C	13
212C	08/2011	11	M	White	17.6238	Standard	80	80	10	40	40	40	5	5		212C	08/2011	12	M	White	18.3	Standard	20	80	20	40	160	160	10	20		212C	2011-08-01	13	M	White	18.61	Standard	40	80	5	20	40	40	5	5		212C	13
230C	02/2011	11	F	Other	28.5533	Standard	80	160	40	160	20	160	20	40		230C	02/2011	12	F	Mixed	30.0542	Standard	20	80	80	80	80	160	20	160		230C	2011-02-01	13	F	Black or AA	34.15	Standard	80	80	80	640	40	40	20	80		230C	13
FC-021C	1905-07-03	11	F	Black or AA	20.79	FC	40	160	5	320	80	320	20	40		FC-021C	2011	11	F	Black or AA	20.79	FC	5	40	80	40	1280	640	640	640		FC-021C	2011	11	F	Black or AA	20.79	FC	40	40	160	640	640	640	320	640		FC-021C	11
FC-045C	1905-07-03	11	M	White	25.4524	FC	160	320	80	160	160	320	80	320		FC-045C	2011	11	M	White	25.4524	FC	5	5	40	160	80	160	40	80		FC-045C	2011	11	M	White	25.4524	FC	5	80	40	80	80	40	10	40		FC-045C	11
206C	07/2010	12	F	White	17.5923	Standard	80	80	5	20	80	80	20	40		206C	07/2010	13	F	White	17.9049	Standard	5	320	5	80	160	160	40	80		206C	2010-07-01	14	F	White	18.79	Standard	40	160	10	160	80	80	20	40		206C	14
205C	12/2008	13	F	White	21.5769	Standard	160	160	20	40	20	40	10	20		205C	12/2008	14	F	White	22.5159	Standard	40	40	40	40	80	80	10	20		205C	2008-12-01	15	F	White	23.02	Standard	40	40	20	80	20	20	5	10		205C	15
229C	09/2009	13	M	Other	64.9374	Standard	20	80	10	320	40	1280	20	640		229C	09/2009	14	M	Mixed	63.3981	Standard	5	10	40	80	160	640	40	1280		229C	2009-09-01	15	M	Black or AA	29.31	Standard	5	10	80	160	40	40	20	80		229C	15
255C	11/2009	13	F	White	15.92	Standard	160	320	5	5	80	80	80	80		255C	11/2009	14	F	White	19.973	Standard	5	5	5	20	160	160	160	320		255C	2009-11-01	15	F	White	20.11	Standard	5	20	40	320	80	80	80	80		255C	15
FC-022C	1905-06-30	14	F	Black or AA	36.4763	FC	80	160	80	80	640	1280	10	5		FC-022C	2008	14	F	Black or AA	36.4763	FC	5	20	40	80	160	160	80	160		FC-022C	2008	14	F	Black or AA	36.4763	FC	10	5	20	5	80	5	40	5		FC-022C	14
FC-023C	1905-06-30	14	F	Black or AA	38.2695	FC	40	80	5	5	160	320	5	5		FC-023C	2008	14	F	Black or AA	38.2695	FC	20	80	10	10	160	320	320	320		FC-023C	2008	14	F	Black or AA	38.2695	FC	40	5	40	5	80	5	80	5		FC-023C	14
FM-130C	1905-06-30	14	F	Hispanic or Latino	21.21	FM	320	160	320	640	2560	2560	1280	640		FM-130C	2008	14	F	Hispanic or Latino	21.21	FM	40	40	640	640	2560	2560	640	640		FM-130C	2008	14	F	Hispanic or Latino	21.21	FM	20	20	5	160	1280	1280	320	320		FM-130C	14
FM-125C	1905-06-29	15	Other	Black or AA	21.2617	FM	160	160	5	5	80	80	40	40		FM-125C	2007	15	Other	Black or AA	21.2617	FM	40	20	5	5	160	80	80	40		FM-125C	2007	15	Other	Black or AA	21.2617	FM	20	20	5	40	160	80	40	20		FM-125C	15
134C	03/2005	17	F	White	20.6012	Standard	80	80	10	160	80	320	20	160		134C	03/2005	18	F	White	21.4684	FC	5	5	20	20	640	320	320	2560		134C	2005-03-01	19	F	White	25.24	FC	10	20	5	20	160	160	160	320		134C	19
683	11/2004	18	M	White	20.3673	Standard	80	80	5	10	80	160	10	5		683	11/2004	19	M	White	21.7911	Standard	5	80	5	20	320	320	160	80		683	2004-11-01	20	M	White	23.29	Standard	40	40	5	10	80	80	10	20		683	20
FM-115	1905-06-25	19	F	White	24.38	FM	80	80	5	5	80	160	20	40		FM-115	2003	19	F	White	24.38	FM	5	5	5	5	160	160	40	40		FM-115	2003	19	F	White	24.38	FM	5	20	5	20	80	80	80	20		FM-115	19
559	07/2003	19	F	White	22.5657	Standard	40	80	40	320	5	20	5	20		559	07/2003	20	F	White	20.7014	Standard	5	5	80	160	40	80	5	40		559	2003-07-01	21	F	White	21.65	Standard	5	10	10	160	20	40	40	10		559	21
591	03/2003	19	M	White	33.3805	Standard	80	320	80	160	80	640	80	640		591	03/2003	20	M	White	34.0231	Standard	20	320	80	80	320	320	320	320		591	2003-03-01	21	M	White	37.23	Standard	80	320	160	640	160	160	160	160		591	21
684	04/2003	19	F	White	20.4014	FB	80	160	20	320	160	2560	40	640		684	04/2003	20	F	White	20.4152	Standard	5	5	80	40	640	320	160	80		684	2003-04-01	21	F	White	23.52	Standard	10	40	1280	160	80	320	40	640		684	21
556	12/2001	20	F	White	22.4578	Standard	40	80	10	160	80	160	40	80		556	12/2001	21	F	White	22.8195	Standard	5	5	40	160	160	320	80	160		556	2001-12-01	22	F	White	24.4	Standard	5	40	80	640	80	160	80	10		556	22
711	03/2002	20	F	White	22.4	FB	5	320	5	640	20	2560	40	1280		711	03/2002	21	F	White	22.5735	Standard	5	5	160	160	1280	2560	5120	2560		711	2002-03-01	22	F	White	22.44	Standard	40	40	160	320	640	1280	640	2560		711	22
430	04/2000	22	F	Black or AA	30.0613	Standard	20	320	5	40	20	320	10	80		430	04/2000	23	F	Black or AA	30.0613	Standard	10	80	5	20	80	80	10	160		430	2000-04-01	24	F	Black or AA	32.81	Standard	20	40	5	40	20	160	20	40		430	24
579	12/1999	22	F	Other	31.9723	Standard	40	40	5	80	160	2560	80	2560		579	12/1999	23	F	Hispanic or Latino	30.1408	FC	20	40	10	10	640	640	640	640		579	1999-12-01	24	F	White	37.52	FB	20	80	10	320	320	320	160	640		579	24
FM-110	1905-06-21	23	F	White	21.7911	FM	20	20	20	10	80	80	10	5		FM-110	1999	23	F	White	21.7911	FM	5	5	10	10	80	40	20	10		FM-110	1999	23	F	White	21.7911	FM	5	5	10	20	80	40	10	5		FM-110	23
FM-112	1905-06-20	24	F	Black or AA	24.7965	FM	20	20	20	10	40	40	20	20		FM-112	1998	24	F	Black or AA	24.7965	FM	5	5	5	10	20	40	5	40		FM-112	1998	24	F	Black or AA	24.7965	FM	5	5	40	40	20	2560	20	20		FM-112	24
FB2-052	03/1998	24	F	White	N/A	FB	80	80	40	160	40	40	10	5		FB2-052	03/1998	25	F	White	28.6003	FM	5	5	40	40	40	40	20	40		FB2-052	1998-03-01	26	F	White	27.39	FM	5	5	320	160	20	80	10	20		FB2-052	26
FC-010	1905-06-19	25	F	White	28.1583	FC	20	40	5	5	10	5	5	5		FC-010	1997	25	F	White	28.1583	FC	5	5	5	10	80	10	5	5		FC-010	1997	25	F	White	28.1583	FC	5	10	10	10	40	20	5	10		FC-010	25
507	05/1996	26	F	White	36.4992	Standard	40	160	5	2560	320	640	20	160		507	05/1996	27	F	White	37.3709	Standard	5	10	20	40	320	640	20	160		507	1996-05-01	28	F	White	36.02	Standard	10	20	20	160	160	160	10	40		507	28
573	06/1996	26	F	White	25.9544	Standard	160	160	40	640	10	40	10	40		573	06/1996	27	F	White	28.4645	Standard	20	160	80	160	160	160	20	160		573	1996-06-01	28	F	White	28.42	Standard	10	40	5	320	20	80	20	160		573	28
FC-025	1905-06-17	27	F	White	19.8862	FC	20	160	5	20	20	80	5	40		FC-025	1995	27	F	White	19.8862	FC	20	40	160	320	1280	2560	40	640		FC-025	1995	27	F	White	19.8862	FC	40	40	80	80	1280	1280	80	160		FC-025	27
FM-122	1905-06-17	27	F	White	20.984	FM	20	20	5	5	160	160	5	5		FM-122	1995	27	F	White	20.984	FM	5	5	20	10	160	80	10	10		FM-122	1995	27	F	White	20.984	FM	5	5	10	10	80	80	5	5		FM-122	27
631	1905-06-16	28	F	White	42.42	Standard	160	320	40	40	160	160	5	5		631	1994	28	F	White	42.42	Standard	20	5	40	40	320	320	10	40		FB-027	1994	28	F	White	42.42	FB	40	5	20	5	80	5	10	5		631	28
FC-013	1905-06-16	28	F	Other	19.9574	FC	20	320	40	320	160	320	20	20		FC-013	1994	28	F	Other	19.9574	FC	5	5	160	160	640	320	20	160		FC-013	1994	28	F	Other	19.9574	FC	10	40	40	160	160	160	5	160		FC-013	28
512	03/1993	29	F	White	25.8053	Standard	40	40	5	80	40	160	10	20		512	03/1993	30	F	White	28.0442	Standard	5	5	5	5	160	160	5	40		512	1993-03-01	31	F	White	29.28	Standard	40	40	5	20	40	40	10	20		512	31
FB2-085	04/1993	29	F	White	27.3403	FB	80	80	20	80	80	80	5	5		FB2-085	04/1993	30	F	White	31.2455	FC	5	5	5	5	80	80	5	5		FB2-085	1993-04-01	31	F	White	32.72	FB	5	10	5	320	160	80	5	40		FB2-085	31
FC-028	1905-06-14	29	F	White	26.1238	FC	5	640	5	40	5	640	10	40		FC-028	1992	29	F	White	26.1238	FC	5	40	80	160	1280	2560	640	640		FC-028	1992	29	F	White	26.1238	FC	10	10	40	160	640	640	320	320		FC-028	29
232	06/1992	30	F	White	26.3931	Standard	40	80	1280	640	40	160	5	10		232	06/1992	31	F	White	24.1415	Standard	40	5	160	160	160	160	5	40		232	1992-06-01	32	F	White	24.97	Standard	40	80	160	640	80	40	5	40		232	32
FM-113	1905-06-14	30	M	Hispanic or Latino	30.9748	FM	10	20	5	5	40	40	5	5		FM-113	1992	30	M	Hispanic or Latino	30.9748	FM	5	5	5	5	40	40	20	20		FM-113	1992	30	M	Hispanic or Latino	30.9748	FM	5	5	5	10	40	40	20	20		FM-113	30
597	1905-06-13	31	F	White	29.9871	Standard	80	160	5	20	320	640	5	5		597	1991	31	F	White	29.9871	Standard	20	20	10	20	1280	640	5	20		FB-008	1991	31	F	White	29.9871	FB	20	40	5	80	640	640	20	160		597	31
FC-026	1905-06-13	31	F	White	23.1378	FC	80	80	20	40	160	640	80	160		FC-026	1991	31	F	White	23.1378	FC	5	10	5	5	160	320	40	160		FC-026	1991	31	F	White	23.1378	FC	10	80	5	20	160	160	10	80		FC-026	31
443	12/1988	33	F	White	33.83	Standard	10	20	5	160	320	640	20	20		443	12/1988	34	F	White	36.4662	Standard	5	5	20	640	320	320	10	320		443	1988-12-01	35	F	White	32.81	Standard	10	10	80	160	160	160	10	20		443	35
580	11/1988	33	F	White	27.9155	Standard	80	80	5	20	40	160	5	20		580	11/1988	34	F	White	29.7521	FC	5	5	5	5	80	80	5	40		580	1988-11-01	35	F	White	31.58	FC	5	5	5	5	80	80	10	40		580	35
FM-138	1905-06-11	33	F	White	20.93	FM	20	20	40	20	320	320	5	5		FM-138	1989	33	F	White	20.93	FM	5	5	40	20	160	160	5	5		FM-138	1989	33	F	White	20.93	FM	10	20	20	10	80	80	10	10		FM-138	33
706	01/1988	34	F	White	19.2544	FC	20	40	40	40	320	640	10	10		706	01/1988	35	F	White	19.5645	Standard	5	5	20	40	320	640	10	80		706	1988-01-01	36	F	White	19.25	Standard	5	5	40	40	160	2560	10	20		706	36
FB2-042	03/1988	34	F	White	32.12	FB	40	80	80	160	20	5	5	5		FB2-042	03/1988	35	F	White	32.2071	FC	5	5	80	80	40	40	10	20		FB2-042	1988-03-01	36	F	White	32.2	FB	10	80	20	160	40	80	5	40		FB2-042	36
610	04/1987	35	F	White	28.5018	Standard	160	160	80	640	40	80	5	10		610	04/1987	36	F	White	25.9221	Standard	5	20	640	640	160	160	5	80		610	1987-04-01	37	F	White	25.06	Standard	10	20	5	80	160	160	20	80		610	37
FB2-098	09/1987	35	F	White	28.0245	FB	40	160	5	640	80	5	5	5		FB2-098	09/1987	36	F	White	28.4913	FM	20	20	160	160	160	160	5	40		FB2-098	1987-09-01	37	F	White	29.58	FM	20	20	80	80	80	320	5	20		FB2-098	37
FB2-104	02/1987	35	F	White	25.2796	FB	40	160	40	80	160	320	10	5		FB2-104	02/1987	36	F	White	24.4038	FC	5	5	20	40	80	80	5	5		FB2-104	1987-02-01	37	F	White	25.64	FC	5	10	20	80	80	80	10	160		FB2-104	37
FM-050	1905-06-09	35	M	White	40.7713	FM	10	40	5	5	20	20	5	5		FM-050	1987	35	M	White	40.7713	FM	5	5	5	5	20	20	5	5		FM-050	1987	35	M	White	40.7713	FM	5	5	5	5	20	20	5	5		FM-050	35
FM-134	1905-06-09	35	F	White	29.3	FM	10	40	20	20	40	80	5	10		FM-134	1987	35	F	White	29.3	FM	5	5	20	20	40	40	80	80		FM-134	1987	35	F	White	29.3	FM	5	5	20	80	80	40	20	20		FM-134	35
FC-024	1905-06-08	36	F	Black or AA	54.2562	FC	40	160	20	160	160	5120	40	640		FC-024	1986	36	F	Black or AA	54.2562	FC	10	80	80	160	80	160	20	40		FC-024	1986	36	F	Black or AA	54.2562	FC	20	5	80	5	40	5	10	5		FC-024	36
FM-118	1905-06-08	36	F	White	26.8443	FM	5	5	5	5	160	160	5	5		FM-118	1986	36	F	White	26.8443	FM	5	5	5	5	320	160	10	10		FM-118	1986	36	F	White	26.8443	FM	5	5	5	5	80	2560	5	5		FM-118	36
FM-104	1905-06-07	37	M	Hispanic or Latino	39.0558	FM	40	40	640	320	320	320	40	20		FM-104	1985	37	M	Hispanic or Latino	39.0558	FM	20	10	640	320	640	320	40	40		FM-104	1985	37	M	Hispanic or Latino	39.0558	FM	10	20	80	320	320	320	20	20		FM-104	37
FC-002	1905-06-06	37	F	White	28.8189	FC	20	20	5	5	40	80	20	40		FC-002	1984	37	F	White	28.8189	FC	5	20	5	5	40	40	40	40		FC-002	1984	37	F	White	28.8189	FC	10	20	5	10	40	40	10	40		FC-002	37
250	12/1984	37	F	White	27.9972	Standard	80	160	5	10	160	320	5	10		250	12/1984	38	F	White	27.4821	Standard	40	5	5	10	640	320	10	20		250	1984-12-01	39	F	White	27.82	Standard	20	40	5	40	160	160	5	20		250	39
694	12/1986	37	F	White	22.4	FB	80	320	10	320	320	640	10	5		694	12/1986	38	F	White	24.1702	Standard	5	5	40	40	320	320	10	40		694	1986-12-01	39	F	White	22.85	Standard	10	10	20	40	160	2560	10	20		694	39
FM-105	1905-06-06	38	F	White	33.1986	FM	20	20	5	5	160	320	20	5		FM-105	1984	38	F	White	33.1986	FM	5	5	5	5	160	160	20	10		FM-105	1984	38	F	White	33.1986	FM	5	5	5	5	160	160	10	20		FM-105	38
207	04/1984	38	M	White	23.1425	Standard	40	40	20	320	160	320	10	40		207	04/1984	39	M	White	22.9446	Standard	5	5	160	160	320	320	40	40		207	1984-04-01	40	M	White	22.44	Standard	10	20	40	160	80	160	20	40		207	40
491	01/1983	39	M	White	36.6913	Standard	40	40	5	5	5	40	5	5		491	01/1983	40	M	White	38.1076	Standard	5	5	5	5	40	40	10	40		491	1983-01-01	41	M	White	36.42	Standard	5	10	20	80	40	80	10	1280		491	41
FB2-108	05/1983	39	F	White	23.9853	FB	80	80	40	40	640	1280	160	160		FB2-108	05/1983	40	F	White	24.334	FC	5	5	10	10	640	640	320	160		FB2-108	1983-05-01	41	F	White	23.46	FC	5	20	5	40	640	640	80	160		FB2-108	41
438	12/1981	40	M	White	30.8364	Standard	5	5	5	40	40	80	5	5		438	12/1981	41	M	White	30.6658	Standard	5	5	5	5	5	40	5	40		438	1981-12-01	42	M	White	31.24	Standard	5	5	5	20	20	20	5	20		438	42
FB2-090	11/1981	40	F	White	23.2711	FB	5	5	10	20	10	320	10	5		FB2-090	11/1981	41	F	White	23.6095	FC	5	5	20	10	20	20	40	40		FB2-090	1981-11-01	42	F	White	24.95	FB	5	5	5	20	10	20	20	80		FB2-090	42
128	04/1981	41	F	Black or AA	37.4219	Standard	80	160	5	2560	40	160	5	5		128	04/1981	42	F	Black or AA	35.6143	Standard	20	160	160	640	80	320	10	80		128	1981-04-01	43	F	Black or AA	35.41	Standard	40	160	160	2560	40	10	10	80		128	43
215	03/1981	41	F	White	23.1763	Standard	5	5	10	160	5	5	5	5		215	03/1981	42	F	White	23.6308	Standard	5	5	40	80	20	20	10	40		215	1981-03-01	43	F	White	23.85	Standard	5	5	20	40	10	20	20	20		215	43
522	11/1981	41	M	Hispanic or Latino	26.4463	Standard	10	20	20	40	160	320	5	20		522	11/1981	41	M	Hispanic or Latino	26.3118	Standard	5	5	5	20	160	320	10	80		522	1981-11-01	42	M	Hispanic or Latino	26.31	Standard	5	5	10	10	160	320	10	40		522	42
FB2-044	07/1981	41	F	White	21.4669	FB	20	20	80	40	320	640	10	5		FB2-044	07/1981	42	F	White	21.474	FC	5	5	40	80	640	640	10	20		FB2-044	1981-07-01	43	F	White	22.12	FB	5	10	10	160	320	320	10	80		FB2-044	43
FB2-082	04/1981	41	F	White	30.7296	FB	80	80	10	20	40	80	5	5		FB2-082	04/1981	42	F	White	30.6015	FM	20	10	10	10	40	40	5	10		FB2-082	1981-04-01	43	F	White	32.27	FM	10	20	10	20	20	20	5	5		FB2-082	43
300	12/1979	42	F	White	25.015	Standard	40	80	5	10	10	5	10	5		300	12/1979	43	F	White	25.9757	Standard	5	5	5	20	80	80	20	80		300	1979-12-01	44	F	White	27.27	Standard	10	10	5	5	20	40	20	20		300	44
461	04/1980	42	M	White	31.2226	Standard	40	40	5	20	10	20	10	5		461	04/1980	43	M	White	32.1543	Standard	5	5	5	10	10	40	20	40		461	1980-04-01	44	M	White	31.32	Standard	80	160	5	1280	10	20	20	160		461	44
596	01/1980	42	F	White	31.14	Standard	20	40	5	40	20	40	5	10		596	01/1980	43	F	White	28.0245	Standard	5	5	10	160	40	80	5	160		596	1980-01-01	44	F	White	27.8	Standard	10	20	20	80	20	40	10	40		596	44
219	06/1979	43	M	White	33.0512	Standard	40	80	5	80	80	320	20	320		219	06/1979	44	M	White	29.8087	Standard	5	5	20	10	320	320	80	40		219	1979-06-01	45	M	White	32.45	Standard	5	5	20	80	80	80	40	40		219	45
572	08/1979	43	F	White	25.2764	Standard	10	160	5	40	10	80	5	40		572	08/1979	44	F	White	25.2796	Standard	20	160	5	10	80	80	10	80		572	1979-08-01	45	F	White	28.35	Standard	20	40	5	80	40	80	160	320		572	45
FM-128	1905-06-01	43	F	White	27.1812	FM	160	160	40	20	10	5	5	5		FM-128	1979	43	F	White	27.1812	FM	5	5	40	20	20	5	10	20		FM-128	1979	43	F	White	27.1812	FM	5	5	40	40	5	1280	5	5		FM-128	43
FM-072	1905-05-31	44	M	White	28.4688	FM	40	40	5	5	20	5	5	5		FM-072	1978	44	M	White	28.4688	FM	10	5	5	5	40	20	5	5		FM-072	1978	44	M	White	28.4688	FM	10	5	5	5	20	2560	5	5		FM-072	44
FC-007	1905-05-30	45	F	White	22.1988	FC	5	5	5	5	40	40	20	20		FC-007	1977	45	F	White	22.1988	FC	5	5	5	5	80	40	40	40		FC-007	1977	45	F	White	22.1988	FC	5	5	5	5	160	40	10	20		FC-007	45
FC-020	1905-05-30	45	F	Black or AA	32.2364	FC	20	160	20	320	10	40	10	160		FC-020	1977	45	F	Black or AA	32.2364	FC	20	20	320	160	160	20	160	80		FC-020	1977	45	F	Black or AA	32.2364	FC	20	40	80	160	10	10	40	40		FC-020	45
22	01/1977	45	M	White	52.2661	Standard	80	80	5	20	80	40	40	80		22	01/1977	46	M	White	46.3957	Standard	5	5	5	20	40	40	80	80		22	1977-01-01	47	M	White	48.6	Standard	10	20	5	20	20	20	20	40		22	47
249	03/1977	45	F	White	31.7728	Standard	5	10	5	40	5	160	5	160		249	03/1977	46	F	White	30.0573	Standard	10	5	20	20	160	40	40	20		249	1977-03-01	47	F	White	31.77	Standard	5	20	10	20	20	20	10	20		249	47
337	02/1977	45	F	White	25.4366	Standard	10	20	5	10	40	160	20	320		337	02/1977	46	F	White	26.3459	Standard	5	5	5	20	40	80	40	80		337	1977-02-01	47	F	White	26.37	Standard	5	5	5	20	40	80	20	80		337	47
FB2-022	09/1977	45	F	White	25.9908	FB	80	160	20	40	80	160	20	5		FB2-022	09/1977	46	F	White	26.3361	FC	5	5	20	20	160	160	40	40		FB2-022	1977-09-01	47	F	White	26.44	FB	5	40	10	80	80	80	20	40		FB2-022	47
662	12/1975	46	F	Black or AA	32.2775	FC	10	160	10	80	20	80	5	10		662	12/1975	47	F	Black or AA	32.0249	Standard	5	5	80	40	80	80	5	10		662	1975-12-01	48	F	Black or AA	32.73	Standard	5	5	20	40	80	80	5	10		662	48
220	06/1975	47	F	White	45.2144	Standard	40	80	20	80	10	80	5	40		220	06/1975	48	F	White	45.2051	Standard	5	5	20	40	40	80	5	40		220	1975-06-01	49	F	White	45.2	Standard	10	20	10	80	10	10	10	20		220	49
422	07/1975	47	F	White	22.9654	Standard	20	20	5	20	10	20	5	5		422	07/1975	48	F	White	24.9898	Standard	5	5	5	40	80	40	10	160		422	1975-07-01	49	F	White	24.98	Standard	5	10	10	40	10	20	5	80		422	49
427	03/1975	47	F	White	22.3053	Standard	10	10	5	10	10	20	5	5		427	03/1975	48	F	White	21.2071	Standard	5	5	5	5	40	40	5	20		427	1975-03-01	49	F	White	23.18	Standard	5	5	5	10	10	20	5	40		427	49
457	12/1974	47	M	White	32.6964	Standard	160	320	5	20	80	160	5	5		457	12/1974	48	M	White	32.6964	Standard	40	5	5	20	160	160	20	40		457	1974-12-01	49	M	White	32.69	Standard	20	20	5	1280	20	80	10	40		457	49
FM-114	1905-05-28	47	F	White	40.8	FM	5	5	40	20	160	160	10	5		FM-114	1975	47	F	White	40.8	FM	5	5	20	20	160	160	5	5		FM-114	1975	47	F	White	40.8	FM	5	5	80	80	160	640	80	40		FM-114	47
409	11/1974	48	F	Black or AA	36.3478	Standard	20	20	10	40	40	80	5	5		409	11/1974	49	F	Black or AA	36.3122	Standard	5	10	10	20	80	160	20	80		409	1974-11-01	50	F	Black or AA	29.54	Standard	80	320	10	160	40	80	20	80		409	50
701	11/1973	48	F	White	34.256	FM	20	40	20	10	20	5	10	5		701	11/1973	49	F	White	34.0155	Standard	5	5	10	10	20	40	10	20		701	1973-11-01	50	F	White	35.04	Standard	5	40	1280	80	20	80	10	640		701	50
570	11/1972	49	F	White	N/A	Standard	20	10	10	20	40	80	10	160		570	11/1972	50	F	White	21.7616	Standard	5	5	10	40	80	160	20	160		570	1972-11-01	51	F	White	21.7	Standard	5	5	20	20	40	40	20	40		570	51
360	01/1972	50	F	White	24.1966	Standard	5	20	80	320	80	320	10	5		360	01/1972	51	F	White	24.1966	Standard	5	5	80	160	160	320	20	5		360	1972-01-01	52	F	White	24.9	Standard	5	5	10	20	160	160	20	20		360	52
635	04/1972	50	F	White	36.6139	Standard	20	20	5	5	80	160	5	5		635	04/1972	51	F	White	37.0602	Standard	5	10	5	10	320	320	10	20		635	1972-04-01	52	F	White	34.78	Standard	5	5	5	10	160	80	10	20		635	52
708	07/1972	50	F	White	23.3526	FC	20	40	10	10	320	160	320	160		708	07/1972	51	F	White	21.7976	Standard	5	5	5	20	320	640	320	320		708	1972-07-01	52	F	White	22.99	Standard	5	40	5	20	80	160	160	640		708	52
746	04/1972	50	F	White	25.8975	FB	10	20	20	40	80	80	10	5		746	04/1972	51	F	White	26.0585	Standard	5	5	20	40	80	160	20	40		746	1972-04-01	52	F	White	28.35	Standard	5	20	320	10	40	80	10	80		746	52
462	09/1971	51	F	White	24.2738	Standard	20	40	10	80	40	80	20	160		462	09/1971	52	F	White	24.1702	Standard	5	5	10	320	40	80	80	160		462	1971-09-01	53	F	White	24.86	Standard	10	20	160	1280	40	40	40	20		462	53
717	04/1971	51	F	White	35.8544	Standard	10	160	5	320	80	320	10	320		717	04/1971	52	F	White	37.5431	Standard	5	5	40	80	320	320	40	640		717	1971-04-01	53	F	White	34.35	Standard	5	5	10	20	80	2560	20	80		717	53
8	07/1970	52	F	Black or AA	21.2808	Standard	20	40	5	20	20	40	10	40		8	07/1970	53	F	Black or AA	32.4696	FC	5	80	5	40	80	80	40	80		8	1970-07-01	54	F	Black or AA	34.45	FC	20	40	5	20	80	80	20	40		8	54
518	05/1970	52	M	White	33.4	Standard	20	40	80	160	40	80	5	5		518	05/1970	53	M	White	34.4354	Standard	5	5	80	80	80	80	20	40		518	1970-05-01	54	M	White	34.47	Standard	20	10	160	160	40	40	10	20		518	54
FC-016	1905-05-22	53	M	White	28.7032	FC	5	640	5	160	5	80	5	160		FC-016	1969	53	M	White	28.7032	FC	5	160	40	160	40	160	40	640		FC-016	1969	53	M	White	28.7032	FC	40	80	20	40	40	40	40	80		FC-016	53
321	11/1968	53	F	White	24.7961	Standard	5	10	5	5	5	5	5	5		321	11/1968	54	F	White	24.5178	Standard	5	5	5	5	40	10	10	20		321	1968-11-01	55	F	White	24.79	Standard	5	5	5	5	10	10	5	20		321	55
340	09/1969	53	M	White	24.0523	Standard	10	10	5	40	80	160	40	5		340	09/1969	54	M	White	23.8634	Standard	5	5	10	20	160	160	40	80		340	1969-09-01	55	M	White	24.05	Standard	40	40	5	5	80	80	40	40		340	55
417	09/1967	55	M	White	25.8333	Standard	5	5	5	5	10	5	20	5		417	09/1967	56	M	White	25.4021	Standard	5	5	5	5	20	40	20	20		417	1967-09-01	57	M	White	24.75	Standard	5	5	5	5	20	20	20	10		417	57
571	06/1966	56	F	White	41.1387	Standard	40	40	5	10	5	10	5	40		571	06/1966	57	F	White	41.8733	FC	5	20	10	20	10	10	20	80		571	1966-06-01	58	F	White	40.77	FC	10	20	5	40	5	80	5	320		571	58
692	12/1965	56	F	White	24.2784	FB	10	40	20	320	5	80	5	10		692	12/1965	57	F	White	25.9507	Standard	5	5	40	160	40	40	10	20		692	1965-12-01	58	F	White	25.1	Standard	5	10	80	160	10	20	5	20		692	58
FB2-099	03/1966	56	M	White	21.8623	FB	20	160	5	40	320	640	80	5		FB2-099	03/1966	57	M	White	22.2643	FC	5	5	10	20	320	320	160	160		FB2-099	1966-03-01	58	M	White	21.64	FB	5	10	5	20	160	160	40	320		FB2-099	58
606	03/1964	58	F	White	32.2584	Standard	40	40	5	20	10	40	20	80		606	03/1964	59	F	White	32.9635	Standard	5	5	5	10	20	40	40	80		606	1964-03-01	60	F	White	32.59	Standard	5	40	5	40	20	20	20	80		606	60
682	03/1964	58	F	White	27.4382	FB	80	320	80	5	40	160	40	5		682	03/1964	59	F	White	23.1291	Standard	5	10	20	80	40	40	80	40		682	1964-03-01	60	F	White	27.04	Standard	5	20	40	160	20	20	20	20		682	60
607	1905-05-17	58	M	White	36.1327	Standard	40	40	80	80	80	160	80	160		607	1964	58	M	White	36.1327	Standard	5	5	80	160	160	320	160	160		FB-047	1964	58	M	White	36.1327	FB	10	20	40	80	80	160	80	160		607	58
FC-048	1905-05-17	58	F	White	39.3645	FC	20	160	80	80	40	160	20	40		FC-048	1964	58	F	White	39.3645	FC	5	5	10	40	80	80	160	160		FC-048	1964	58	F	White	39.3645	FC	5	5	5	40	40	80	80	160		FC-048	58
305	08/1963	59	M	White	31.4635	Standard	20	40	20	160	40	160	80	160		305	08/1963	60	M	White	31.2751	Standard	5	5	40	80	80	160	160	160		305	1963-08-01	61	M	White	30.37	Standard	5	10	5	5	80	80	40	80		305	61
432	11/1963	59	M	White	26.52	Standard	20	40	40	40	10	40	20	320		432	11/1963	60	M	White	26.3319	Standard	5	5	40	20	80	20	160	80		432	1963-11-01	61	M	White	26.51	Standard	5	10	10	10	10	10	20	80		432	61
709	09/1963	59	F	White	35.6682	FC	20	40	20	40	5	10	5	5		709	09/1963	60	F	White	37.5431	Standard	5	5	5	10	80	320	320	320		709	1963-09-01	61	F	White	40.36	Standard	5	40	5	10	80	80	80	1280		709	61
359	07/1962	60	F	White	33.2344	Standard	10	10	5	10	40	80	20	20		359	07/1962	61	F	White	32.245	Standard	5	5	5	20	40	160	20	80		359	1962-07-01	62	F	White	28.94	Standard	5	20	5	5	40	80	20	160		359	62
600	08/1962	60	M	White	34.232	Standard	10	20	5	5	40	160	40	160		600	08/1962	61	M	White	36.9521	Standard	5	5	5	5	160	80	80	80		600	1962-08-01	62	M	White	38.34	Standard	5	40	5	10	40	80	20	80		600	62
352	03/1961	61	M	White	27.1161	Standard	80	80	20	40	80	160	80	80		352	03/1961	62	M	White	27.0235	Standard	5	5	20	40	80	160	80	80		352	1961-03-01	63	M	White	26.44	Standard	20	20	20	80	80	80	40	80		352	63
384	07/1961	61	F	White	27.2854	Standard	10	20	10	640	20	80	5	10		384	07/1961	62	F	White	26.911	Standard	5	10	320	160	320	160	20	40		384	1961-07-01	63	F	White	26.87	Standard	5	20	40	160	20	20	10	20		384	63
403	06/1961	61	F	White	25.8216	Standard	20	40	20	80	10	20	20	40		403	06/1961	62	F	White	27.3992	Standard	5	5	20	80	80	80	20	160		403	1961-06-01	63	F	White	23.12	Standard	20	40	20	40	20	80	40	80		403	63
425	12/1960	61	F	White	39.87	Standard	40	80	40	80	160	320	40	40		425	12/1960	62	F	White	39.9109	Standard	5	5	40	40	160	640	40	320		425	1960-12-01	63	F	White	39.91	Standard	20	80	20	160	160	10	40	160		425	63
578	1961-01-01	61	F	White	39.4931	Standard	20	80	40	320	40	160	40	160		578	10/1962	62	F	White	43.4921	Standard	5	20	80	80	80	320	40	160		578	1962-10-01	63	F	White	45.1	Standard	5	40	40	320	40	80	20	40		578	63
599	11/1959	62	M	White	36.8563	Standard	20	320	5	20	40	160	5	40		599	11/1959	63	M	White	36.3833	Standard	5	5	5	5	40	40	10	80		599	1959-11-01	64	M	White	37.59	Standard	10	40	5	10	20	20	10	80		599	64
FC-044	1905-05-12	63	F	White	30.111	FC	160	320	40	160	320	2560	40	1280		FC-044	1959	63	F	White	30.111	FC	5	5	10	40	20	20	20	20		769	1959	63	F	White	30.111	High Dose	5	20	10	640	20	40	5	80		FC-044	63
86	01/1959	63	M	White	31.352	Standard	160	160	5	10	40	80	20	40		86	01/1959	64	M	White	31.973	Standard	40	20	10	10	160	80	80	80		86	1959-01-01	65	M	White	33.49	High Dose	20	40	5	1280	40	80	40	80		86	65
629	01/1959	63	F	White	22.93	Standard	10	10	20	80	20	160	40	160		629	01/1959	64	F	White	22.7499	Standard	5	5	40	80	80	80	160	160		629	1959-01-01	65	F	White	23.5	High Dose	5	5	10	20	20	40	20	40		629	65
FB2-028	08/1959	63	F	White	25.015	FB	20	80	80	1280	80	320	10	20		FB2-028	08/1959	64	F	White	29.0501	FC	5	5	320	160	160	80	40	20		FB2-028	1959-08-01	65	F	White	30.67	FB	5	40	80	320	80	80	10	40		FB2-028	65
FB2-035	01/1959	63	F	White	25.7325	FB	10	20	20	80	40	80	80	1280		FB2-035	01/1959	64	F	White	25.7325	FC	5	5	20	40	80	40	2560	640		FB2-035	1959-01-01	65	F	White	25.35	FB	20	80	20	80	80	40	320	640		FB2-035	65
306	11/1957	64	F	White	26.9958	Standard	40	80	5	5	80	160	40	80		306	11/1957	65	F	White	27.382	High Dose	5	20	5	10	160	160	160	320		306	1957-11-01	66	F	White	27.17	High Dose	10	20	5	20	40	40	80	80		306	66
654	03/1958	64	F	White	25.9	Standard	10	20	10	20	20	40	20	40		654	03/1958	65	F	White	26.2814	High Dose	5	5	10	20	40	80	20	40		654	1958-03-01	66	F	White	26.07	High Dose	5	10	5	10	20	40	20	80		654	66
312	04/1957	65	F	White	31.8764	High Dose	40	160	5	160	40	320	5	320		312	04/1957	66	F	White	31.8764	High Dose	5	5	20	80	80	320	10	80		312	1957-04-01	67	F	White	32.27	High Dose	10	40	20	20	80	80	10	40		312	67
565	06/1957	65	F	White	20.3519	High Dose	20	160	5	80	160	640	5	20		565	1957-06-01	66	F	White	27.0102	FA	40	40	5	10	320	320	10	40		565	1957-06-01	67	F	White	27.37	FA	40	160	5	320	160	160	10	80		565	67
586	04/1957	65	M	White	30.9061	High Dose	40	80	20	320	160	640	20	80		586	04/1957	66	M	White	30.7737	High Dose	5	40	40	80	320	640	40	640		586	1957-04-01	67	M	White	30.48	High Dose	5	40	20	320	160	160	40	320		586	67
309	08/1956	66	F	White	25.1311	High Dose	20	320	5	1280	20	160	40	160		309	08/1956	67	F	White	25.1311	FA	5	5	320	640	80	160	80	640		309	1956-08-01	68	F	White	25.05	FA	20	80	40	160	40	40	80	160		309	68
379	04/1956	66	F	White	23.532	High Dose	20	80	5	5	10	5	5	5		379	04/1956	67	F	White	23.7984	High Dose	20	40	5	5	10	20	20	40		379	1956-04-01	68	F	White	23.79	High Dose	20	40	5	40	20	20	5	10		379	68
535	04/1956	66	F	White	27.4597	High Dose	40	320	5	320	40	160	5	5		535	04/1956	67	F	White	27.7925	High Dose	10	5	10	40	160	80	40	40		535	1956-04-01	68	F	White	27.61	High Dose	10	40	5	40	40	80	10	40		535	68
595	02/1956	66	M	Black or AA	26.77	High Dose	5	80	10	80	10	160	5	5		595	02/1956	67	M	Black or AA	27.056	FA	5	5	10	160	40	320	5	40		595	1956-02-01	68	M	Black or AA	27.97	FA	5	20	10	160	40	80	5	40		595	68
611	09/1956	66	M	White	21.7472	High Dose	40	80	5	5	80	160	80	640		611	09/1956	67	M	White	21.8459	High Dose	10	40	5	20	320	320	640	320		611	1956-09-01	68	F	White	21.54	High Dose	5	20	5	20	40	40	80	160		611	68
14	01/1955	67	F	White	24.7026	High Dose	5	20	5	40	5	5	5	5		14	01/1955	68	F	White	24.7026	High Dose	5	5	20	20	80	20	10	80		14	1955-01-01	69	F	White	24.71	High Dose	5	5	5	10	10	10	20	80		14	69
380	11/1955	67	M	White	27.5476	High Dose	10	40	5	5	5	20	80	160		380	11/1955	68	M	White	27.0885	High Dose	5	5	5	5	10	20	160	320		380	1955-11-01	69	M	White	27.51	High Dose	5	10	5	80	10	10	40	40		380	69
441	02/1955	67	F	White	22.5768	Standard	10	20	5	20	5	10	40	5120		441	02/1955	68	F	White	21.2827	High Dose	5	5	5	20	10	40	2560	2560		441	1955-02-01	69	F	White	21.62	High Dose	10	20	5	20	5	10	1280	20		441	69
653	05/1955	67	F	White	26.36	Standard	5	20	5	40	20	320	5	320		653	05/1955	68	F	White	26.5567	High Dose	5	5	5	20	160	160	80	160		653	1955-05-01	69	F	White	26.26	High Dose	5	20	5	160	40	80	20	320		653	69
278	02/1955	68	M	White	26.2814	High Dose	5	5	5	5	5	5	5	5		278	02/1955	69	M	White	27.22	FA	5	20	5	5	40	80	5	5		FA2-024	02/1955	70	M	White	35.2608	FA	10	20	5	5	20	20	5	10		278	70
179	06/1954	68	F	White	42.2954	High Dose	80	80	5	160	80	640	20	320		179	06/1954	69	F	White	43.4385	High Dose	5	5	20	80	160	320	20	80		179	1954-06-01	70	F	White	31.97	High Dose	5	5	10	160	160	320	40	160		179	70
270	08/1954	68	M	White	27.1953	High Dose	80	160	20	160	80	320	160	1280		270	08/1954	69	M	White	27.0575	High Dose	40	40	160	160	320	320	640	640		270	1954-08-01	70	M	White	27.05	High Dose	40	80	10	320	160	160	320	320		270	70
323	04/1954	68	F	White	27.3334	High Dose	40	160	5	160	10	20	40	5		323	04/1954	69	F	White	28.0762	High Dose	40	80	20	40	20	80	40	80		323	1954-04-01	70	F	White	29.61	High Dose	40	20	5	10	20	40	40	40		323	70
369	08/1954	68	M	White	23.7313	High Dose	20	40	5	10	320	640	20	5		369	08/1954	69	M	White	24.24	High Dose	5	5	5	5	640	640	40	40		369	1954-08-01	70	M	White	23.75	High Dose	20	40	5	20	160	320	20	40		369	70
582	04/1954	68	F	White	21.6248	High Dose	20	80	5	40	10	160	40	80		582	04/1954	69	F	White	21.7592	High Dose	5	5	10	40	40	160	40	160		582	1954-04-01	70	F	White	22.079	High Dose	5	10	5	80	20	40	40	160		582	70
589	03/1954	68	F	White	34.1733	High Dose	20	20	5	10	20	80	5	20		589	03/1954	69	F	White	32.7223	High Dose	5	5	5	10	80	80	10	40		589	1954-03-01	70	F	White	32.29	High Dose	5	5	5	5	40	80	5	10		589	70
632	05/1954	68	F	White	33.2133	High Dose	40	80	5	20	20	320	20	160		632	05/1954	69	F	White	35.2273	High Dose	5	5	5	20	80	160	40	160		632	1954-05-01	70	F	White	35.22	High Dose	20	80	5	160	40	160	20	160		632	70
295	04/1953	69	F	White	23.6308	High Dose	40	160	5	20	10	80	20	5120		295	04/1953	70	F	White	22.3432	High Dose	10	5	5	20	80	80	5120	1280		295	1953-04-01	71	F	White	22.67	High Dose	20	80	10	160	20	20	640	640		295	71
313	02/1953	69	M	White	37.2918	High Dose	20	80	10	160	20	80	10	80		313	02/1953	70	M	White	35.7399	High Dose	5	5	40	20	40	40	80	40		313	1953-02-01	71	M	White	35.59	High Dose	10	80	10	20	20	20	20	40		313	71
566	10/1953	69	M	White	28.153	High Dose	5	10	10	20	160	320	160	320		566	1953-10-01	70	M	White	28.153	FA	5	5	10	20	320	320	320	320		566	1953-10-01	71	M	White	28.08	FA	5	5	40	40	160	160	160	160		566	71
588	05/1953	69	F	White	27.9688	High Dose	160	1280	160	640	80	320	20	40		588	05/1953	70	F	White	26.5625	High Dose	20	20	320	320	320	160	40	80		588	1953-05-01	71	F	White	27.1	High Dose	10	20	40	640	40	80	10	80		588	71
652	07/1953	69	F	White	30.18	High Dose	80	640	5	640	40	160	10	5		652	07/1953	70	F	White	29.8388	High Dose	20	40	160	80	320	160	80	320		652	1953-07-01	71	F	White	29.26	High Dose	10	20	5	80	40	40	20	160		652	71
77	08/1952	70	F	White	28.2099	High Dose	20	40	5	5	20	40	10	80		77	08/1952	71	F	White	28.0582	High Dose	5	5	5	5	40	80	40	1280		77	1952-08-01	72	F	White	28.81	High Dose	5	10	5	40	20	20	20	160		77	72
126	02/1952	70	M	White	27.696	High Dose	20	80	10	80	20	320	20	80		126	02/1952	71	M	White	28.371	High Dose	5	20	10	80	80	320	40	80		126	1952-02-01	72	M	White	25.89	High Dose	10	20	5	1280	80	80	20	40		126	72
196	10/1952	70	M	Hispanic or Latino	31.2153	High Dose	10	20	10	40	10	40	40	80		196	10/1952	71	M	White	31.2153	FA	5	5	20	40	20	40	80	80		196	1952-10-01	72	M	Hispanic or Latino	31.21	FA	5	5	5	10	20	20	40	40		196	72
296	09/1952	70	M	White	20.4783	High Dose	10	20	5	10	10	40	20	40		296	09/1952	71	M	White	20.6009	High Dose	10	5	5	5	40	40	80	80		296	1952-09-01	72	M	White	20.34	High Dose	5	10	5	5	10	80	20	40		296	72
334	11/1951	70	M	White	30.6435	High Dose	80	160	5	40	40	80	80	80		334	11/1951	71	M	White	26.867	High Dose	40	80	10	80	80	160	80	160		334	1951-11-01	72	M	White	28.41	High Dose	80	160	10	80	80	80	80	80		334	72
335	12/1951	70	F	White	30.8638	High Dose	40	80	5	40	10	40	20	40		335	12/1951	71	F	White	28.3069	High Dose	5	5	5	20	40	80	40	40		335	1951-12-01	72	F	White	30.25	High Dose	5	40	20	160	40	80	20	40		335	72
476	05/1952	70	M	White	26.2679	High Dose	5	10	5	20	160	320	5	5		476	05/1952	71	M	White	25.3288	High Dose	5	5	5	5	320	320	40	40		476	1952-05-01	72	M	White	23.99	High Dose	5	5	5	40	160	160	20	20		476	72
568	04/1952	70	F	White	20.1286	High Dose	40	80	5	5	40	80	10	40		568	04/1952	71	F	White	20.8001	High Dose	40	5	40	80	320	160	80	40		568	1952-04-01	72	F	White	20.8	High Dose	20	40	20	20	40	40	10	20		568	72
744	01/1952	70	M	White	29.32	Standard	5	320	5	5120	5	5	5	1280		744	01/1952	71	M	White	29.4974	High Dose	5	5	5	5	5	5	5	5		744	1952-01-01	72	M	White	22.97	High Dose	5	80	320	160	5	5	160	160		744	72
276	06/1951	71	F	White	30.8596	High Dose	10	20	40	80	20	160	20	80		276	06/1951	72	F	White	30.0156	High Dose	5	5	40	40	80	80	80	80		276	1951-06-01	73	F	White	29.5	High Dose	5	80	5	20	40	40	40	80		276	73
83	10/1950	72	F	White	25.8216	High Dose	5	10	5	20	5	5	5	5		83	10/1950	73	F	White	23.1289	High Dose	5	5	5	5	20	20	40	40		83	1950-10-01	74	F	White	22.43	High Dose	5	10	5	40	10	20	20	80		83	74
147	02/1950	72	M	White	20.3318	High Dose	40	40	5	5	80	160	320	320		147	02/1950	73	M	White	20.3318	High Dose	5	5	5	5	160	160	320	320		147	1950-02-01	74	M	White	19.73	High Dose	5	5	5	5	80	80	160	160		147	74
151	07/1950	72	F	White	26.9067	Standard	20	20	5	5	5	5	5	5		151	07/1950	73	F	White	26.9067	FC	5	640	5	40	5	160	5	20		151	1950-07-01	74	F	White	28.46	FC	5	5	5	10	5	5	5	5		151	74
648	02/1950	72	F	White	21.7976	High Dose	10	40	5	80	40	160	10	640		648	02/1950	73	F	White	21.7976	High Dose	5	5	20	20	160	320	40	80		648	1950-02-01	74	F	White	22.55	High Dose	5	5	5	10	80	80	40	40		648	74
188	03/1949	73	F	White	22.546	High Dose	20	40	80	2560	40	1280	40	1280		188	03/1949	74	F	White	22.9854	FA	5	5	320	320	160	320	80	160		188	1949-03-01	75	F	White	21.15	FA	5	20	80	160	80	160	40	320		188	75
567	12/1948	73	M	White	34.3697	High Dose	20	20	5	10	10	20	40	80		567	12/1948	74	M	White	34.352	High Dose	5	5	5	5	80	80	160	80		567	1948-12-01	75	M	White	24.14	High Dose	5	10	5	10	20	20	40	40		567	75
618	03/1949	73	M	White	27.6662	High Dose	5	10	5	5	80	160	80	160		618	03/1949	74	M	White	24.5178	High Dose	5	10	5	5	160	160	320	160		618	1949-03-01	75	M	White	24.21	High Dose	5	40	5	320	80	160	80	320		618	75
135	07/1948	74	M	White	23.5352	High Dose	20	20	5	40	20	80	20	40		135	07/1948	75	M	White	23.9836	High Dose	5	5	40	20	80	40	80	160		135	1948-07-01	76	M	White	24.82	High Dose	10	10	5	10	10	20	20	160		135	76
146	11/1948	74	M	White	26.6879	Standard	80	160	10	80	80	640	20	320		146	11/1948	75	M	White	27.7575	FA	20	40	40	40	320	320	40	80		146	1948-11-01	76	M	White	27.48	FA	20	160	40	160	80	160	20	80		146	76
177	07/1948	74	M	White	22.3846	High Dose	40	40	5	40	20	40	20	80		177	07/1948	75	M	White	22.6539	High Dose	5	5	5	5	160	5	5	5		177	1948-07-01	76	M	White	21.84	High Dose	5	5	10	10	20	20	80	40		177	76
308	11/1947	74	M	White	27.5319	High Dose	5	20	5	10	160	20	10	20		308	11/1947	75	M	White	27.5319	High Dose	5	5	5	5	320	640	40	40		308	1947-11-01	76	M	White	27.53	High Dose	5	5	5	5	160	160	10	10		308	76
326	12/1947	74	M	White	22.5953	High Dose	10	10	160	160	20	40	5	5		326	12/1947	75	M	White	23.9119	FA	5	5	80	160	80	80	10	20		326	1947-12-01	76	M	White	22.41	FA	5	10	10	10	20	20	10	10		326	76
368	08/1948	74	F	White	21.6092	Standard	5	5	5	10	10	160	5	5		368	08/1948	75	F	White	21.8185	High Dose	5	5	5	10	40	160	5	10		368	1948-08-01	76	F	White	21.37	High Dose	5	20	5	80	20	20	10	20		368	76
273	02/1947	75	M	White	26.6358	High Dose	5	10	5	40	10	20	20	40		273	02/1947	76	M	White	26.8615	High Dose	5	5	10	40	20	40	40	80		273	1947-02-01	77	M	White	27.19	High Dose	5	5	10	80	20	40	40	160		273	77
274	04/1947	75	F	White	24.334	High Dose	5	20	5	10	5	10	5	10		274	04/1947	76	F	White	24.334	High Dose	5	5	5	5	40	20	10	20		274	1947-04-01	77	F	White	24.33	High Dose	5	10	5	5	10	10	10	20		274	77
285	01/1947	75	F	White	26.2866	High Dose	20	40	5	5	80	160	40	160		285	01/1947	76	F	White	26.2091	FA	5	5	5	5	160	160	40	80		285	1947-01-01	77	F	White	25.1	FA	10	320	10	80	80	80	80	80		285	77
353	08/1947	75	M	White	25.1098	High Dose	20	40	5	160	5	20	20	40		353	08/1947	76	M	White	24.9817	High Dose	5	5	40	80	80	5	5	40		353	1947-08-01	77	M	White	25.13	High Dose	5	5	5	40	5	5	20	20		353	77
381	09/1947	75	F	White	35.4336	High Dose	10	40	5	160	10	40	5	5		381	09/1947	76	F	White	35.4247	High Dose	5	5	10	20	80	40	10	40		381	1947-09-01	77	F	White	34.75	High Dose	5	20	10	80	20	40	5	320		381	77
593	10/1947	75	F	White	24.7961	High Dose	20	40	5	10	320	640	5	20		593	10/1947	76	F	White	24.6437	High Dose	20	5	5	10	40	640	20	20		593	1947-10-01	77	F	White	24.51	High Dose	5	5	10	5	320	320	10	10		593	77
594	11/1946	75	M	White	26.9388	High Dose	40	80	5	40	5	5	10	20		594	11/1946	76	M	White	26.658	High Dose	5	40	10	20	320	40	5	80		594	1946-11-01	77	M	White	26.12	High Dose	20	40	10	160	20	20	20	40		594	77
619	03/1947	75	F	White	26.5432	High Dose	5	20	10	80	20	40	80	160		619	03/1947	76	F	White	25.8658	FA	5	5	20	20	40	160	80	160		619	1947-03-01	77	F	White	25.92	FA	5	10	5	80	20	40	40	80		619	77
638	05/1947	75	F	White	33.284	High Dose	40	40	10	40	160	320	20	40		638	05/1947	76	F	White	32.6142	High Dose	5	5	20	40	320	320	40	40		638	1947-05-01	77	F	White	31.68	High Dose	5	5	5	20	20	80	10	10		638	77
639	06/1947	75	M	White	24.639	High Dose	20	40	5	40	40	80	40	40		639	06/1947	76	M	White	25.8113	High Dose	5	5	5	20	40	80	40	40		639	1947-06-01	77	M	White	25.81	High Dose	5	40	5	20	40	20	20	40		639	77
649	10/1947	75	M	White	22.9418	High Dose	20	20	5	40	160	160	160	5		649	10/1947	76	M	White	22.9429	High Dose	5	10	10	320	160	320	640	640		649	1947-10-01	77	M	White	27.59	High Dose	5	20	20	320	80	80	160	160		649	77
141	04/1946	76	F	White	26.6252	High Dose	40	320	40	640	20	320	20	640		141	04/1946	77	F	White	27.0016	High Dose	5	20	80	40	80	80	160	80		141	1946-04-01	78	F	White	25.2	High Dose	5	10	80	1280	40	40	40	40		141	78
615	10/1946	76	M	White	24.1389	High Dose	20	40	20	40	20	40	20	40		615	10/1946	77	M	White	24.5432	FA	5	20	20	80	40	80	40	40		615	1946-10-01	78	M	White	24.42	FA	10	20	20	40	20	40	20	20		615	78
640	12/1945	76	F	White	32.7722	High Dose	5	5	10	20	5	5	5	80		640	12/1945	77	F	White	32.5157	High Dose	5	5	20	20	10	40	80	160		640	1945-12-01	78	F	White	31.79	High Dose	5	5	10	160	5	10	20	80		640	78
641	08/1946	76	F	White	29.2622	High Dose	10	40	10	40	160	640	80	1280		641	08/1946	77	F	White	29.0323	FA	5	5	10	40	320	640	320	640		641	1946-08-01	78	F	White	29.03	FA	5	80	20	80	10	160	20	320		641	78
642	07/1946	76	M	White	31.9316	High Dose	10	40	5	80	10	160	20	160		642	07/1946	77	M	White	30.6689	FA	5	5	5	40	40	40	40	80		642	1946-07-01	78	M	White	31.64	FA	5	5	5	40	160	10	160	20		642	78
FB-117	1905-04-30	76	M	Black or AA	28.06	FB	80	40	5	5	640	640	5	5		687	1947	76	M	Black or AA	28.06	Standard	5	5	5	20	1280	1280	5	20		FB-117	1947	76	M	Black or AA	28.06	FB	20	80	5	80	640	320	40	320		FB-117	76
275	02/1944	78	F	White	41.1555	High Dose	10	40	5	80	160	640	5	80		275	02/1944	79	F	White	41.6323	High Dose	10	40	10	20	640	640	40	40		275	1944-02-01	80	F	White	41.27	High Dose	10	160	5	160	160	160	20	80		275	80
569	06/1944	78	F	White	25.639	High Dose	10	20	5	5	5	10	10	20		569	1944-06-01	79	F	White	24.4492	High Dose	5	5	5	10	80	40	20	20		569	1944-06-01	80	F	White	24.38	High Dose	5	5	5	10	10	20	10	10		569	80
169	07/1943	79	M	White	22.9138	High Dose	20	20	5	10	20	40	20	20		169	07/1943	80	M	White	22.9138	High Dose	5	5	10	5	80	40	40	40		169	1943-07-01	81	M	White	24.3	High Dose	5	10	5	10	40	40	20	20		169	81
362	11/1943	79	M	White	27.8	High Dose	10	10	20	40	40	20	40	40		362	11/1943	80	M	White	27.5078	High Dose	5	5	20	40	10	20	40	40		362	1943-11-01	81	M	White	27.2	High Dose	5	10	5	80	10	20	40	40		362	81
FB-118	1905-04-27	79	M	Black or AA	26.6	FB	20	20	10	10	1280	640	1280	1280		FC-082	1944	79	M	Black or AA	26.6	FC	5	40	20	10	640	640	640	640		FB-118	1944	79	M	Black or AA	26.6	FB	20	80	10	640	320	320	320	640		FB-118	79
651	03/1942	80	F	White	20.9266	High Dose	320	640	5	160	40	80	160	160		651	03/1942	81	F	White	21.7646	FA	5	10	80	80	160	160	320	320		651	1942-03-01	82	F	White	23.44	FA	5	80	10	40	20	40	80	160		651	82
644	08/1941	81	F	White	21.6349	High Dose	20	20	5	5	5	5	80	5		644	08/1941	82	F	White	21.3927	High Dose	5	5	5	5	20	80	5	5		644	1941-08-01	83	F	White	21.79	High Dose	5	5	5	40	5	5	40	80		644	83
587	12/1937	84	F	White	24.3046	High Dose	40	320	5	10	20	320	80	640		587	12/1937	85	F	White	22.7615	High Dose	5	40	5	10	80	160	160	320		587	1937-12-01	86	F	White	23.62	High Dose	10	80	20	640	20	40	80	160		587	86
643	03/1938	84	M	White	32.4235	High Dose	40	40	10	10	5	5	20	20		643	03/1938	85	M	White	30.9368	High Dose	5	5	10	10	10	40	40	40		643	1938-03-01	86	M	White	31	High Dose	5	5	5	20	5	5	20	40		643	86
614	07/1937	85	F	White	24.3582	High Dose	5	5	5	10	10	5	10	5		614	07/1937	86	F	White	24.0178	High Dose	5	5	5	5	20	40	10	20		614	1937-07-01	87	F	White	23.82	High Dose	5	5	5	10	5	10	5	10		614	87
455	11/1934	87	F	White	22.414	High Dose	40	160	80	2560	80	1280	80	320		455	11/1934	88	F	White	22.4792	High Dose	40	80	1280	1280	320	640	320	320		455	1934-11-01	89	F	White	23.13	High Dose	20	40	640	1280	80	80	80	320		455	89
[truncated: 57 more columns]
