# Supplementary material for: Assessment of hemagglutinin-inhibition activity following influenza vaccination during the 2022–2023, 2023–2024, and 2024–2025 seasons
Source: PLoS One. 2026 Apr 16;21(4):e0347314. doi: 10.1371/journal.pone.0347314 (PMC13086323; doi:10.1371/journal.pone.0347314)
Supplement: S8 Table — (XLSX) [file pone.0347314.s008.xlsx]

## Sheet: Fig_9_A_2022_2023
S8 Table. Source data for Fig 9.
				H1N1								H3N2														IBV
				CA/09		BR/18		GD/19		VC/19*		HK/14		SG/16		KS/17		SA/19		HK/19		TS/20		DR/21*		PH/13		CO/17		WA/19		AS/21*
Cohort_ID	Birth_year	ID	Vax_type	Day_0	Day_28	Day_0	Day_28	Day_0	Day_28	Day_0	Day_28	Day_0	Day_28	Day_0	Day_28	Day_0	Day_28	Day_0	Day_28	Day_0	Day_28	Day_0	Day_28	Day_0	Day_28	Day_0	Day_28	Day_0	Day_28	Day_0	Day_28	Day_0	Day_28
UGA7	2011	FC1-021C	Flucelvax	160	320	80	160	80	160	40	160	160	640	80	320	40	320	320	640	160	1280	160	640	5	320	80	320	40	40	40	80	20	40
UGA7	2011	FC1-045C	Flucelvax	320	1280	320	320	80	80	160	320	1280	1280	320	640	320	640	1280	2560	640	1280	640	640	80	160	160	320	640	640	320	640	80	320
UGA7	2008	FC1-022C	Flucelvax	320	320	160	160	40	40	80	160	320	320	160	160	80	160	640	640	320	320	320	320	80	80	640	1280	320	320	160	160	10	5
UGA7	2008	FC1-023C	Flucelvax	160	160	80	80	40	80	40	80	160	80	40	40	5	5	320	160	80	80	160	80	5	5	160	320	5	5	10	5	5	5
UGA7	2008	FM2-130C	FluMist	1280	640	640	640	80	80	320	160	640	640	640	640	1280	1280	640	640	160	160	640	640	320	640	2560	2560	1280	1280	320	320	1280	640
UGA7	2008	FM2-141C	FluMist	1280	1280	640	640	320	320	320	640	80	80	40	40	80	160	80	80	20	20	40	20	5	5	5	40	5	5	5	5	5	5
UGA7	2007	FM2-125C	FluMist	640	320	320	320	80	80	160	160	1280	640	320	320	640	640	640	640	320	320	640	640	5	5	80	80	160	80	160	80	40	40
UGA7	2006	FM2-140C	FluMist	160	160	160	160	80	80	40	40	10	10	5	5	5	10	10	10	5	5	5	5	5	5	40	40	5	10	5	5	5	5
UGA7	2005	FM2-124C	FluMist	320	160	160	160	80	80	80	80	160	80	40	40	40	5	320	320	80	40	40	20	5	5	640	320	640	640	640	320	640	320
UGA7	2012	254C	Fluzone SD	10	40	5	20	5	5	5	20	160	160	80	80	40	80	320	320	80	160	80	160	20	80	80	80	160	160	80	160	80	80
UGA7	2011	207C	Fluzone SD	640	320	640	320	160	160	80	80	320	640	160	320	320	640	640	1280	320	320	320	640	10	320	20	80	20	40	20	40	5	10
UGA7	2011	212C	Fluzone SD	320	320	160	160	40	40	80	80	320	320	160	160	160	320	640	640	160	160	320	320	10	40	40	40	20	20	10	10	5	5
UGA7	2011	230C	Fluzone SD	320	320	160	320	80	160	80	160	160	320	160	320	160	320	320	640	160	160	160	320	40	160	20	160	10	20	20	40	20	40
UGA7	2011	256C	Fluzone SD	160	10240	80	2560	20	320	40	2560	40	320	20	160	40	320	40	160	10	80	10	80	5	80	20	320	5	40	5	40	5	20
UGA7	2010	206C	Fluzone SD	160	160	80	80	5	5	80	80	640	640	320	320	160	160	1280	640	640	320	80	80	5	20	80	80	40	40	40	40	20	40
UGA7	2010	235C	Fluzone SD	80	640	5	80	5	10	5	80	320	320	160	160	160	160	320	640	320	160	160	160	5	40	80	320	5	40	5	40	5	5
UGA7	2009	253C	Fluzone SD	320	320	320	160	80	80	160	160	1280	1280	640	640	640	640	1280	2560	640	640	1280	640	320	160	5	80	5	40	5	40	5	20
UGA7	2008	205C	Fluzone SD	640	640	320	320	80	160	160	160	160	320	80	80	80	160	160	160	40	80	80	80	20	40	20	40	80	80	40	40	10	20
UGA7	2009	229C	Fluzone SD	40	160	40	80	5	20	20	80	40	640	40	320	320	1280	80	640	40	320	40	640	10	320	40	1280	160	320	160	320	20	640
UGA7	2009	255C	Fluzone SD	1280	640	640	320	160	160	160	320	640	320	320	160	320	160	1280	640	320	160	160	160	5	5	80	80	320	320	160	160	80	80
UGA7	2008	209C	Fluzone SD	320	160	320	160	80	80	80	80	320	640	320	320	40	320	640	640	160	320	320	640	20	320	160	320	40	80	40	40	10	10
UGA7	2007	198C	Fluzone SD	320	320	160	160	40	80	80	160	320	320	160	160	160	320	640	640	160	320	320	320	80	160	80	320	80	80	80	80	10	10
UGA7	2007	200C	Fluzone SD	40	40	5	5	5	5	20	20	80	40	40	20	160	80	320	160	80	40	80	80	40	40	20	80	5	5	40	40	5	5
UGA7	2007	208C	Fluzone SD	640	640	320	320	160	160	320	320	2560	2560	2560	2560	640	640	2560	2560	1280	1280	1280	2560	320	320	320	320	1280	1280	320	320	80	80
UGA7	2006	118C	Fluzone SD	640	640	320	320	160	160	80	160	160	160	160	80	160	160	320	320	160	160	160	80	40	40	40	40	160	80	160	160	20	20
UGA7	2006	125C	Fluzone SD	40	80	40	80	10	10	5	20	320	320	160	160	160	640	320	1280	160	320	160	320	10	640	40	160	40	40	20	40	5	40
UGA7	2006	133C	Fluzone SD	640	1280	320	160	80	40	80	160	640	640	320	320	320	320	640	640	160	320	320	160	320	80	160	1280	160	640	160	1280	160	320
UGA7	2006	144C	Fluzone SD	320	320	160	160	40	40	80	80	640	640	640	320	320	320	640	640	320	160	320	160	80	80	160	160	160	160	160	160	20	20
UGA7	2006	175C	Fluzone SD	320	320	160	160	40	40	40	80	1280	1280	640	640	160	160	2560	2560	640	320	320	320	80	80	80	160	80	80	80	80	10	20
UGA7	2006	199C	Fluzone SD	640	320	320	160	80	80	160	160	160	80	80	40	10	20	320	160	80	80	80	40	5	20	80	80	320	320	320	320	80	80
UGA7	2006	202C	Fluzone SD	320	320	160	160	80	40	40	80	160	160	80	80	80	160	640	320	80	80	160	80	20	20	160	320	320	320	320	320	160	160
UGA7	2006	232C	Fluzone SD	320	640	320	320	80	80	80	160	160	640	80	320	160	640	320	640	80	320	160	640	40	320	160	640	160	160	160	160	40	160
UGA7	2005	020C	Fluzone SD	160	160	160	160	40	80	80	80	640	1280	320	320	320	640	1280	1280	80	160	320	320	20	80	160	320	160	160	160	160	80	80
UGA7	2005	061C	Fluzone SD	160	160	80	160	20	40	40	80	160	320	80	160	40	160	320	640	160	160	160	160	20	80	80	160	80	160	80	160	40	80
UGA7	2005	130C	Fluzone SD	160	320	160	160	80	80	80	80	320	320	80	160	80	160	640	640	160	320	320	320	10	40	10	40	5	5	20	20	5	20
UGA7	2005	134C	Fluzone SD	320	640	160	320	20	160	80	80	640	640	80	320	80	320	320	1280	160	320	160	320	10	160	80	320	160	160	160	160	20	160
UGA7	2004	FB2-119	FluBlok	40	2560	40	1280	20	320	5	640			640	640	320	320	640	640	320	320	40	160	80	320	80	640	5	5	5	20	5	40
UGA7	2003	FB2-105	FluBlok	320	640	160	320	20	40	80	160	640	2560	320	1280	80	1280	1280	2560	320	640	160	1280	20	320	160	2560	40	160	20	80	40	640
UGA7	2002	FB2-058	FluBlok	160	1280	160	320	20	160	80	640	80	5120	40	2560	80	5120	160	5120	40	2560	160	5120	40	2560	640	80	1280	1280	640	640	640	640
UGA7	2002	FB2-116	FluBlok	5	640	5	320	5	40	5	320	80	160	40	80	5	320	160	640	10	160	20	320	5	640	20	2560	160	2560	80	640	40	1280
UGA7	2002	FB2-120	FluBlok	80	2560	80	1280	40	320	20	640			160	640	40	1280	320	640	10	640	20	1280	5	5120	40	640	40	160	20	160	80	160
UGA7	1998	FB2-052	FluBlok	160	160	80	80	20	40	80	80	160	320	80	160	80	320	320	640	160	320	320	320	40	160	40	40	40	40	40	40	10	5
UGA7	1997	FB2-030	FluBlok	640	640	320	2560	80	160	80	160	160	320	80	160	40	160	320	1280	640	320	320	320	40	160	20	40	5	40	40	40	5	5
UGA7	1997	FB2-036	FluBlok	320	160	160	160	40	40	80	80	80	320	40	80	80	320	160	320	80	160	160	160	20	80	160	320	20	40	40	80	10	5
UGA7	1994	FB2-091	FluBlok	160	640	320	320	80	160	80	80	80	160	40	80	40	160	160	320	80	160	80	160	10	80	320	640	80	80	20	20	5	5
UGA7	1993	FB2-085	FluBlok	160	160	80	80	10	5	80	80	80	160	40	80	40	160	160	320	40	80	80	160	20	80	80	80	5	5	5	5	5	5
UGA7	1992	FB2-097	FluBlok	160	640	80	320	5	5	80	320	640	640	320	640	5	5	1280	1280	640	640	1280	1280	5	5	80	160	5	5	5	5	5	5
UGA7	1991	FB2-055	FluBlok	1280	640	320	320	20	20	320	320	20	80	5	20	5	80	160	320	320	320	80	160	10	80	160	320	40	20	20	20	5	5
UGA7	1990	FB2-092	FluBlok	20	160	5	80	5	20	20	80	80	1280	40	320	10	160	160	1280	20	40	80	640	20	640	20	160	5	40	5	80	5	40
UGA7	1988	FB2-042	FluBlok	320	320	320	160	20	20	40	80	5	5	5	5	20	5	80	160	640	640	160	160	80	160	20	5	5	5	5	5	5	5
UGA7	1988	FB2-112	FluBlok	80	1280	40	320	20	160	5	160	20	160	20	80	20	160	80	160	20	80	40	160	5	80	80	640	20	40	5	20	5	20
UGA7	2000	FC1-032	Flucelvax	5	20	5	40	5	5	10	160	5	5	5	5	10	40	40	80	40	80	40	40	5	10	20	640	5	40	5	5	5	40
UGA7	1998	FC1-031	Flucelvax	640	640	160	160	20	20	80	160	320	640	160	320	40	320	640	1280	320	320	640	640	80	320	10	80	80	160	20	160	10	80
UGA7	1997	FC1-010	Flucelvax	160	320	80	160	40	40	20	40	40	20	10	5	5	5	160	160	160	80	160	80	5	5	10	5	5	5	10	5	5	5
UGA7	1997	FC1-036	Flucelvax	10	320	5	20	5	80	5	160	5	5	5	5	5	5	20	5	10	5	20	40	10	40	5	5	5	5	5	5	5	5
UGA7	1996	FC1-003	Flucelvax	320	320	320	160	160	80	320	160	640	640	320	160	320	320	10240	640	320	160	640	640	5	20	640	1280	320	320	80	160	10	40
UGA7	1996	FC1-012	Flucelvax	640	640	320	320	160	160	320	320	160	640	80	320	80	320	640	640	320	320	320	320	40	160	20	80	40	40	80	40	20	5
UGA7	1995	FC1-019	Flucelvax	160	160	80	80	10	20	80	160	160	160	80	80	80	160	320	640	160	160	160	320	20	40	160	320	40	20	10	5	20	5
UGA7	1995	FC1-025	Flucelvax	40	320	40	160	10	40	20	160	80	160	20	40	40	80	160	160	40	80	20	40	5	20	20	80	10	20	10	20	5	40
UGA7	1994	FC1-013	Flucelvax	80	640	40	320	10	160	20	320	20	80	10	20	20	160	160	320	40	80	80	320	40	320	160	320	20	40	10	40	20	20
UGA7	1992	FC1-028	Flucelvax	10	2560	5	640	5	160	5	640	20	160	10	80	10	40	40	160	40	80	40	160	5	40	5	640	5	20	10	20	10	40
UGA7	1992	FC1-014	Flucelvax	160	320	80	160	40	40	40	40	40	80	5	20	20	40	160	160	40	80	80	160	5	40	80	160	80	80	40	80	5	5
UGA7	1992	FC1-037	Flucelvax	80	80	5	20	5	5	5	40	160	320	40	160	40	80	320	640	160	320	80	320	40	160	80	320	80	160	80	320	20	160
UGA7	1991	FC1-005	Flucelvax	160	320	80	160	20	80	20	80	5	80	5	20	5	80	5	80	10	40	5	80	5	40	320	640	20	40	20	40	10	40
UGA7	1991	FC1-009	Flucelvax	40	160	20	40	5	5	20	80	160	160	80	160	5	5	1280	640	640	640	640	320	5	10	320	320	80	160	80	160	20	40
UGA7	1991	FC1-026	Flucelvax	320	320	160	160	80	80	80	80	160	160	80	80	20	80	320	320	160	160	320	320	20	40	160	640	320	320	160	320	80	160
UGA7	1989	FC1-006	Flucelvax	2560	1280	1280	640	10	5	320	640	160	80	80	40	640	5	320	320	1280	640	320	320	80	160	640	160	80	5	80	10	160	5
UGA7	1990	FC1-030	Flucelvax	160	320	160	160	5	80	40	160	80	80	40	40	5	5	160	160	80	5	5	5	5	10	80	160	5	5	20	80	80	320
UGA7	1989	FC1-004	Flucelvax	80	80	80	80	40	20	20	20	80	40	20	20	40	80	640	640	320	320	320	320	80	160	160	160	5	10	10	10	5	20
UGA7	1988	FC1-018	Flucelvax	80	80	80	80	20	20	20	40	160	160	80	80	320	320	320	320	160	160	80	160	40	40	320	640	80	40	20	20	10	10
UGA7	2004	FM2-131	FluMist	320	640	320	320	80	80	80	160	1280	1280	640	640	320	640	640	640	320	160	320	320	320	160	160	160	160	160	40	40	40	40
UGA7	2003	FM2-115	FluMist	320	320	160	160	80	80	80	80	640	320	160	160	80	80	640	320	320	160	320	320	5	5	80	160	160	160	160	160	20	40
UGA7	2003	FM2-117	FluMist	160	80	80	40	20	20	40	40	640	320	160	160	1280	640	640	640	640	640	640	320	160	80	20	40	80	40	80	80	80	80
UGA7	2002	FM2-107C	FluMist	10	10	5	5	5	5	5	5	2560	1280	640	640	640	640	2560	2560	640	640	640	640	320	160	160	160	160	160	160	160	320	160
UGA7	2002	FM2-123	FluMist	640	160	320	160	40	80	80	80	160	640	40	160	80	80	160	640	80	160	80	320	10	20	80	640	40	160	80	160	160	80
UGA7	2001	FM2-121	FluMist	160	80	5	5	5	5	5	5	320	160	80	80	80	40	320	320	160	80	320	160	5	5	80	80	160	160	160	160	5	5
UGA7	1999	FM2-110	FluMist	160	80	80	40	10	10	20	20	320	320	160	160	40	40	640	640	640	320	640	640	20	10	80	80	40	40	80	40	10	5
UGA7	1998	FM2-112	FluMist	80	80	40	40	20	20	20	20	320	320	160	80	40	20	640	320	320	160	160	80	20	10	40	40	40	20	40	40	20	20
UGA7	1998	FM2-139	FluMist	640	640	320	320	80	80	80	80	160	80	40	40	20	20	320	160	320	160	640	640	20	10	160	160	640	320	640	320	80	80
UGA7	1996	FM2-103	FluMist	160	160	160	80	40	40	80	40	640	320	160	320	80	80	1280	640	640	320	640	640	40	40	80	160	160	160	80	160	10	20
UGA7	1996	FM2-142	FluMist	10	20	5	5	5	5	5	5	40	80	20	20	10	10	80	80	40	40	40	80	5	5	5	5	5	5	5	5	5	5
UGA7	1995	FM2-122	FluMist	80	80	40	20	10	10	20	20	10	10	5	5	10	5	20	20	40	20	40	20	5	5	160	160	80	40	40	5	5	5
UGA7	1995	FM2-127	FluMist	320	160	160	80	40	40	40	80	640	320	320	160	640	320	640	640	320	160	640	320	80	40	20	10	40	20	20	5	20	5
UGA7	1994	FM2-135	FluMist	320	640	320	160	40	40	80	80	160	160	80	80	80	80	320	320	160	160	160	160	20	20	320	640	80	80	80	40	10	5
UGA7	1992	FM2-126	FluMist	320	320	160	160	40	40	80	80	160	160	80	80	80	80	160	160	320	160	160	160	5	5	320	320	40	40	20	10	20	10
UGA7	1993	FM2-136	FluMist	160	160	160	80	5	5	160	80	160	160	40	5	5	5	160	80	80	20	80	40	20	10	320	320	40	40	10	5	5	5
UGA7	1993	FM2-137	FluMist	80	80	80	80	5	20	20	20	80	80	20	20	10	5	160	160	320	160	80	80	10	10	320	320	40	40	80	40	5	5
UGA7	1992	FM2-113	FluMist	80	80	80	80	20	40	10	20	10	10	10	5	5	5	20	20	20	20	10	5	5	5	40	40	5	5	5	5	5	5
UGA7	1991	FM2-116	FluMist	80	160	40	80	5	5	20	40	640	20	160	5	320	5	640	80	160	80	320	80	5	20	20	320	40	5	40	5	40	5
UGA7	1989	FM2-120	FluMist	160	160	160	80	5	5	160	160	160	160	80	80	20	5	320	320	320	320	320	320	5	5	320	320	160	80	160	80	20	20
UGA7	1989	FM2-138	FluMist	160	80	80	80	20	40	20	20	320	320	160	160	160	160	320	320	320	320	320	320	40	20	320	320	10	5	20	10	5	5
UGA7	1988	FM2-106	FluMist	320	320	320	160	80	80	320	160	80	40	40	5	40	5	80	80	80	80	80	20	40	10	40	80	40	20	20	5	5	5
UGA7	2004	634	Fluzone SD	320	640	320	320	80	5	80	160	320	1280	160	320	160	1280	320	1280	160	1280	160	640	5	320	80	320	160	1280	160	2560	40	1280
UGA7	2004	045C	Fluzone SD	320	320	640	320	160	160	80	80	1280	1280	640	640	20	20	2560	2560	640	320	640	320	5	10	80	160	5	20	20	20	10	5
UGA7	2003	559	Fluzone SD	320	320	320	320	80	80	40	80	640	2560	1280	2560	80	320	1280	2560	320	640	320	1280	40	320	5	20	20	40	10	40	5	20
UGA7	2003	561	Fluzone SD	640	640	320	320	160	160	160	320	640	2560	320	1280	160	1280	1280	1280	160	1280	320	1280	40	640	160	640	80	320	160	320	80	320
UGA7	2003	591	Fluzone SD	320	640	160	320	80	160	80	320	1280	1280	640	320	160	320	320	1280	640	640	320	320	80	160	80	640	320	1280	160	640	80	640
UGA7	2001	556	Fluzone SD	160	160	80	80	20	40	40	80	640	1280	320	640	160	640	320	640	320	320	160	640	10	160	80	160	320	320	320	320	40	80
UGA7	2000	430	Fluzone SD	40	320	40	320	20	160	20	320	80	160	40	80	80	160	160	320	20	80	160	320	5	40	20	320	20	80	20	80	10	80
UGA7	1999	579	Fluzone SD	80	160	80	160	20	20	40	40	80	320	80	320	20	160	160	640	80	160	160	320	5	80	160	2560	320	5120	160	2560	80	2560
UGA7	1997	577	Fluzone SD	640	640	320	320	5	20	160	320	320	320	320	320	5	320	640	1280	160	320	320	640	5	320	160	320	5	5	5	40	5	20
UGA7	1996	507	Fluzone SD	160	320	80	160	20	40	40	160	80	1280	80	320	20	640	80	1280	80	640	160	2560	5	2560	320	640	40	320	40	320	20	160
UGA7	1996	524	Fluzone SD	320	640	320	640	80	160	80	320	160	640	160	160	320	320	160	320	80	160	80	160	5	40	80	160	80	80	20	40	5	5
UGA7	1996	573	Fluzone SD	320	320	320	320	80	40	160	160	320	640	160	640	80	320	320	1280	80	320	160	640	40	640	10	40	40	80	20	80	10	40
UGA7	1994	39	Fluzone SD	320	320	160	320	80	80	40	40	640	640	640	1280	80	160	1280	1280	160	320	640	640	5	40	320	640	10	40	5	40	5	20
UGA7	1994	118	Fluzone SD	320	320	320	320	160	160	160	160	320	40	160	640	160	320	640	1280	640	640	640	640	10	160	20	160	320	320	320	320	40	80
UGA7	1994	631	Fluzone SD	320	320	160	160	10	5	160	320	40	5	5	5	5	5	320	80	320	320	80	80	40	40	160	160	80	40	40	5	5	5
UGA7	1993	65	Fluzone SD	320	320	160	160	20	20	40	80	160	640	160	160	20	40	80	80	640	640	80	160	10	20	640	640	160	160	20	10	5	5
UGA7	1993	195	Fluzone SD	160	160	80	80	20	20	40	40	40	80	40	80	10	20	160	160	80	160	80	160	5	10	160	320	40	80	10	40	10	20
UGA7	1993	253	Fluzone SD	640	640	640	1280	320	320	160	320	640	1280	640	2560	160	1280	2560	5120	640	1280	640	10240	20	1280	160	640	40	80	10	80	5	40
UGA7	1993	512	Fluzone SD	160	320	80	160	20	40	40	40	40	80	20	40	10	80	80	160	80	80	80	160	5	80	40	160	20	40	20	40	10	20
UGA7	1993	574	Fluzone SD	640	640	160	320	80	80	80	80	40	40	40	40	20	40	160	160	640	640	1280	1280	20	80	40	80	40	80	40	40	10	40
UGA7	1992	161	Fluzone SD	320	640	160	640	20	40	320	320	160	320	160	160	10	160	640	640	160	320	320	320	80	320	320	640	80	160	10	80	5	40
UGA7	1992	232	Fluzone SD	80	160	80	80	10	10	40	80	10	20	10	10	20	40	320	320	160	160	160	160	1280	640	40	160	20	40	5	20	5	10
UGA7	1991	69	Fluzone SD	80	80	80	80	20	40	40	40	80	5	80	80	5	5	320	320	160	160	160	160	5	160	160	320	40	80	5	5	5	5
UGA7	1991	221	Fluzone SD	80	160	80	80	10	20	40	40	320	320	1280	320	160	320	640	640	160	320	320	640	80	320	40	160	40	80	20	40	10	40
UGA7	1991	597	Fluzone SD	160	160	80	80	5	5	80	160	40	80	40	80	10	40	320	320	160	160	160	320	5	20	320	640	5	5	5	5	5	5
UGA7	1988	443	Fluzone SD	40	40	20	40	5	10	10	20	80	320	40	160	20	80	160	320	80	320	80	320	5	160	320	640	80	80	40	40	20	20
UGA7	1988	580	Fluzone SD	320	320	320	320	160	160	80	80	5	20	5	20	5	20	20	80	5	10	10	40	5	20	40	160	80	160	80	80	5	20
UGA7	1988	194	Fluzone SD	40	40	40	40	20	20	10	20	20	40	20	20	5	10	80	80	160	160	160	320	20	40	320	320	2560	80	40	80	5	20
UGA7	1988	576	Fluzone SD	5	1280	5	320	5	20	10	320	20	160	20	80	5	80	80	160	80	160	160	320	20	160	40	1280	40	640	10	320	10	640
UGA7	1987	FB2-098	FluBlok	320	640	160	320	80	160	40	160	160	160	80	80	10	40	320	640	320	320	160	320	5	640	80	5	5	5	5	5	5	5
UGA7	1987	FB2-104	FluBlok	160	640	80	160	10	40	40	160	80	160	40	80	40	80	160	320	80	160	160	640	40	80	160	320	20	20	20	5	10	5
UGA7	1986	FB2-106	FluBlok	160	1280	160	320	10	40	80	320	80	320	40	160	10	160	160	640	160	320	160	640	10	320	320	640	20	20	20	10	10	5
UGA7	1983	FB2-023	FluBlok	320	320	160	160	80	160	40	160	320	320	160	160	40	160	640	1280	160	160	320	640	20	320	40	160	160	160	80	160	40	80
UGA7	1983	FB2-108	FluBlok	320	320	160	160	20	20	80	80	80	80	20	20	40	80	160	160	80	160	80	160	40	40	640	1280	320	320	160	320	160	160
UGA7	1981	FB2-090	FluBlok	10	10	5	10	5	5	5	5	80	40	20	5	5	5	160	160	320	320	160	160	10	20	10	320	40	80	20	40	10	5
UGA7	1981	FB2-044	FluBlok	40	20	20	20	5	5	20	20	640	640	320	320	160	160	640	640	640	320	640	320	80	40	320	640	40	40	80	40	10	5
UGA7	1981	FB2-062	FluBlok	160	320	40	40	5	5	40	40	40	640	20	320	40	640	80	640	80	320	80	640	10	320	20	40	20	20	5	20	5	5
UGA7	1981	FB2-082	FluBlok	160	160	160	80	80	80	80	80	160	80	80	40	10	5	320	160	160	80	80	80	10	20	40	80	40	40	20	40	5	5
UGA7	1981	FB2-110	FluBlok	160	320	160	160	40	80	80	80	320	320	160	160	80	160	640	1280	160	160	320	640	10	160	10	5	80	80	80	80	40	5
UGA7	1980	FB2-109	FluBlok	40	40	5	20	5	5	5	20	5	5	5	5	5	5	5	5	5	10	5	5	5	5	40	5	80	40	80	5	80	5
UGA7	1978	FB2-094	FluBlok	320	640	160	160	40	80	80	160	320	1280	160	640	80	1280	320	1280	320	640	320	1280	10	320	20	1280	320	320	160	320	10	160
UGA7	1977	FB2-022	FluBlok	640	320	160	160	10	20	80	160	40	40	20	5	20	5	160	160	80	80	40	5	20	40	80	160	320	320	320	320	20	5
UGA7	1973	FB2-095	FluBlok	160	160	160	160	20	40	20	20	10	10	5	5	5	5	5	10	40	40	5	5	5	5	10	80	20	20	20	40	5	10
UGA7	1986	FC1-001	Flucelvax	80	5120	40	320	5	20	20	160	320	160	80	80	40	10	80	160	80	160	160	160	40	5	80	160	20	40	20	80	40	40
UGA7	1987	FC1-008	Flucelvax	640	640	160	160	40	40	80	160	320	320	160	160	80	80	640	320	320	160	320	160	40	80	640	640	320	160	320	320	320	160
UGA7	1986	FC1-024	Flucelvax	160	320	80	80	5	10	40	160	320	640	160	320	5	20	640	1280	320	640	320	640	20	160	160	5120	160	640	160	640	40	640
UGA7	1984	FC1-002	Flucelvax	40	40	40	40	10	10	20	20	80	80	40	20	5	5	80	80	80	40	80	40	5	5	40	80	20	40	40	80	20	40
UGA7	1985	FC1-029	Flucelvax	160	160	80	80	40	40	40	80	320	320	160	160	40	40	640	640	160	160	320	160	80	40	40	80	160	160	160	160	40	80
UGA7	1980	FC1-042	Flucelvax	10	640	5	160	5	10	5	160	40	160	10	40	5	5	40	160	5	20	5	80	5	80	20	320	5	160	20	160	20	640
UGA7	1977	FC1-007	Flucelvax	40	40	10	10	5	5	5	5	20	10	10	5	5	5	20	10	10	10	5	5	5	5	40	40	160	160	320	160	20	20
UGA7	1977	FC1-020	Flucelvax	80	320	80	320	20	80	20	160	160	1280	80	640	160	640	320	1280	160	640	80	640	20	320	10	40	20	80	20	320	10	160
UGA7	1975	FC1-015	Flucelvax	40	320	20	160	5	80	10	160	40	80	10	20	20	160	40	80	20	40	40	160	10	80	20	80	10	10	10	10	5	10
UGA7	1987	FM2-050	FluMist	40	40	20	20	5	5	10	40	5	5	5	5	10	5	5	5	20	10	20	10	5	5	20	20	5	5	5	5	5	5
UGA7	1987	FM2-134	FluMist	20	80	20	40	10	40	10	40	10	10	5	5	20	40	40	40	80	80	80	80	20	20	40	80	5	10	5	5	5	10
UGA7	1986	FM2-118	FluMist	20	10	10	10	5	5	5	5	320	80	40	40	10	5	160	160	160	160	160	80	5	5	160	160	40	20	20	10	5	5
UGA7	1985	FM2-104	FluMist	320	160	160	160	80	80	40	40	1280	1280	640	320	640	320	1280	1280	2560	1280	1280	1280	640	320	320	320	80	80	80	40	40	20
UGA7	1984	FM2-105	FluMist	80	80	40	40	10	10	20	20	160	80	40	40	10	5	320	320	40	40	80	40	5	5	160	320	40	20	20	5	20	5
UGA7	1985	FM2-146	FluMist	320	320	320	320	160	160	160	160	320	320	160	160	160	160	320	320	640	320	320	320	160	80	1280	1280	20	20	5	5	5	5
UGA7	1982	FM2-014	FluMist	80	20	40	20	5	5	10	10	40	40	20	20	40	20	160	80	160	80	160	80	5	5	40	40	20	10	10	5	5	5
UGA7	1983	FM2-056	FluMist	80	40	40	40	10	10	20	20	20	20	5	5	5	5	40	20	20	10	20	20	5	5	40	80	20	20	20	20	10	10
UGA7	1983	FM2-144	FluMist	320	160	160	160	10	10	40	40	320	160	80	80	80	5	320	320	160	80	160	80	10	5	160	160	5	5	20	10	10	5
UGA7	1982	FM2-145	FluMist	2560	640	640	640	320	160	160	320	160	80	40	5	40	5	160	80	160	80	80	80	5	5	160	160	5	5	10	5	5	5
UGA7	1979	FM2-128	FluMist	1280	640	320	320	320	320	160	160	80	40	40	20	160	80	160	160	160	80	80	40	40	20	10	5	5	5	10	5	5	5
UGA7	1978	FM2-072	FluMist	80	160	160	160	80	80	40	40	40	20	5	5	640	640	80	80	320	160	20	20	5	5	20	5	20	20	20	5	5	5
UGA7	1978	FM2-129	FluMist	160	640	80	80	20	20	20	20	5	5	5	5	5	5	5	5	5	5	5	5	5	5	80	10	80	80	40	40	10	5
UGA7	1976	FM2-132	FluMist	80	40	40	5	5	5	5	10	20	5	10	5	20	5	5	5	80	40	5	5	40	10	5	5	5	5	80	40	5	5
UGA7	1975	FM2-114	FluMist	160	80	40	10	5	5	5	5	40	40	20	5	80	80	10	5	160	160	20	5	40	20	160	160	20	5	20	5	10	5
UGA7	1973	FM2-111	FluMist	40	80	40	40	5	10	20	40	40	20	20	5	10	5	40	40	20	10	40	20	20	10	20	5	160	80	160	160	10	5
UGA7	1974	FM2-143	FluMist	160	40	40	20	10	10	40	40	20	10	10	5	20	5	80	40	160	80	160	80	20	10	160	160	10	10	20	5	10	5
UGA7	1973	FM2-119	FluMist	10	5	10	10	5	5	5	5	5	5	5	5	5	5	5	5	5	5	5	5	5	5	20	20	80	80	160	80	10	5
UGA7	1987	610	Fluzone SD	320	320	320	640	80	80	160	160	320	1280	160	1280	40	320	320	1280	80	320	80	320	80	640	40	80	80	80	40	80	5	10
UGA7	1986	658	Fluzone SD	40	640	40	320	5	160	5	160	40	40	5	5	5	40	40	40	5	20	5	5	5	5	40	80	5	80	20	160	5	40
UGA7	1984	250	Fluzone SD	80	640	80	160	20	20	80	160	80	80	40	40	20	40	320	320	80	80	80	80	5	10	160	320	10240	20	10	20	5	10
UGA7	1984	207	Fluzone SD	160	160	320	320	40	40	40	40	40	80	40	80	40	320	80	160	40	160	80	160	20	320	160	320	160	160	40	80	10	40
UGA7	1984	247	Fluzone SD	40	40	40	40	5	5	10	10	10	20	5	10	5	10	80	80	10	20	40	40	5	10	160	160	20	20	5	5	5	5
UGA7	1983	424	Fluzone SD	80	80	80	80	40	80	20	80	5	10	5	5	5	5	40	40	40	80	80	80	5	10	20	80	40	80	40	40	5	20
UGA7	1984	605	Fluzone SD	640	640	160	160	40	40	80	80	320	320	160	160	5	10	640	320	320	320	320	320	5	10	80	80	40	40	40	40	5	10
UGA7	1983	491	Fluzone SD	80	160	80	80	40	40	40	40	10	20	5	10	5	20	20	20	40	40	5	5	5	5	5	40	10	10	5	10	5	5
UGA7	1983	628	Fluzone SD	10	1280	5	320	5	5	5	320	40	320	20	160	5	160	80	320	160	320	80	320	5	160	10	320	10	80	10	160	5	80
UGA7	1981	438	Fluzone SD	5	10	5	5	5	20	5	5	5	160	5	5	5	160	5	160	5	5	5	5	5	40	40	80	5	5	5	5	5	5
UGA7	1981	128	Fluzone SD	160	640	80	320	40	160	80	160	160	160	80	2560	40	2560	320	5120	160	1280	160	2560	5	2560	40	160	10	40	20	40	5	5
UGA7	1981	215	Fluzone SD	5	5	20	5	5	5	5	5	160	640	80	320	160	320	320	1280	160	320	160	640	10	160	5	5	2560	40	40	5	5	5
UGA7	1981	522	Fluzone SD	40	40	40	40	5	10	10	20	10	20	10	10	10	20	80	80	40	40	40	40	20	40	160	320	80	160	80	160	5	20
UGA7	1979	300	Fluzone SD	160	160	160	160	160	160	40	80	5	5	5	5	5	5	640	40	40	40	20	5	5	10	10	5	160	160	160	80	10	5
UGA7	1980	330	Fluzone SD	5	10	10	20	5	5	5	10	5	5	5	5	5	5	5	20	5	5	20	80	10	80	5	5	5	10	5	5	5	5
UGA7	1980	411	Fluzone SD	80	160	80	80	20	20	20	40	10	20	10	20	10	40	40	80	40	40	20	5	10	20	20	40	40	40	20	20	10	5
UGA7	1980	461	Fluzone SD	80	40	40	160	40	40	40	40	40	5	20	20	40	80	80	80	80	80	80	40	5	20	10	20	40	80	40	80	10	5
UGA7	1980	596	Fluzone SD	20	20	40	40	10	10	20	40	40	160	40	160	10	80	80	160	20	40	40	160	5	40	20	40	10	20	10	20	5	10
UGA7	1979	219	Fluzone SD	160	320	160	160	40	80	40	80	5	20	5	20	5	80	20	80	20	40	20	80	5	80	80	320	320	1280	160	640	20	320
UGA7	1979	572	Fluzone SD	40	320	20	160	5	40	10	160	10	40	5	20	20	40	10	40	5	20	10	20	5	40	10	80	5	40	5	40	5	40
UGA7	1977	22	Fluzone SD	80	80	80	80	5	5	80	80	20	20	20	20	40	40	40	40	160	160	80	80	5	20	80	40	160	160	80	160	40	80
UGA7	1977	249	Fluzone SD	5	5	5	5	5	10	5	10	5	5	5	5	5	5	5	5	5	5	5	5	5	40	5	160	10240	320	80	320	5	160
UGA7	1977	337	Fluzone SD	40	80	40	40	10	20	10	20	20	40	20	40	40	40	80	160	20	40	40	40	5	10	40	160	160	1280	80	640	20	320
UGA7	1977	410	Fluzone SD	5	5	10	40	5	10	5	20	5	5	5	5	5	80	80	5	5	5	80	5	10	40	5	5	40	5	5	5	5	5
UGA7	1977	659	Fluzone SD	40	640	20	320	5	80	5	320	80	320	40	320	160	320	160	320	80	640	80	320	40	160	40	160	320	320	80	160	160	320
UGA7	1976	311	Fluzone SD	5	10	5	10	5	5	5	5	5	5	5	10	5	5	20	40	5	40	5	40	5	5	5	40	5	5	5	5	5	5
UGA7	1976	322	Fluzone SD	80	160	80	5	40	40	20	80	80	80	40	40	20	5	80	5	160	80	80	5	10	40	80	160	160	5	160	320	40	5
UGA7	1976	355	Fluzone SD	40	80	40	80	20	40	20	20	20	40	5	5	40	160	40	80	20	40	5	40	5	40	20	80	20	5	20	5	5	5
UGA7	1976	387	Fluzone SD	80	80	40	80	40	40	20	20	80	80	40	40	10	10	80	80	20	40	40	40	10	10	160	320	640	160	80	160	80	160
UGA7	1976	488	Fluzone SD	20	640	20	320	5	40	10	320	40	320	10	160	40	320	40	320	40	160	40	160	10	80	5	160	80	160	80	320	5	160
UGA7	1976	575	Fluzone SD	10	40	5	20	5	5	10	20	160	320	160	320	40	80	640	640	40	80	160	160	40	80	40	160	80	160	40	160	80	160
UGA7	1975	657	Fluzone SD	80	640	80	320	20	160	20	320	10	20	5	5	5	5	20	40	5	10	5	10	5	10	5	40	5	10	5	5	5	5
UGA7	1975	220	Fluzone SD	160	160	80	160	40	80	40	80	80	160	1280	160	80	80	320	640	80	160	160	320	20	80	10	80	20	80	10	40	5	40
UGA7	1975	386	Fluzone SD	160	320	20	20	5	5	10	10	80	80	80	40	80	320	320	160	160	160	160	320	40	160	80	80	320	160	320	160	20	5
UGA7	1975	422	Fluzone SD	40	40	40	40	20	20	20	20	5	5	5	5	10	5	5	10	20	20	5	5	5	20	10	20	80	40	40	5	5	5
UGA7	1975	427	Fluzone SD	80	40	10	10	5	5	10	10	40	40	20	40	80	5	80	80	40	40	80	80	5	10	10	20	40	20	20	5	5	5
UGA7	1974	457	Fluzone SD	320	640	320	320	160	160	160	320	160	320	160	160	10	5	320	320	40	40	160	160	5	20	80	160	10	20	10	5	5	5
UGA7	1975	598	Fluzone SD	320	640	320	320	80	40	160	160	320	640	320	640	160	320	160	320	80	160	160	320	80	320	20	80	40	80	10	20	5	10
UGA7	1974	409	Fluzone SD	80	40	80	80	20	20	20	20	10	5	5	5	40	80	40	80	80	80	80	80	10	40	40	80	320	160	320	320	5	5
UGA7	1972	570	Fluzone SD	20	20	5	10	5	5	20	10	320	320	160	320	10	10	640	1280	160	160	320	320	10	20	40	80	160	320	80	160	10	160
UGA7	1972	620	Fluzone SD	160	160	160	160	80	80	20	40	20	40	10	5	10	5	40	80	80	80	40	80	10	40	320	320	80	320	160	320	80	640
UGA7	1972	FB2-103	FluBlok	160	320	160	160	80	80	10	20	80	160	40	40	5	5	80	80	80	80	80	80	20	40	80	80	640	640	640	640	10	5
UGA7	1965	FB2-096	FluBlok	20	80	10	40	5	5	10	40	20	320	10	160	20	320	40	320	20	320	40	640	20	320	5	80	5	20	5	20	5	10
UGA7	1966	FB2-099	FluBlok	80	80	40	40	10	20	20	160	5	5	5	5	5	5	5	80	20	160	40	160	5	40	320	640	40	20	40	5	80	5
UGA7	1964	FB2-093	FluBlok	160	640	160	320	20	5	80	320	1280	1280	320	320	640	5	640	1280	320	1280	320	1280	80	5	40	160	40	5	40	10	40	5
UGA7	1962	FB2-033	FluBlok	1280	320	640	20	80	10	160	40	40	5	10	5	10	5	160	320	320	320	320	320	10	10	10	5	80	80	80	5	5	5
UGA7	1962	FB2-107	FluBlok	160	160	160	80	10	20	40	80	40	40	20	5	5	20	80	160	20	20	20	40	5	10	40	80	80	80	40	5	160	320
UGA7	1961	FB2-100	FluBlok	320	640	320	320	160	640	160	320	40	320	20	80	10	80	160	320	40	160	80	160	10	80	40	640	20	20	20	20	5	5
UGA7	1961	FB2-102	FluBlok	40	160	20	80	5	40	20	160	320	320	160	160	320	320	320	640	160	320	320	320	10	160	40	160	80	80	40	80	80	160
UGA7	1961	FB2-115	FluBlok	2560	1280	1280	640	640	160	40	40	640	320	160	160	160	5	640	320	640	320	320	320	320	160	80	5	320	640	640	640	640	320
UGA7	1959	FB2-015	FluBlok	320	320	320	320	160	160	80	320	160	320	80	320	80	320	320	640	640	640	320	640	20	80	80	320	20	80	20	80	10	5
UGA7	1959	FB2-028	FluBlok	80	160	40	160	10	40	20	80	320	1280	160	320	80	2560	1280	2560	320	1280	320	1280	80	1280	80	320	5	20	10	10	10	20
UGA7	1959	FB2-035	FluBlok	20	20	20	20	5	5	10	20	20	80	10	5	20	5	80	320	80	160	80	160	20	80	40	80	40	40	20	5	80	1280
UGA7	1959	FB2-111	FluBlok	40	80	10	40	5	5	10	40	40	80	10	10	40	10	40	80	10	5	40	80	20	40	320	1280	320	1280	320	1280	80	320
UGA7	1972	FC1-011	Flucelvax	80	160	20	80	5	20	20	40	320	80	160	40	160	5	1280	160	160	80	160	80	10	10	320	160	640	320	640	160	320	160
UGA7	1972	FC1-027	Flucelvax	160	160	160	320	160	160	40	80	5	20	5	10	5	20	5	20	40	40	10	20	5	10	160	320	80	160	80	80	5	20
UGA7	1971	FC1-039	Flucelvax	40	40	20	20	5	5	10	20	80	40	20	5	20	5	160	80	80	40	40	20	10	10	5	40	10	5	10	5	5	5
UGA7	1971	FC1-041	Flucelvax	10	20	5	5	5	5	5	5	160	160	80	160	20	80	80	160	40	40	20	40	5	40	5	40	20	80	5	40	5	5
UGA7	1970	FC1-017	Flucelvax	5	5	5	5	5	5	5	5	10	5	5	5	5	5	10	10	40	40	40	40	5	5	40	80	160	80	160	80	10	5
UGA7	1970	FC1-040	Flucelvax	5	10	5	20	5	10	5	20	20	10	5	5	5	5	20	10	5	5	5	5	5	5	5	40	5	5	5	5	5	5
UGA7	1969	FC1-016	Flucelvax	5	80	5	80	5	20	5	640	5	160	5	80	5	5	40	320	40	80	40	160	5	160	5	80	20	160	10	320	5	160
UGA7	1968	FC1-047	Flucelvax	320	1280	320	640	80	320	40	640	80	160	20	80	40	320	160	640	40	160	80	160	5	80	80	1280	320	1280	320	1280	80	640
UGA7	1964	FC1-048	Flucelvax	320	2560	40	160	10	20	20	160	160	160	80	80	320	320	640	320	160	160	160	160	80	80	40	160	40	40	20	20	20	40
UGA7	1963	FC1-035	Flucelvax	320	320	80	80	10	20	20	40	160	160	80	80	40	5	320	320	80	80	80	80	20	40	5	10	40	20	20	5	5	5
UGA7	1961	FC1-043	Flucelvax	5	80	5	40	5	10	5	80	10	80	5	40	5	80	20	160	5	20	10	80	5	40	5	40	10	20	5	20	5	640
UGA7	1959	FC1-044	Flucelvax	640	1280	320	640	160	160	160	320	1280	2560	640	640	640	1280	2560	2560	640	1280	640	1280	40	160	320	2560	1280	2560	640	2560	40	1280
UGA7	1972	360	Fluzone SD	5	5	5	5	5	5	5	20	160	320	160	160	160	320	640	640	160	320	5	320	80	320	80	320	160	320	160	160	10	5
UGA7	1972	397	Fluzone SD	5	5	5	5	5	5	5	5	5	5	5	5	5	5	5	5	5	5	5	5	5	20	10	80	80	5	80	5	5	5
UGA7	1972	635	Fluzone SD	160	160	40	40	10	5	20	20	5	5	5	5	10	5	5	10	5	10	5	5	5	5	80	160	40	40	80	40	5	5
UGA7	1971	246	Fluzone SD	40	40	20	20	5	5	20	20	40	40	40	40	160	160	80	80	40	80	80	80	20	20	20	80	160	160	80	160	10	40
UGA7	1971	378	Fluzone SD	80	80	80	80	5	20	40	80	5	5	5	5	5	5	5	5	40	80	5	5	5	20	40	80	160	160	160	160	5	5
UGA7	1971	392	Fluzone SD	160	320	160	320	40	80	40	160	80	320	40	160	80	320	80	640	40	640	80	640	20	640	40	640	80	1280	80	1280	5	640
UGA7	1970	404	Fluzone SD	160	160	160	320	80	80	10	20	40	80	40	80	5	10	80	160	40	80	40	80	5	10	160	320	160	320	80	160	20	40
UGA7	1971	462	Fluzone SD	80	160	40	40	10	20	20	40	10	40	5	20	20	160	80	160	40	160	40	160	10	80	40	80	80	320	80	320	20	160
UGA7	1971	717	Fluzone SD	40	1280	20	640	10	160	10	160	320	640	640	640	5	160	1280	1280	160	320	640	1280	5	320	80	320	40	640	20	320	10	320
UGA7	1970	8	Fluzone SD	80	80	80	80	20	20	20	40	160	160	160	160	10	80	160	320	40	80	80	80	5	20	20	40	40	160	20	80	10	40
UGA7	1970	81	Fluzone SD	160	320	160	320	40	80	80	80	80	160	80	160	10	20	80	160	20	40	40	40	5	40	160	320	320	320	80	320	80	160
UGA7	1970	100	Fluzone SD	10	40	5	20	5	5	10	20	5	20	5	10	20	80	20	80	20	40	5	20	5	40	5	40	20	80	20	40	5	20
UGA7	1970	448	Fluzone SD	5	40	5	5	5	10	5	40	640	640	320	640	20	160	1280	1280	1280	640	1280	1280	320	640	320	320	5	80	80	160	5	5
UGA7	1970	518	Fluzone SD	20	40	20	40	5	5	20	40	80	160	80	80	5	5	160	160	160	160	160	320	80	160	40	80	80	80	40	80	5	5
UGA7	1968	321	Fluzone SD	5	5	20	10	5	5	5	10	5	5	5	5	5	5	20	5	5	5	5	5	5	5	5	5	5	5	5	5	5	5
UGA7	1969	340	Fluzone SD	10	5	5	5	5	5	10	10	40	320	20	160	20	80	160	640	20	160	80	320	5	40	80	160	160	160	160	160	40	5
UGA7	1968	373	Fluzone SD	40	40	40	40	40	40	20	40	40	40	40	40	5	5	80	80	80	80	40	40	5	10	40	80	160	160	80	160	80	5
UGA7	1967	372	Fluzone SD	20	40	20	40	5	5	10	40	5	5	5	5	5	5	40	160	5	40	5	80	5	20	10	20	40	40	40	5	5	5
UGA7	1967	417	Fluzone SD	10	5	5	5	5	5	5	5	20	5	10	10	5	5	40	20	5	5	20	5	5	5	10	5	320	160	160	160	20	5
UGA7	1966	571	Fluzone SD	80	160	80	160	40	40	40	40	40	40	20	40	5	10	40	80	10	20	20	20	5	10	5	10	5	10	5	20	5	40
UGA7	1966	585	Fluzone SD	20	160	20	160	5	40	10	80	5120	10240	5120	5120	160	2560	5120	5120	640	2560	2560	5120	160	2560	40	160	320	320	40	80	5	20
UGA7	1965	317	Fluzone SD	5	40	5	20	5	5	5	20	5	80	5	40	5	40	40	640	40	160	80	1280	80	1280	5	10	5	20	5	40	5	80
UGA7	1964	606	Fluzone SD	80	160	80	80	5	10	40	40	10	20	10	20	5	20	10	80	20	40	20	80	5	20	10	40	20	80	10	40	20	80
UGA7	1964	607	Fluzone SD	80	160	160	160	20	20	40	40	40	80	20	40	10	10	40	160	80	160	80	160	80	80	80	160	160	160	40	80	80	160
UGA7	1963	305	Fluzone SD	80	80	40	40	20	20	20	40	80	320	40	160	20	80	80	640	40	160	80	320	20	160	40	160	10	40	10	40	80	160
UGA7	1963	416	Fluzone SD	5	5	5	10	5	5	5	10	10	5	5	5	5	5	20	20	20	10	10	20	5	20	20	80	40	80	20	20	80	80
UGA7	1963	432	Fluzone SD	40	40	40	80	10	20	20	40	20	20	10	10	160	160	80	80	80	80	80	80	40	40	10	40	40	320	40	320	20	320
UGA7	1963	646	Fluzone SD	40	5	5	5	5	40	20	80	80	1280	40	320	20	320	20	1280	80	640	40	1280	10	320	320	320	320	320	160	160	160	160
UGA7	1962	359	Fluzone SD	5	20	5	10	5	10	10	10	5	5	5	5	10	10	5	10	40	40	5	20	5	10	40	80	5	5	10	10	20	20
UGA7	1962	374	Fluzone SD	20	160	5	40	5	10	20	40	80	160	40	160	20	160	160	640	160	160	80	160	5	160	40	80	40	320	20	160	160	40
UGA7	1962	600	Fluzone SD	20	40	10	20	5	5	10	20	40	40	40	40	5	10	320	320	80	80	40	40	5	5	40	160	40	80	20	80	40	160
UGA7	1961	352	Fluzone SD	40	320	160	160	40	40	80	80	80	80	40	40	5	5	80	80	80	80	80	80	20	40	80	160	40	40	80	80	80	80
UGA7	1961	370	Fluzone SD	40	40	40	40	10	20	20	20	20	5	10	10	10	5	40	20	5	20	5	5	10	20	160	320	320	320	320	640	640	640
UGA7	1961	384	Fluzone SD	20	40	20	40	5	10	10	20	160	640	80	320	160	640	160	640	40	640	160	640	10	640	20	80	5	5	10	20	5	10
UGA7	1961	403	Fluzone SD	40	160	40	80	10	20	20	40	320	320	320	320	20	40	320	320	80	80	160	160	20	80	10	20	80	160	40	80	20	40
UGA7	1960	425	Fluzone SD	80	80	40	40	10	10	40	80	40	40	20	20	80	80	160	160	80	80	160	80	40	80	160	320	320	160	320	320	40	40
UGA7	1961	578	Fluzone SD	80	320	40	160	20	40	20	80	640	1280	320	640	80	160	640	1280	80	320	160	320	40	320	40	160	40	80	20	40	40	160
UGA7	1961	602	Fluzone SD	160	160	40	80	10	10	80	80	80	160	80	160	10	320	80	320	20	160	20	160	5	80	20	40	80	80	40	80	10	80
UGA7	1961	621	Fluzone SD	20	320	10	320	5	320	5	160	10	640	5	320	20	2560	5	2560	40	2560	10	2560	5	1280	80	320	40	1280	40	1280	20	1280
UGA7	1960	58	Fluzone SD	640	320	320	80	20	10	80	80	160	640	160	640	10	160	160	640	160	320	80	320	5	640	40	1280	40	160	20	160	40	1280
UGA7	1960	89	Fluzone SD	1280	1280	640	640	320	640	320	640	80	40	40	160	40	160	160	320	20	80	80	160	10	40	80	320	80	160	80	160	80	320
UGA7	1959	599	Fluzone SD	80	640	80	320	10	40	20	320	40	80	20	20	10	40	80	160	40	40	40	40	5	20	40	160	40	80	40	80	5	40
UGA7	1959	613	Fluzone SD	160	160	80	80	5	5	80	80	20	40	20	40	10	10	80	80	10	20	20	40	5	10	20	40	40	40	20	40	40	80
UGA7	1959	86	Fluzone SD	640	1280	640	1280	640	320	160	160	10	20	10	10	5	10	10	20	5	10	10	20	5	10	40	80	40	80	20	40	20	40
UGA7	1959	629	Fluzone SD	20	5	20	5	5	5	10	10	320	320	160	160	20	5	640	640	80	160	160	320	20	80	20	160	5	5	10	5	40	160
UGA7	1958	224	Fluzone SD	5	20	5	10	5	5	20	20	40	40	640	40	5	10	80	80	20	20	20	40	5	10	10	40	20	20	10	10	10	160
UGA7	1957	306	Fluzone SD	80	80	80	80	20	20	40	80	5	40	5	5	5	5	80	80	40	40	5	40	5	5	80	160	40	40	5	5	40	80
UGA7	1958	654	Fluzone SD	20	40	20	40	10	20	10	20	40	80	20	40	20	20	40	80	10	20	40	40	10	20	20	40	10	40	10	20	20	40
UGA7	1947	FB2-117	FluBlok	160	160	160	80	5	5	80	40			80	40	40	20	320	160	320	320	80	80	5	5	640	640	5	5	5	5	5	5
UGA7	1944	FB2-118	FluBlok	80	80	160	160	40	40	20	20			80	80	80	40	160	160	160	160	40	40	10	10	1280	640	1280	1280	640	640	1280	1280
UGA7	1957	312	Fluzone HD	80	640	80	320	20	80	40	160	10	40	10	40	5	20	40	160	5	40	20	160	5	160	40	320	5	80	5	80	5	320
UGA7	1957	565	Fluzone HD	40	320	40	160	10	80	20	160	20	80	10	20	5	40	40	80	5	160	10	160	5	80	160	640	10	40	5	20	5	20
UGA7	1957	586	Fluzone HD	160	160	40	80	5	10	40	80	640	1280	1280	1280	160	320	10240	10240	1280	2560	1280	2560	20	320	160	640	80	160	40	160	20	80
UGA7	1956	309	Fluzone HD	40	320	20	160	10	40	20	320	640	1280	640	1280	160	640	1280	2560	160	320	320	640	5	1280	20	160	5	80	5	80	40	160
UGA7	1956	354	Fluzone HD	10	20	5	20	5	5	5	20	10	5	5	5	5	5	5	5	20	40	5	5	5	20	5	10	320	640	320	640	640	1280
UGA7	1956	379	Fluzone HD	40	40	40	40	10	20	20	80	5	5	5	5	5	5	10	10	40	80	20	20	5	5	10	5	5	5	5	5	5	5
UGA7	1956	535	Fluzone HD	20	80	40	80	10	40	40	320	20	40	10	5	5	640	40	160	10	80	10	160	5	320	40	160	10	40	5	5	5	5
UGA7	1956	595	Fluzone HD	10	160	10	80	5	20	5	80	80	160	40	40	80	160	80	160	80	160	80	160	10	80	10	160	5	10	5	5	5	5
UGA7	1956	611	Fluzone HD	160	320	80	160	40	80	40	80	40	40	20	5	5	5	320	160	160	160	160	160	5	5	80	160	40	160	40	5	80	640
UGA7	1955	14	Fluzone HD	10	20	10	20	5	5	5	20	20	5	10	20	5	5	80	80	20	40	40	80	5	40	5	5	5	5	5	5	5	5
UGA7	1955	203	Fluzone HD	20	80	10	40	5	5	20	40	20	40	20	40	40	40	80	160	20	40	40	80	5	20	40	80	80	160	20	80	20	160
UGA7	1955	205	Fluzone HD	80	160	40	80	5	10	40	40	5	10	5	5	5	5	5	10	5	5	5	10	5	5	5	40	5	10	5	10	5	10
UGA7	1955	278	Fluzone HD	40	5	40	5	5	5	5	5	40	5	5	5	5	5	40	5	5	5	5	5	5	5	5	5	5	5	5	5	5	5
UGA7	1955	380	Fluzone HD	20	40	10	40	5	5	10	40	5	5	5	5	5	5	5	5	5	5	5	5	5	5	5	20	80	160	40	40	80	160
UGA7	1955	625	Fluzone HD	80	80	40	80	10	10	20	40	10	40	5	20	10	80	20	160	40	80	20	80	5	80	20	160	40	80	40	80	40	160
UGA7	1954	47	Fluzone HD	10	40	5	20	5	5	5	40	80	40	40	40	5	5	80	80	80	80	5	5	5	20	20	80	5	5	20	160	5	1280
UGA7	1954	179	Fluzone HD	160	160	80	160	10	20	80	80	5	20	5	20	40	640	40	80	5	160	20	40	5	160	80	640	20	160	5	80	20	320
UGA7	1954	270	Fluzone HD	160	160	320	320	80	80	80	160	5	20	5	20	80	320	40	160	80	160	80	160	20	160	80	320	40	80	10	80	160	1280
UGA7	1954	323	Fluzone HD	20	20	20	20	5	5	40	160	160	320	80	320	40	320	160	640	160	320	160	640	5	160	10	20	40	40	40	40	40	5
UGA7	1954	369	Fluzone HD	40	80	40	80	20	20	20	40	80	80	40	40	80	80	160	160	20	20	160	160	5	10	320	640	40	40	20	5	20	5
UGA7	1954	582	Fluzone HD	20	160	10	80	5	5	20	80	80	320	80	320	40	160	320	320	20	80	80	160	5	40	10	160	20	40	10	20	40	80
UGA7	1953	584	Fluzone HD	40	320	40	160	5	20	20	160	40	40	20	20	20	5	10	20	10	20	5	20	5	40	10	40	80	80	40	80	40	160
UGA7	1954	589	Fluzone HD	20	20	10	20	5	5	20	20	5	10	5	20	5	10	20	80	20	40	10	40	5	10	20	80	5	10	10	20	5	20
UGA7	1954	632	Fluzone HD	80	160	80	80	20	20	40	80	40	40	10	5	5	5	160	80	20	40	5	80	5	20	20	320	5	80	10	80	20	160
UGA7	1952	196	Fluzone HD	5	10	5	5	5	5	10	20	20	40	10	40	10	40	40	160	10	40	20	80	10	40	10	40	10	10	5	20	40	80
UGA7	1953	295	Fluzone HD	160	320	80	160	40	80	40	160	10	20	5	5	20	40	20	40	10	20	10	20	5	20	10	80	20	80	20	40	20	5120
UGA7	1953	304	Fluzone HD	20	40	20	40	10	20	10	40	160	640	80	160	40	320	160	1280	80	320	160	640	10	640	80	320	20	40	20	5	20	5
UGA7	1953	313	Fluzone HD	20	320	5	160	5	5	20	80	40	160	40	160	40	320	80	640	20	160	80	320	10	160	20	80	20	40	10	40	10	80
UGA7	1953	566	Fluzone HD	5	5	5	5	5	5	5	10	80	80	40	40	20	40	160	160	80	80	40	40	10	20	160	320	160	160	160	160	160	320
UGA7	1953	588	Fluzone HD	640	1280	640	640	160	320	160	1280	1280	2560	640	640	320	1280	1280	2560	1280	1280	1280	2560	160	640	80	320	40	40	20	80	20	40
UGA7	1953	612	Fluzone HD	10	40	5	10	5	10	20	80	1280	2560	1280	2560	640	1280	2560	2560	640	640	1280	1280	80	640	5	160	10	80	20	80	20	640
UGA7	1953	633	Fluzone HD	320	320	160	320	20	80	80	320	320	640	160	320	160	320	1280	1280	640	1280	1280	1280	160	640	160	320	20	80	40	160	40	640
UGA7	1953	652	Fluzone HD	160	320	80	160	20	40	80	640	40	5	20	5	5	5	160	160	40	40	40	160	5	640	40	160	40	80	40	160	10	5
UGA7	1952	77	Fluzone HD	40	80	10	20	5	5	20	40	40	40	40	40	10	20	160	160	40	40	40	40	5	5	20	40	10	20	10	20	10	80
UGA7	1952	126	Fluzone HD	40	320	10	80	5	5	20	80	80	320	160	160	10	40	320	160	10	40	20	80	10	80	20	320	20	40	20	40	20	80
UGA7	1952	296	Fluzone HD	20	20	40	40	10	20	10	20	20	20	10	10	5	20	40	20	5	10	10	10	5	10	10	40	10	40	20	40	20	40
UGA7	1951	334	Fluzone HD	160	320	160	160	80	160	80	160	80	80	40	40	5	40	160	40	20	20	20	20	5	40	40	80	40	40	40	80	80	80
UGA7	1951	335	Fluzone HD	40	160	80	160	5	40	40	80	160	320	160	80	160	160	1280	320	160	160	160	160	5	40	10	40	10	40	20	40	20	40
UGA7	1952	476	Fluzone HD	10	20	5	20	5	5	5	10	5	5	5	5	5	5	20	20	40	40	10	20	5	20	160	320	10	20	10	10	5	5
UGA7	1952	568	Fluzone HD	80	160	80	160	20	40	40	80	5	5	5	5	5	5	5	10	5	5	5	10	5	5	40	80	10	20	10	20	10	40
UGA7	1951	276	Fluzone HD	20	40	20	40	10	20	10	20	20	5	10	5	10	5	80	160	40	20	80	40	40	80	20	160	40	160	20	5	20	80
UGA7	1951	314	Fluzone HD	20	20	20	20	5	5	20	20	5	5	5	5	5	5	5	10	5	10	5	10	5	5	5	10	20	20	20	5	40	80
UGA7	1951	583	Fluzone HD	5	10	5	5	5	5	5	5	80	80	40	20	80	80	80	80	40	40	40	40	10	10	20	20	20	20	40	40	20	40
UGA7	1950	83	Fluzone HD	5	5	5	10	5	5	5	10	5	80	5	5	5	5	10	10	10	5	5	20	5	20	5	5	5	10	5	5	5	5
UGA7	1950	147	Fluzone HD	20	40	20	20	5	5	40	40	5	5	5	5	10	10	10	10	10	10	5	10	5	5	80	160	80	160	40	80	320	320
UGA7	1950	320	Fluzone HD	5	10	5	10	5	5	5	10	5	20	5	10	5	5	40	20	10	20	20	10	5	20	5	40	10	40	5	40	5	80
UGA7	1950	648	Fluzone HD	40	80	20	40	5	5	10	40	40	160	20	80	20	80	40	640	40	160	20	320	5	80	40	160	40	160	20	160	10	640
UGA7	1949	188	Fluzone HD	40	160	20	80	5	10	20	40	80	640	80	640	40	640	320	5120	80	1280	160	2560	80	2560	40	1280	40	320	10	160	40	1280
UGA7	1949	286	Fluzone HD	20	20	20	20	10	10	20	20	20	20	20	20	5	10	80	80	10	20	40	40	5	5	10	10	5	10	5	5	10	10
UGA7	1948	567	Fluzone HD	10	10	5	5	5	5	20	20	80	80	80	160	10	10	320	320	40	80	80	80	5	10	10	20	40	80	40	80	40	80
UGA7	1949	618	Fluzone HD	20	20	5	10	5	5	5	10	40	40	20	10	20	20	80	40	80	40	80	40	5	5	80	160	80	80	40	40	80	160
UGA7	1948	135	Fluzone HD	40	80	20	40	10	20	20	20	20	40	20	40	5	5	40	40	20	40	10	20	5	40	20	80	40	80	40	80	20	40
UGA7	1948	148	Fluzone HD	10	20	5	10	5	5	10	40	20	10	10	10	5	5	20	10	10	10	10	5	20	5	10	20	1280	5	20	40	20	40
UGA7	1948	177	Fluzone HD	80	160	80	80	10	10	40	40	640	640	640	640	10	40	640	1280	40	80	320	320	5	40	20	40	20	40	10	40	20	80
UGA7	1947	308	Fluzone HD	10	10	5	40	5	10	5	20	20	5	10	5	5	5	20	40	10	20	5	20	5	10	160	20	20	10	10	5	10	20
UGA7	1947	326	Fluzone HD	80	80	20	20	5	5	10	10	80	40	40	40	5	5	40	40	160	320	160	160	160	160	20	40	5	5	5	5	5	5
UGA7	1948	616	Fluzone HD	40	40	20	20	5	5	20	20	320	160	160	160	20	40	640	640	80	80	160	320	80	80	10	40	20	40	80	80	80	160
UGA7	1948	636	Fluzone HD	320	320	160	160	10	10	80	80	1280	1280	320	640	320	320	1280	1280	320	320	640	640	160	160	160	160	80	80	80	160	80	160
UGA7	1947	273	Fluzone HD	5	10	5	5	5	5	5	10	5	40	5	10	5	20	10	20	5	10	5	40	5	40	10	20	5120	40	20	40	20	40
UGA7	1947	274	Fluzone HD	5	20	5	20	5	5	5	20	5	10	5	5	5	5	20	10	5	5	5	20	5	10	5	10	2560	20	5	20	5	10
UGA7	1947	284	Fluzone HD	5	10	5	5	5	5	10	20	20	40	20	40	5	10	80	160	20	20	20	40	5	20	20	80	10	40	10	40	40	80
UGA7	1947	285	Fluzone HD	80	160	40	80	5	5	20	40	40	80	40	80	5	10	40	80	20	20	10	20	5	5	80	160	40	80	20	80	40	160
UGA7	1947	353	Fluzone HD	40	160	40	80	5	5	20	40	80	160	40	80	5	80	160	320	160	320	40	160	5	160	5	20	20	40	40	80	20	40
UGA7	1947	381	Fluzone HD	20	80	10	40	5	10	10	40	80	80	20	80	10	320	80	160	20	160	40	160	5	160	10	40	5	5	5	5	5	5
UGA7	1947	590	Fluzone HD	160	320	80	160	5	10	40	160	20	160	10	80	5	40	20	160	10	80	10	80	5	80	20	160	40	80	40	80	10	640
UGA7	1947	593	Fluzone HD	40	80	40	40	20	20	20	40	5	10	5	10	5	5	5	10	5	5	5	10	5	10	320	640	5	5	5	10	5	20
UGA7	1946	594	Fluzone HD	80	160	80	160	20	20	40	80	80	320	80	320	5	10	40	160	10	40	20	80	5	40	5	5	5	5	10	20	10	20
UGA7	1947	619	Fluzone HD	40	80	5	20	5	5	5	20	40	320	20	160	5	160	160	320	20	80	5	160	10	80	20	40	80	80	80	80	80	160
UGA7	1947	637	Fluzone HD	40	40	10	20	5	5	10	20	160	160	80	5	80	5	160	320	80	80	160	160	20	80	80	160	40	40	5	5	5	5
UGA7	1947	638	Fluzone HD	40	80	40	40	10	20	40	40	640	1280	640	640	160	320	640	1280	640	640	160	320	10	40	160	320	20	40	20	40	20	40
UGA7	1947	639	Fluzone HD	10	20	10	20	5	5	20	40	160	160	80	80	5	5	320	640	640	320	320	320	5	40	40	80	5	5	40	80	40	40
UGA7	1947	649	Fluzone HD	40	40	40	40	5	10	20	20	80	160	40	5	40	160	320	160	160	80	160	5	5	40	160	160	160	40	80	5	160	5
UGA7	1946	141	Fluzone HD	80	1280	40	1280	10	40	40	320	80	320	160	320	80	1280	320	1280	40	320	80	640	40	640	20	320	10	80	10	80	20	640
UGA7	1946	615	Fluzone HD	20	40	10	20	5	5	20	40	40	40	20	40	40	80	80	160	40	80	40	80	20	40	20	40	40	40	20	20	20	40
UGA7	1945	640	Fluzone HD	5	5	5	5	5	5	5	5	80	80	40	5	5	5	80	80	160	160	80	80	10	20	5	5	5	5	5	80	5	80
UGA7	1946	641	Fluzone HD	40	160	20	80	5	20	10	40	160	320	80	80	20	5	160	320	80	160	80	160	10	40	160	640	160	640	160	640	80	1280
UGA7	1946	642	Fluzone HD	20	40	5	20	5	5	10	40	10	5	5	5	5	5	40	40	5	40	20	40	5	80	10	160	10	80	10	80	20	160
UGA7	1943	162	Fluzone HD	80	160	10	20	5	5	20	40	20	320	20	160	10	40	160	320	20	160	160	160	5	80	10	40	10	20	20	40	40	80
UGA7	1944	275	Fluzone HD	20	80	10	40	10	20	10	40	20	40	10	10	5	20	320	40	40	40	40	80	5	80	160	640	2560	80	10	80	5	80
UGA7	1944	569	Fluzone HD	160	160	160	160	80	80	10	20	5	20	10	10	5	5	20	20	5	5	10	20	5	5	5	10	10	20	10	20	10	20
UGA7	1943	169	Fluzone HD	20	20	10	20	5	5	20	20	20	20	20	20	5	10	40	80	20	40	20	40	5	10	20	40	10	20	20	20	20	20
UGA7	1943	362	Fluzone HD	20	20	10	10	5	5	10	10	320	320	320	640	80	80	640	640	320	640	320	640	20	40	40	20	40	20	20	40	40	40
UGA7	1942	651	Fluzone HD	640	2560	640	640	320	640	320	640	20	20	5	5	5	40	10	40	10	80	10	40	5	160	40	80	160	160	320	320	160	160
UGA7	1941	376	Fluzone HD	20	40	10	20	5	5	10	20	640	640	320	160	40	40	640	640	320	160	640	640	10	40	20	40	160	160	80	160	20	40
UGA7	1941	644	Fluzone HD	40	5	5	5	5	5	20	20	5	5	5	5	5	5	40	5	80	80	5	5	5	5	5	5	160	160	160	160	80	5
UGA7	1939	645	Fluzone HD	1280	2560	640	640	640	640	320	320	1280	640	640	320	640	320	1280	640	640	320	320	160	5	5	10	5	40	20	20	5	10	5
UGA7	1937	587	Fluzone HD	160	640	160	640	40	80	40	320	40	80	40	80	5	20	40	40	10	20	10	40	5	10	20	320	80	320	80	320	80	640
UGA7	1938	643	Fluzone HD	40	40	20	20	5	5	40	40	20	20	10	5	20	5	40	40	80	80	40	20	10	10	5	5	80	80	40	40	20	20
UGA7	1937	614	Fluzone HD	10	5	5	10	5	5	5	5	80	80	40	5	10	5	40	5	40	40	5	5	5	10	10	5	40	40	20	5	10	5
UGA7	1934	455	Fluzone HD	80	320	80	320	20	40	40	160	320	2560	160	1280	80	5120	640	2560	160	2560	320	5120	80	2560	80	1280	40	160	80	320	80	320
UGA7	1955	441	Fluzone SD	80	40	40	40	10	10	10	20	10	20	10	5	20	5	40	40	20	20	20	40	5	20	5	10	20	20	10	20	40	5120
UGA7	1955	653	Fluzone SD	5	20	5	5	5	5	5	20	20	40	10	5	5	5	40	40	40	40	5	5	5	40	20	320	40	160	20	80	5	320
UGA7	1953	581	Fluzone SD	10	320	5	320	5	40	10	160	5	5	5	5	5	5	5	10	5	5	10	10	5	20	5	10	5	20	5	20	5	40
UGA7	1952	744	Fluzone SD	5	640	5	320	5	5	5	320	320	10240	160	5120	5	5120	320	5120	320	2560	320	5120	5	5120	5	5	5	5	5	160	5	1280
UGA7	1950	151	Fluzone SD	5	5	5	5	5	5	20	20	10	20	10	20	5	5	20	40	5	5	10	10	5	5	5	5	5	5	5	5	5	5
UGA7	1948	146	Fluzone SD	160	320	160	640	40	80	80	160	80	160	80	160	20	80	80	160	40	80	40	80	10	80	80	640	20	320	20	160	20	320
UGA7	1948	368	Fluzone SD	5	5	5	10	5	5	5	5	5	5	5	5	5	5	10	20	5	5	5	10	5	10	10	160	5	5	640	5	5	5
UGA7	1947	650	Fluzone SD	80	160	80	160	20	40	40	80	80	160	20	5	20	80	160	320	20	80	40	160	20	80	80	160	20	80	10	5	10	5
UGA7	1940	338	Fluzone SD	10	5	10	5	5	5	5	10	10	5	5	5	5	5	40	20	10	5	5	5	5	5	10	20	5	5	10	40	10	5
UGA7	1938	655	Fluzone SD	5	5	5	5	5	5	5	10	10	20	5	5	5	5	20	20	5	5	5	5	5	5	20	20	5	5	5	5	10	20

## Sheet: Fig_9_B_2023_2024
S8 Table. Source data for Fig 9.
				H1N1										H3N2												IBV
				CA/09		BR/18		GD/19		VC/19		VC/22*		SG/16		KS/17		SA/19		HK/19		TS/20		DR/21*		PH/13*		CO/17		WA/19		AS/21*
Cohort_ID	Birth_year	ID	Vax_type	Day_0	Day_28	Day_0	Day_28	Day_0	Day_28	Day_0	Day_28	Day_0	Day_28	Day_0	Day_28	Day_0	Day_28	Day_0	Day_28	Day_0	Day_28	Day_0	Day_28	Day_0	Day_28	Day_0	Day_28	Day_0	Day_28	Day_0	Day_28	Day_0	Day_28
UGA8	2014	FC2-086C	Flucelvax	40	160	20	160	5	40	10	80	5	80	160	320	80	320	320	640	160	320	80	160	80	160	10	320	40	160	40	160	20	320
UGA8	2011	FC2-021C	Flucelvax	640	640	640	640	160	160	320	160	5	40	1280	640	1280	640	1280	1280	640	640	1280	640	80	40	1280	640	1280	1280	1280	640	640	640
UGA8	2011	FC2-045C	Flucelvax	320	320	160	160	20	20	80	40	5	5	80	80	160	160	160	160	80	160	40	80	40	160	80	160	20	40	20	20	40	80
UGA8	2011	FC2-085C	Flucelvax	320	320	160	320	80	640	80	160	20	160	320	640	160	320	640	640	320	320	160	320	20	80	160	1280	160	320	80	160	20	320
UGA8	2008	FC2-022C	Flucelvax	320	320	320	320	80	80	80	160	5	20	640	320	320	320	640	640	320	320	320	320	40	80	160	160	320	320	160	160	80	160
UGA8	2008	FC2-023C	Flucelvax	640	640	320	640	160	320	80	160	20	80	40	40	40	80	160	80	40	40	40	40	10	10	160	320	320	320	320	320	320	320
UGA8	2014	FM3-149C	FluMist	10	10	10	10	10	10	5	5	5	5	160	160	160	160	160	320	80	80	80	80	40	40	5	40	40	40	20	10	5	5
UGA8	2012	FM3-153C	FluMist	80	80	80	80	80	160	40	40	20	20	20	20	80	80	40	40	20	20	20	5	20	20	80	40	5	10	5	20	10	160
UGA8	2012	FM3-158C	FluMist	20	5	10	5	5	5	5	5	5	5	320	320	160	160	640	320	160	80	160	160	80	80	160	160	40	5	40	5	20	40
UGA8	2011	FM3-170C	FluMist	1280	1280	640	640	20	20	160	320	40	5	640	640	1280	1280	640	1280	640	640	640	320	320	160	20	80	40	40	40	40	20	40
UGA8	2010	FM3-107C	FluMist	5	5	5	5	5	5	5	5	5	5	640	640	320	320	1280	1280	640	640	80	80	160	160	160	160	80	80	80	80	160	160
UGA8	2009	FM3-157C	FluMist	160	160	80	80	10	5	20	20	5	5	320	320	160	160	640	640	320	160	80	40	10	10	160	160	40	40	40	20	5	10
UGA8	2008	FM3-130C	FluMist	640	640	320	320	80	80	160	80	40	40	1280	640	1280	1280	1280	1280	320	320	1280	640	640	640	2560	2560	1280	80	640	640	640	640
UGA8	2007	FM3-125C	FluMist	320	160	320	320	160	80	40	40	40	20	640	320	640	640	320	320	320	160	320	160	5	5	160	80	80	40	40	40	80	40
UGA8	2014	259C	Fluzone SD	10	40	10	20	10	40	20	80	10	320	80	160	40	80	160	160	40	80	40	40	10	20	160	160	5	5	5	5	10	40
UGA8	2012	254C	Fluzone SD	20	40	20	20	20	40	20	40	20	80	640	160	40	40	160	160	160	160	80	40	40	40	80	160	80	80	40	40	80	160
UGA8	2011	207C	Fluzone SD	320	640	320	320	160	320	20	40	5	20	320	320	320	320	320	320	160	160	160	160	40	80	40	160	5	20	10	20	5	20
UGA8	2011	212C	Fluzone SD	160	640	160	320	40	160	40	80	20	80	160	160	80	160	320	320	160	160	160	160	20	40	160	160	10	5	10	10	10	20
UGA8	2011	230C	Fluzone SD	160	320	160	320	80	160	40	80	20	80	160	320	160	160	320	320	80	80	160	160	80	80	80	160	5	5	5	10	20	160
UGA8	2010	206C	Fluzone SD	80	160	80	80	10	40	20	80	5	320	320	320	80	160	640	640	320	320	5	80	5	80	160	160	20	40	20	40	40	80
UGA8	2009	255C	Fluzone SD	1280	1280	640	640	320	160	160	160	5	5	320	320	160	160	320	320	160	160	80	80	5	20	160	160	160	160	80	80	160	320
UGA8	2008	205C	Fluzone SD	320	320	640	320	160	160	40	80	40	40	160	160	80	160	80	160	40	80	40	40	40	40	80	80	40	40	20	20	10	20
UGA8	2009	229C	Fluzone SD	40	320	20	160	5	40	10	80	5	10	160	160	1280	640	160	320	80	160	160	160	40	80	160	640	80	160	40	80	40	1280
UGA8	2008	260C	Fluzone SD	320	320	320	320	80	80	40	80	5	20	160	160	40	160	160	160	80	160	80	160	40	160	320	320	80	80	40	40	80	320
UGA8	2006	202C	Fluzone SD	80	5	80	640	40	640	10	5	10	5	80	5	40	1280	160	160	40	640	40	5	5	320	160	1280	160	5	80	640	160	640
UGA8	2006	125C	Fluzone SD	40	80	40	40	10	20	5	20	5	5	160	160	160	320	160	320	160	160	80	160	40	160	80	320	20	40	10	20	20	80
UGA8	2006	133C	Fluzone SD	320	640	320	320	160	160	40	40	40	40	320	320	320	640	640	640	320	320	320	320	160	160	320	640	80	80	40	80	160	320
UGA8	2006	144C	Fluzone SD	160	320	160	160	80	80	40	40	20	5	640	640	320	320	320	320	160	160	320	160	40	40	320	320	160	160	80	80	40	40
UGA8	2006	175C	Fluzone SD	320	320	160	160	80	80	40	80	5	5	1280	640	160	160	1280	1280	640	640	320	160	80	80	320	320	80	40	40	40	20	40
UGA8	2006	232C	Fluzone SD	320	640	160	320	80	160	40	160	40	80	160	160	160	160	320	320	80	80	80	80	40	80	640	640	80	80	40	40	80	160
UGA8	2005	CCF1-013	Flucelvax	20	640	20	320	10	320	5	320	5	640	40	640	5	640	80	1280	20	320	20	320	5	320	5	640	5	640	5	160	5	160
UGA8	2005	FC2-092	Flucelvax	320	160	320	160	40	40	80	40	5	5	320	320	160	160	320	320	320	160	40	40	20	20	640	320	320	320	640	320	320	2560
UGA8	2002	FC2-114	Flucelvax	160	160	320	160	80	80	20	40	5	5	80	80	10	20	160	160	40	40	5	5	10	40	40	80	40	80	20	80	20	160
UGA8	2001	FC2-052	Flucelvax	640	640	640	640	160	160	160	160	5	5	2560	1280	640	640	2560	2560	2560	2560	2560	1280	5	5	1280	640	160	160	5	160	5	5
UGA8	1999	FC2-057	Flucelvax	80	160	160	160	40	80	20	40	20	40	80	80	80	80	160	80	160	80	80	80	10	10	640	640	640	640	640	640	640	640
UGA8	1999	FC2-055	Flucelvax	160	320	160	160	40	80	40	80	5	40	320	320	40	40	640	640	320	320	160	320	160	160	160	160	40	40	10	20	40	320
UGA8	1998	CCF1-002	Flucelvax	160	160	80	160	5	20	40	80	40	160	80	80	80	160	320	320	160	160	320	160	40	40	160	320	5	20	20	40	5	160
UGA8	1998	CCF1-012	Flucelvax	640	1280	320	640	160	320	160	160	20	80	80	80	640	640	640	640	320	320	320	320	640	640	320	320	20	20	10	10	20	40
UGA8	1998	FC2-050	Flucelvax	160	160	160	160	80	80	40	80	40	80	160	80	160	160	1280	640	640	320	640	320	320	320	5	1280	320	320	160	160	160	1280
UGA8	1998	FC2-108	Flucelvax	160	160	160	160	20	20	20	20	5	10	40	40	5	5	160	160	160	80	160	80	5	5	160	320	40	40	80	80	80	160
UGA8	1997	CCF1-004	Flucelvax	80	80	80	80	20	20	20	40	5	5	40	40	80	80	160	160	160	160	160	160	20	20	80	160	80	40	40	40	20	20
UGA8	1997	CCF1-024	Flucelvax	320	640	320	640	80	320	80	320	10	80	160	160	40	40	160	320	80	80	80	80	20	40	160	320	40	80	40	80	80	1280
UGA8	1996	CCF1-026	Flucelvax	160	160	160	160	40	80	40	40	5	5	10	20	10	20	20	20	10	20	5	5	5	5	160	160	5	10	10	10	10	20
UGA8	1997	FC2-010	Flucelvax	160	160	160	160	80	80	20	20	5	5	20	10	5	5	80	80	160	80	80	80	5	10	80	10	5	5	5	5	5	5
UGA8	1997	FC2-059	Flucelvax	1280	640	1280	1280	640	640	160	320	1280	320	640	640	320	320	640	640	640	320	640	320	320	320	320	320	40	80	40	80	40	640
UGA8	1997	FC2-079	Flucelvax	320	320	320	160	80	80	80	40	10	5	1280	80	40	40	320	160	320	160	80	80	5	40	5	40	5	5	20	20	5	5
UGA8	1996	CCF1-051	Flucelvax	1280	2560	1280	1280	640	640	320	640	5	80	10	20	10	40	20	80	40	40	20	40	5	20	80	160	40	40	40	40	40	1280
UGA8	1996	FC2-056	Flucelvax	320	320	320	160	40	40	80	80	5	40	320	160	20	40	640	640	320	320	640	640	40	40	320	320	5	40	20	40	20	1280
UGA8	1996	FC2-076	Flucelvax	160	320	160	320	40	160	10	80	5	40	20	160	5	10	40	320	10	80	20	160	5	320	80	80	5	20	5	20	5	80
UGA8	1995	FC2-025	Flucelvax	320	640	320	320	40	160	80	160	20	40	320	320	80	320	320	640	320	320	320	320	160	320	1280	2560	320	160	80	80	40	640
UGA8	1994	FC2-038	Flucelvax	20	20	20	40	10	10	5	10	5	5	160	160	5	5	320	320	320	320	160	320	10	20	40	80	5	5	10	10	20	80
UGA8	1995	FC2-097	Flucelvax	80	160	80	160	40	40	20	40	5	5	5	5	5	10	10	20	20	20	5	10	5	5	80	160	5	5	10	5	5	40
UGA8	1994	FC2-013	Flucelvax	160	80	320	160	80	80	40	20	5	5	40	20	40	40	160	80	80	40	320	160	160	160	640	320	5	5	20	10	20	160
UGA8	1994	FC2-066	Flucelvax	80	80	80	40	20	20	10	20	5	5	80	40	5	10	160	40	160	40	5	5	5	5	10	80	5	10	80	40	80	80
UGA8	1994	FC2-071	Flucelvax	1280	1280	640	640	320	160	320	320	5	40	1280	80	40	40	640	640	640	320	160	160	10	10	640	80	40	40	40	40	10	160
UGA8	1994	FC2-078	Flucelvax	320	320	320	160	10	10	20	20	5	5	80	40	5	10	160	160	320	320	40	80	10	20	160	160	80	40	80	40	40	80
UGA8	1993	CCF1-006	Flucelvax	640	640	160	160	160	160	40	40	5	5	40	40	40	40	160	160	1280	640	640	640	80	80	80	80	40	80	40	40	40	80
UGA8	1993	CCF1-007	Flucelvax	160	640	160	320	10	20	80	160	10	80	640	640	5	5	1280	1280	1280	1280	640	640	5	5	320	320	80	80	40	40	40	80
UGA8	1992	FC2-028	Flucelvax	80	160	80	80	5	40	10	40	5	40	320	320	5	80	1280	640	640	640	320	320	80	160	1280	2560	320	320	160	160	640	640
UGA8	1993	FC2-074	Flucelvax	320	160	160	80	40	40	40	20	80	5	80	80	20	40	160	160	320	160	80	80	20	40	320	320	40	40	20	20	20	80
UGA8	1993	FC2-087	Flucelvax	80	80	40	80	5	10	20	20	10	5	40	40	10	10	80	160	160	160	20	20	5	20	40	80	40	80	40	80	40	80
UGA8	1993	FC2-093	Flucelvax	80	80	80	80	5	5	40	5	5	5	40	5	40	40	80	80	20	5	5	5	5	5	80	80	5	5	5	5	5	5
UGA8	1991	FC2-034	Flucelvax	320	320	40	40	5	5	20	20	5	5	80	80	160	160	160	160	80	80	40	80	40	80	40	40	20	20	10	20	20	20
UGA8	1991	CCF1-003	Flucelvax	80	80	40	40	5	5	20	20	5	5	80	80	160	160	80	80	160	160	160	160	80	40	320	320	640	320	160	320	320	320
UGA8	1991	CCF1-005	Flucelvax	1280	1280	320	320	20	40	20	40	5	10	320	640	5	20	640	640	2560	1280	640	640	20	40	320	320	40	40	10	20	20	80
UGA8	1991	FC2-005	Flucelvax	160	160	160	80	80	80	20	20	5	5	5	5	5	20	10	40	10	10	10	40	10	20	640	640	5	5	10	10	40	640
UGA8	1991	FC2-026	Flucelvax	160	160	80	80	20	80	20	20	5	10	160	80	5	5	160	160	160	80	160	80	5	5	160	320	5	5	5	10	40	160
UGA8	1991	FC2-072	Flucelvax	640	320	640	320	40	40	160	160	10	20	20	20	10	10	160	160	320	160	40	40	40	40	160	160	20	20	20	40	20	80
UGA8	1990	CCF1-017	Flucelvax	80	80	80	80	20	80	20	40	5	40	40	80	20	20	80	80	80	80	40	40	10	40	320	320	20	40	20	40	40	80
UGA8	1990	FC2-077	Flucelvax	40	40	20	20	10	10	20	20	20	5	2560	160	80	80	640	320	40	40	320	160	320	160	320	320	5	5	20	20	20	40
UGA8	1989	CCF1-023	Flucelvax	320	40	320	40	160	5	40	10	5	10	40	320	5	320	40	320	80	320	20	320	5	320	320	160	320	160	160	80	320	160
UGA8	1988	CCF1-025	Flucelvax	80	80	80	80	40	40	5	5	5	5	80	80	5	5	80	160	80	160	80	80	5	5	160	320	5	5	5	5	5	40
UGA8	1989	FC2-004	Flucelvax	80	80	160	160	80	80	20	20	20	20	80	40	80	40	1280	640	640	320	320	160	320	320	160	160	5	5	5	5	10	40
UGA8	1989	FC2-051	Flucelvax	80	160	80	320	80	160	5	40	5	5	320	2560	640	2560	320	2560	160	1280	320	2560	160	1280	40	160	5	5	5	20	5	640
UGA8	1989	FC2-053	Flucelvax	160	160	80	80	20	40	20	40	5	5	1280	80	5	5	320	320	640	640	160	160	80	80	80	80	40	40	20	20	10	40
UGA8	1988	FC2-083	Flucelvax	320	320	320	640	320	160	40	40	5	5	10	5	10	10	10	10	5	5	5	5	5	5	80	80	80	80	80	80	5	40
UGA8	2004	FM3-169	FluMist	320	320	320	320	80	80	80	40	10	5	160	160	320	320	160	160	80	80	160	80	20	20	80	80	40	20	20	20	20	20
UGA8	2003	FM3-148	FluMist	320	320	320	320	160	160	80	40	40	20	160	160	10	5	160	160	80	80	80	80	5	5	640	640	320	320	160	160	320	320
UGA8	2003	FM3-165	FluMist	80	160	80	80	20	40	10	5	5	5	320	640	5	80	320	1280	80	320	20	160	5	160	20	80	5	5	5	5	10	20
UGA8	2003	FM3-115	FluMist	160	160	160	160	160	80	40	40	5	5	320	160	80	80	320	320	320	160	160	160	5	5	160	160	80	80	80	40	40	40
UGA8	2002	FM3-123	FluMist	160	160	320	320	80	80	40	40	40	20	160	160	80	320	320	320	320	320	160	160	10	20	320	320	80	160	160	80	40	80
UGA8	1999	FM3-110	FluMist	80	160	80	80	20	20	10	10	5	5	160	160	40	40	640	320	320	320	320	160	10	10	80	40	40	20	40	20	20	10
UGA8	1998	FM3-139	FluMist	320	320	320	160	80	80	20	20	5	5	80	80	20	5	160	160	320	160	320	320	10	10	80	80	320	320	160	160	160	80
UGA8	1998	FM3-112	FluMist	40	80	40	80	20	20	5	10	5	5	160	80	20	20	160	160	160	160	20	40	5	10	20	40	5	20	20	40	5	40
UGA8	1997	FM3-156	FluMist	40	40	40	40	10	10	5	5	5	5	320	320	80	80	640	320	160	80	320	160	5	5	320	160	5	5	10	10	20	20
UGA8	1998	FM3-160	FluMist	160	160	160	160	40	40	40	40	5	5	160	160	320	160	320	320	160	160	160	160	40	40	40	40	20	20	20	20	20	40
UGA8	1997	FM3-133	FluMist	160	80	80	80	20	20	10	5	5	5	80	80	5	5	160	160	80	80	160	80	5	5	5	5	5	5	5	5	5	5
UGA8	1996	FM3-103	FluMist	80	80	80	80	40	40	20	20	5	5	320	320	80	80	640	640	320	320	320	320	40	40	160	80	80	80	80	80	20	20
UGA8	1995	FM3-122	FluMist	80	40	20	20	10	10	10	10	5	5	10	5	10	10	20	20	40	20	5	5	20	10	160	80	40	40	10	10	10	10
UGA8	1994	FM3-159	FluMist	80	160	80	160	80	160	20	40	5	20	10	10	5	10	80	160	80	80	80	160	20	80	40	80	10	20	10	10	5	10
UGA8	1993	FM3-162	FluMist	640	640	640	640	320	640	160	160	5	5	5	5	5	5	40	40	80	80	40	20	80	40	40	40	5	5	5	10	20	40
UGA8	1994	FM3-171	FluMist	40	40	40	40	20	20	10	5	5	5	320	320	80	80	320	320	160	160	160	160	10	10	160	320	40	20	40	20	20	20
UGA8	1992	FM3-126	FluMist	320	320	320	320	80	80	80	80	5	5	160	160	80	40	160	160	320	320	160	160	5	5	320	320	40	20	5	5	20	20
UGA8	1993	FM3-137	FluMist	80	80	80	80	40	40	20	20	5	5	80	40	5	10	160	80	320	160	80	40	5	5	160	160	40	40	40	40	5	5
UGA8	1993	FM3-167	FluMist	320	320	320	320	160	160	80	80	5	5	640	640	640	640	640	1280	320	320	640	640	320	160	640	320	320	640	320	320	320	320
UGA8	1992	FM3-113	FluMist	80	80	160	160	80	80	20	20	5	5	10	10	5	5	20	20	20	20	5	5	5	5	40	40	5	5	5	5	20	20
UGA8	1992	FM3-150	FluMist	320	160	320	160	80	80	80	40	10	5	640	320	80	40	1280	640	1280	640	1280	640	40	40	160	160	5	5	10	5	20	5
UGA8	1989	CCF1-048	FluMist	20	20	20	20	5	5	5	5	5	5	40	80	5	10	80	160	80	160	20	160	5	40	80	80	5	5	5	10	5	10
UGA8	1989	FM3-138	FluMist	80	80	160	80	40	40	10	10	5	5	320	160	80	80	320	320	320	320	160	160	40	20	160	160	10	5	10	10	5	5
UGA8	2004	683	Fluzone SD	640	640	640	640	320	320	80	160	5	80	1280	640	5	20	5120	1280	640	320	320	320	5	20	320	320	5	5	20	40	160	80
UGA8	2004	690	Fluzone SD	320	640	320	320	160	160	80	80	5	5	640	1280	160	640	1280	2560	640	640	320	1280	5	320	320	640	320	640	320	640	160	160
UGA8	2003	559	Fluzone SD	160	320	160	320	80	80	20	40	5	5	640	1280	160	320	1280	1280	640	1280	640	640	80	160	40	80	20	80	10	40	5	40
UGA8	2003	591	Fluzone SD	320	640	160	640	80	320	80	320	20	320	640	640	80	160	640	640	320	320	160	320	80	80	320	320	320	640	320	320	320	320
UGA8	2003	684	Fluzone SD	320	160	320	160	80	40	40	40	5	5	1280	640	320	160	1280	640	320	320	160	160	80	40	640	320	80	40	20	20	160	80
UGA8	2003	733	Fluzone SD	320	640	160	320	40	80	40	80	5	5	160	160	320	320	80	160	80	160	160	160	10	40	80	320	80	5	5	10	10	40
UGA8	2001	556	Fluzone SD	80	320	80	320	40	40	20	80	5	5	320	640	320	320	320	640	320	320	160	320	40	160	160	320	320	320	160	320	80	160
UGA8	2002	711	Fluzone SD	80	80	40	80	10	20	20	40	5	5	80	80	40	40	320	320	80	80	80	80	160	160	1280	2560	1280	1280	1280	1280	5120	2560
UGA8	2000	430	Fluzone SD	40	320	40	320	20	160	10	40	10	80	80	80	80	160	80	160	20	40	80	160	5	20	80	80	20	40	10	20	10	160
UGA8	2000	698	Fluzone SD	10	20	5	10	5	5	5	5	5	5	160	320	20	20	640	640	160	320	40	80	10	10	640	1280	640	640	640	1280	640	640
UGA8	1999	660	Fluzone SD	160	320	160	320	40	80	40	160	5	5	40	80	5	5	40	80	40	40	80	80	5	5	160	640	160	640	80	640	40	640
UGA8	1999	688	Fluzone SD	80	160	40	80	20	20	20	20	5	5	160	320	640	320	320	320	40	40	320	320	320	640	160	320	160	320	320	320	320	320
UGA8	1999	716	Fluzone SD	5	1280	10	1280	5	320	5	320	5	5	40	80	5	160	80	320	80	160	40	320	10	160	80	1280	5	5	5	80	5	160
UGA8	1998	718	Fluzone SD	320	320	320	320	160	160	40	80	80	160	160	160	320	320	320	320	160	320	160	160	160	160	160	160	160	640	160	320	5	80
UGA8	1998	749	Fluzone SD	80	2560	40	1280	10	1280	10	640	5	80	160	160	20	40	320	320	320	320	160	160	40	5120	320	10240	40	1280	5	20	5	80
UGA8	1997	705	Fluzone SD	160	160	80	80	40	40	20	40	5	5	80	80	160	160	160	160	160	160	80	160	40	40	320	320	20	40	20	80	20	80
UGA8	1997	724	Fluzone SD	80	1280	40	640	5	640	5	320	5	80	40	80	5	80	80	160	160	160	5	160	5	5	40	160	5	5	5	5	5	5
UGA8	1997	728	Fluzone SD	160	320	80	160	80	160	40	80	5	5	40	40	160	160	80	80	40	40	5	40	80	80	320	640	80	80	40	40	40	80
UGA8	1997	750	Fluzone SD	20	640	20	320	5	160	5	160	5	5	10	20	5	40	20	40	10	40	5	5	5	20	80	1280	5	20	5	40	5	40
UGA8	1996	507	Fluzone SD	80	160	80	160	20	20	20	20	5	10	40	80	20	40	80	160	80	80	80	160	20	40	320	640	20	40	20	40	20	160
UGA8	1996	573	Fluzone SD	320	320	320	320	80	80	80	80	20	160	320	320	160	320	320	320	80	160	160	5	80	160	160	160	20	20	20	40	20	160
UGA8	1996	738	Fluzone SD	160	320	160	320	80	320	80	160	5	5	320	640	160	320	640	1280	320	320	160	320	5	160	640	1280	160	320	40	80	20	640
UGA8	1994	39	Fluzone SD	160	160	320	160	80	80	10	10	5	5	320	320	80	80	640	640	320	160	320	640	20	40	320	320	5	5	5	5	5	80
UGA8	1994	719	Fluzone SD	10	640	5	320	5	160	5	160	5	5	5	40	5	40	40	80	20	40	5	5	5	20	80	1280	5	40	5	40	5	80
UGA8	1993	253	Fluzone SD	1280	640	1280	640	640	320	320	160	80	40	1280	640	640	320	2560	1280	2560	1280	2560	1280	640	320	640	320	80	40	20	20	40	160
UGA8	1994	631	Fluzone SD	320	320	160	160	10	10	160	160	20	5	20	20	10	10	80	80	320	320	80	80	40	40	320	320	40	40	40	40	10	40
UGA8	1994	712	Fluzone SD	160	320	160	320	5	5	40	80	5	5	20	40	20	40	40	80	40	80	5	5	5	10	80	160	5	10	5	5	5	10
UGA8	1994	751	Fluzone SD	160	320	160	160	40	160	80	80	5	5	20	40	10	20	160	160	320	320	5	5	5	20	40	80	5	40	5	10	5	40
UGA8	1993	65	Fluzone SD	320	160	160	80	20	20	40	40	5	5	320	320	40	20	160	80	640	640	80	80	10	10	640	640	160	160	10	10	20	40
UGA8	1993	512	Fluzone SD	160	320	160	160	40	80	20	40	5	5	40	40	20	40	80	80	80	80	80	40	5	5	160	160	5	5	5	20	5	40
UGA8	1992	232	Fluzone SD	80	80	80	80	10	20	20	20	40	5	10	10	20	40	80	160	160	320	80	160	160	160	160	160	5	5	5	5	5	40
UGA8	1992	725	Fluzone SD	160	160	80	80	20	40	20	40	5	5	40	40	5	10	160	160	320	320	80	160	20	80	640	1280	20	5	10	80	10	80
UGA8	1991	597	Fluzone SD	320	160	160	160	10	5	80	40	20	20	80	40	40	40	320	160	640	320	320	160	10	20	1280	640	5	5	20	5	5	20
UGA8	1990	703	Fluzone SD	40	80	40	80	10	10	10	20	5	5	80	80	20	40	160	160	160	160	80	160	80	80	160	160	40	40	40	40	10	20
UGA8	1990	714	Fluzone SD	20	320	20	320	5	20	5	80	5	10	5	20	5	320	5	160	10	160	5	160	5	160	20	320	5	40	10	20	5	40
UGA8	1989	721	Fluzone SD	5	2560	10	1280	5	1280	5	640	5	640	10	80	5	320	20	80	40	80	20	40	5	20	80	10240	80	1280	40	1280	5	640
UGA8	1988	443	Fluzone SD	20	80	20	40	5	40	5	5	5	5	80	640	5	320	160	1280	80	1280	80	640	20	640	320	320	5	5	5	5	10	320
UGA8	1988	CCF1-001	Flucelvax	40	40	40	80	20	20	10	10	5	5	20	20	10	10	80	80	160	160	80	160	20	40	320	320	80	80	40	40	40	80
UGA8	1988	CCF1-018	Flucelvax	160	320	160	160	160	160	40	40	5	5	5	20	5	5	40	80	10	20	5	20	5	40	40	80	5	5	5	5	5	80
UGA8	1988	CCF1-038	Flucelvax	160	640	160	640	40	1280	40	160	5	80	320	20	5	40	320	40	160	20	160	20	5	20	80	320	20	80	20	80	10	80
UGA8	1988	FC2-084	Flucelvax	160	160	160	160	40	40	40	40	5	5	320	320	640	640	640	320	320	160	320	320	160	160	640	320	80	80	80	80	160	160
UGA8	1988	FC2-103	Flucelvax	320	160	160	160	20	20	40	40	5	5	5	5	20	20	80	80	320	320	5	5	80	80	40	40	5	5	5	10	10	20
UGA8	1986	FC2-001	Flucelvax	320	640	640	640	40	40	40	80	20	5	80	80	10	10	80	160	160	160	5	5	5	5	80	80	20	20	20	40	80	80
UGA8	1987	FC2-008	Flucelvax	320	320	320	320	80	80	40	80	5	5	160	160	80	80	320	320	160	160	160	160	80	80	640	640	160	160	160	160	320	320
UGA8	1987	FC2-089	Flucelvax	160	80	80	80	20	20	20	20	5	5	80	80	5	20	160	160	80	80	160	80	20	40	80	80	5	5	5	5	5	5
UGA8	1986	FC2-024	Flucelvax	160	320	160	160	80	160	20	80	10	80	160	160	80	160	160	320	160	320	160	160	80	160	80	160	10	20	20	20	20	40
UGA8	1985	CCF1-029	Flucelvax	320	320	320	160	80	80	80	80	5	10	80	80	160	160	80	80	80	80	40	40	80	80	160	320	5	10	10	10	80	160
UGA8	1984	FC2-002	Flucelvax	20	80	20	160	10	80	5	40	5	20	20	20	10	5	40	40	40	40	5	5	5	5	40	40	20	20	20	20	40	40
UGA8	1985	FC2-065	Flucelvax	20	40	40	40	20	20	5	10	5	20	40	80	80	160	80	160	40	40	5	80	5	20	320	160	160	160	80	160	160	1280
UGA8	1985	FC2-069	Flucelvax	640	320	640	640	320	320	160	160	5	80	160	160	20	320	320	320	80	160	80	320	80	640	2560	160	640	640	320	320	640	640
UGA8	1984	CCF1-037	Flucelvax	40	160	20	160	5	640	5	40	5	5	5	320	5	40	5	320	5	160	5	160	5	20	40	160	10	40	20	20	10	80
UGA8	1983	FC2-090	Flucelvax	160	80	160	80	40	20	20	20	5	5	40	20	20	20	40	40	40	40	20	5	10	10	640	640	320	160	320	160	320	160
UGA8	1983	FC2-110	Flucelvax	80	80	40	80	20	40	10	20	5	5	5	5	5	5	5	10	20	20	5	5	5	20	80	80	40	80	20	40	10	40
UGA8	1982	CCF1-027	Flucelvax	1280	1280	1280	1280	1280	1280	2560	320	10	20	160	160	40	40	320	320	320	160	40	40	5	40	40	80	40	40	40	40	40	80
UGA8	1982	FC2-070	Flucelvax	40	40	20	40	10	20	5	10	5	5	5	10	5	40	20	40	40	40	5	40	5	40	80	640	5	20	20	20	20	80
UGA8	1981	FC2-112	Flucelvax	10	10	10	10	5	5	5	5	5	5	40	40	5	5	160	80	320	320	80	80	20	10	20	20	40	40	40	20	40	40
UGA8	1981	CCF1-033	Flucelvax	80	160	20	40	20	20	20	20	5	5	20	40	5	80	40	80	10	40	5	80	5	80	640	1280	640	640	320	640	640	640
UGA8	1981	FC2-049	Flucelvax	320	160	320	160	20	20	40	40	5	20	20	20	10	10	160	160	80	80	40	20	5	5	40	40	40	40	40	40	40	40
UGA8	1980	FC2-098	Flucelvax	40	5	20	20	5	5	5	5	5	5	160	160	160	160	640	640	320	160	160	320	40	40	40	5	5	5	80	40	40	160
UGA8	1981	FC2-099	Flucelvax	40	40	20	20	5	5	10	10	5	5	320	320	160	160	640	320	320	320	160	160	40	80	640	640	40	40	40	40	10	20
UGA8	1979	CCF1-039	Flucelvax	320	320	640	320	320	160	80	40	5	40	20	640	20	80	40	1280	20	320	5	640	5	80	160	320	80	160	80	160	40	320
UGA8	1977	FC2-007	Flucelvax	40	20	20	10	5	5	5	5	5	5	10	5	5	5	10	5	20	10	5	5	5	5	80	40	160	160	320	160	40	40
UGA8	1978	FC2-068	Flucelvax	320	160	160	80	80	40	40	20	5	10	320	160	160	160	320	160	320	160	640	160	40	20	40	1280	320	160	320	160	40	80
UGA8	1977	FC2-020	Flucelvax	320	320	320	320	80	80	80	80	20	20	640	320	640	320	640	320	640	320	640	320	320	160	160	20	40	20	160	80	160	80
UGA8	1977	FC2-060	Flucelvax	80	40	40	40	10	10	10	5	5	5	10	5	40	40	80	40	40	20	5	5	40	20	80	40	5	5	10	10	20	20
UGA8	1977	FC2-102	Flucelvax	80	80	40	80	10	20	20	20	5	5	20	20	20	80	80	80	40	80	5	40	5	5	640	1280	80	80	40	80	5	320
UGA8	1977	FC2-109	Flucelvax	320	320	160	160	20	20	80	80	5	5	40	40	20	20	80	160	80	40	5	5	20	20	160	160	320	160	320	320	40	40
UGA8	1976	FC2-067	Flucelvax	80	40	10	5	5	5	5	5	5	5	20	10	80	40	80	40	80	40	40	20	40	20	10	40	5	5	10	10	20	20
UGA8	1975	CCF1-010	Flucelvax	40	80	80	80	20	20	10	20	5	5	20	20	10	20	40	40	10	10	5	10	5	5	20	40	40	80	40	40	20	160
UGA8	1975	CCF1-015	Flucelvax	40	640	40	320	5	20	20	160	5	40	160	640	320	5	160	640	160	640	160	640	160	5	80	320	80	80	80	40	80	80
UGA8	1975	FC2-058	Flucelvax	320	320	320	320	80	80	80	80	40	40	320	320	320	320	160	160	160	320	320	160	320	320	80	80	40	40	20	20	10	160
UGA8	1973	FC2-104	Flucelvax	160	160	160	160	40	40	10	10	5	5	5	5	5	5	5	10	40	40	5	5	5	5	20	40	5	5	20	20	5	40
UGA8	1987	FM3-050	FluMist	40	40	40	20	5	5	5	10	5	5	5	5	5	10	5	5	20	10	5	5	5	5	20	20	5	5	5	5	5	5
UGA8	1988	FM3-152	FluMist	640	320	640	320	320	160	160	80	5	5	5	5	5	5	40	40	160	80	5	5	20	20	320	160	5	5	5	20	5	20
UGA8	1987	FM3-134	FluMist	40	40	40	40	20	20	10	10	5	5	10	5	20	20	40	40	160	80	5	40	20	20	40	40	5	5	10	10	80	80
UGA8	1987	FM3-164	FluMist	320	320	320	160	160	160	40	40	20	20	160	160	5	5	640	320	160	160	160	160	160	160	160	160	5	5	5	5	5	40
UGA8	1985	FM3-104	FluMist	160	160	320	160	160	80	40	20	20	10	640	640	320	320	1280	640	2560	1280	640	640	640	320	640	320	80	80	40	40	40	40
UGA8	1986	FM3-118	FluMist	20	10	20	10	5	5	5	5	5	5	80	40	5	5	160	160	160	160	80	80	5	5	320	160	10	10	10	10	10	10
UGA8	1985	FM3-163	FluMist	20	20	20	20	20	20	5	5	5	5	5	10	5	20	40	40	80	80	5	5	5	20	5	5	5	5	5	5	5	10
UGA8	1984	FM3-105	FluMist	80	40	80	40	20	10	10	5	5	5	80	40	5	5	160	160	40	20	20	10	5	5	160	160	20	10	10	10	20	10
UGA8	1982	FM3-014	FluMist	20	20	40	40	10	10	5	5	5	5	20	20	20	20	80	80	160	80	80	160	5	5	40	40	5	5	10	5	5	5
UGA8	1981	FM3-161	FluMist	160	160	80	80	80	80	40	40	20	10	80	80	10	10	160	160	80	40	40	5	10	10	40	40	40	5	20	20	5	10
UGA8	1978	FM3-072	FluMist	160	160	160	160	160	80	20	20	10	5	20	20	640	640	40	40	160	80	5	5	5	5	40	20	20	5	20	20	5	5
UGA8	1979	FM3-128	FluMist	640	640	640	320	320	320	80	80	5	5	40	20	80	80	80	80	80	80	40	5	40	20	20	5	5	10	5	10	10	20
UGA8	1978	FM3-129	FluMist	80	80	80	80	10	10	10	10	5	5	5	5	5	5	5	5	5	5	5	5	5	5	40	5	80	5	40	40	5	5
UGA8	1978	FM3-155	FluMist	80	80	40	40	20	10	20	10	10	5	40	20	20	20	40	20	40	20	10	10	5	10	40	20	5	5	10	10	20	10
UGA8	1975	FM3-114	FluMist	80	80	20	20	5	10	5	5	5	5	10	10	40	40	5	5	80	80	5	5	20	20	160	160	5	5	10	10	5	5
UGA8	1987	677	Fluzone SD	5	5	5	5	5	5	5	5	5	5	80	640	80	5	160	80	80	40	160	80	5	5	320	160	5	5	10	5	5	40
UGA8	1988	702	Fluzone SD	40	80	40	160	40	80	5	20	5	5	40	80	5	40	160	160	160	320	5	320	10	40	640	640	5	20	40	80	10	80
UGA8	1988	706	Fluzone SD	40	80	40	80	20	40	10	20	5	5	80	80	320	320	160	320	80	160	80	80	20	40	320	640	20	20	10	10	10	80
UGA8	1987	610	Fluzone SD	320	320	160	320	160	160	40	80	5	20	640	640	320	320	640	640	640	640	160	160	640	640	160	160	40	80	80	80	5	80
UGA8	1987	680	Fluzone SD	320	320	160	160	40	40	40	40	5	5	320	320	640	320	1280	320	320	160	320	320	320	160	640	320	160	80	40	40	160	80
UGA8	1986	726	Fluzone SD	160	160	160	160	20	20	40	40	5	5	40	40	20	20	160	160	160	160	40	80	40	40	320	320	10	10	5	10	10	40
UGA8	1985	250	Fluzone SD	20	160	20	80	10	40	5	40	5	5	320	640	160	320	320	640	640	640	320	640	80	160	1280	2560	320	320	10	40	5	160
UGA8	1984	694	Fluzone SD	160	160	160	160	40	40	80	80	40	5	160	80	40	40	640	320	160	160	80	5	5	10	640	320	10	5	20	5	10	20
UGA8	1985	720	Fluzone SD	80	160	80	80	20	40	20	5	5	5	20	5	10	5	80	80	160	160	40	5	5	10	160	160	5	5	5	5	5	160
UGA8	1985	732	Fluzone SD	160	320	80	160	40	80	40	80	40	80	20	40	40	80	20	40	20	80	5	5	5	20	160	640	5	80	40	40	10	20
UGA8	1984	739	Fluzone SD	5	80	20	80	5	40	5	5	5	5	5	640	5	1280	5	1280	5	640	5	320	5	640	40	640	5	5	5	5	5	5
UGA8	1985	754	Fluzone SD	40	1280	80	1280	20	640	5	320	5	640	10	20	5	160	5	40	10	40	5	5	5	40	40	160	5	40	5	40	20	160
UGA8	1984	207	Fluzone SD	160	160	320	160	80	80	20	20	5	5	80	80	320	160	80	80	320	160	160	80	160	160	320	320	160	80	80	80	40	40
UGA8	1984	727	Fluzone SD	320	640	320	320	320	320	80	80	80	80	80	160	80	80	80	160	160	160	80	80	20	40	320	1280	80	320	40	160	80	160
UGA8	1983	491	Fluzone SD	80	80	80	80	40	40	10	20	5	5	20	20	20	20	20	20	40	20	5	5	5	5	40	40	5	20	10	20	10	40
UGA8	1981	438	Fluzone SD	5	20	5	10	5	5	5	5	5	5	5	10	5	20	5	20	20	20	5	5	5	5	5	40	5	20	5	40	5	40
UGA8	1981	522	Fluzone SD	20	40	20	40	10	20	5	10	5	5	5	10	5	10	20	40	20	20	5	5	5	20	160	320	80	80	80	80	10	80
UGA8	1981	696	Fluzone SD	20	320	20	320	10	80	5	80	5	5	5	160	5	80	20	320	5	80	5	5	5	160	20	320	5	40	10	80	5	40
UGA8	1981	128	Fluzone SD	160	1280	80	640	80	640	40	320	20	160	320	1280	320	640	640	1280	320	640	320	1280	160	640	80	320	10	20	10	40	10	80
UGA8	1981	215	Fluzone SD	10	20	10	10	5	5	5	5	5	5	320	320	160	160	320	320	320	320	320	320	40	80	20	20	5	5	20	40	10	40
UGA8	1981	686	Fluzone SD	160	160	160	80	40	40	20	20	20	5	40	640	40	40	320	160	160	160	80	80	20	20	160	160	5	5	5	5	10	20
UGA8	1981	689	Fluzone SD	640	640	640	640	640	640	160	160	5	5	160	160	80	80	320	320	160	160	40	5	40	80	80	80	5	5	10	5	20	40
UGA8	1979	300	Fluzone SD	160	320	160	320	160	160	20	40	5	5	10	20	5	20	20	40	40	40	20	5	5	20	80	80	160	160	80	160	20	80
UGA8	1980	461	Fluzone SD	80	80	80	80	40	80	20	20	5	5	20	40	40	40	40	80	40	80	5	5	5	10	10	40	40	40	40	40	20	40
UGA8	1980	596	Fluzone SD	10	20	20	40	5	10	5	10	5	5	40	320	40	320	80	320	40	160	40	320	10	160	40	80	5	10	10	20	5	160
UGA8	1979	219	Fluzone SD	320	160	320	160	160	80	40	40	5	5	10	5	40	20	40	20	80	40	40	5	20	10	320	320	640	320	320	160	80	40
UGA8	1979	572	Fluzone SD	160	160	80	160	40	40	40	80	20	160	10	10	40	40	10	20	10	10	5	5	5	10	80	80	5	10	10	10	10	80
UGA8	1978	748	Fluzone SD	5	80	5	40	5	40	5	40	5	5	5	5	5	80	5	40	5	40	5	5	5	5	80	640	160	320	160	320	80	640
UGA8	1977	22	Fluzone SD	80	80	80	80	5	5	80	40	5	5	20	10	40	40	40	40	80	80	5	5	5	20	40	40	80	80	160	80	80	80
UGA8	1977	249	Fluzone SD	20	20	20	20	20	20	10	5	10	5	5	5	20	10	20	10	20	10	5	5	20	20	160	40	160	80	160	80	40	20
UGA8	1977	337	Fluzone SD	20	40	40	40	20	20	5	10	5	5	20	20	40	40	80	80	40	40	40	40	5	20	40	80	160	80	80	80	40	80
UGA8	1977	704	Fluzone SD	80	160	80	160	40	40	20	40	5	5	160	160	320	320	320	320	160	160	160	320	40	80	40	40	40	40	40	40	20	20
UGA8	1975	662	Fluzone SD	80	80	80	80	40	20	20	20	5	5	40	20	320	160	80	40	80	40	80	80	80	40	80	80	5	5	10	10	5	10
UGA8	1976	715	Fluzone SD	160	160	20	40	20	20	5	5	5	5	5	5	10	20	20	40	20	40	5	40	5	10	80	80	40	40	40	40	40	80
UGA8	1975	220	Fluzone SD	80	320	80	320	40	160	20	80	5	5	40	80	40	80	80	160	80	80	80	80	20	40	40	80	10	5	10	40	5	40
UGA8	1975	386	Fluzone SD	80	160	10	80	5	10	5	40	5	5	80	80	160	320	320	320	320	320	160	5	80	160	80	80	160	160	80	160	5	40
UGA8	1974	409	Fluzone SD	40	80	80	80	20	20	5	10	5	10	10	10	40	40	40	40	80	80	20	40	10	20	80	160	160	160	160	160	20	80
UGA8	1975	422	Fluzone SD	40	40	40	40	20	40	10	20	5	5	5	5	10	80	10	40	20	40	10	5	5	40	80	40	40	40	40	40	10	160
UGA8	1975	427	Fluzone SD	40	40	10	10	5	5	5	5	5	5	40	40	40	40	40	40	40	40	40	40	5	5	40	40	20	20	20	20	5	20
UGA8	1974	457	Fluzone SD	320	320	320	320	160	160	80	80	40	5	160	160	20	40	320	320	40	40	80	5	5	20	160	160	10	10	20	20	20	40
UGA8	1973	701	Fluzone SD	40	40	20	40	10	10	10	10	5	5	20	20	5	10	40	40	10	20	5	5	10	10	20	40	160	160	80	160	10	20
UGA8	1974	743	Fluzone SD	40	80	10	40	5	20	5	5	5	5	40	80	80	160	160	320	320	320	80	160	80	160	160	320	40	80	40	80	20	160
UGA8	1973	CCF1-020	Flucelvax	160	160	80	80	40	40	20	40	5	5	320	320	320	320	160	320	160	320	160	160	160	160	160	160	320	320	320	320	320	320
UGA8	1973	CCF1-045	Flucelvax	40	160	40	40	10	5	10	80	5	40	5	320	5	160	10	320	10	320	5	320	5	80	80	5	40	40	20	40	160	160
UGA8	1973	CCF1-053	Flucelvax	40	40	40	40	5	5	5	5	5	5	5	10	5	5	5	20	5	5	5	5	5	10	160	160	160	80	80	80	40	80
UGA8	1973	CCF1-055	Flucelvax	20	160	20	320	5	160	5	80	5	80	320	320	20	40	320	320	320	320	160	320	20	80	80	160	160	320	160	320	80	320
UGA8	1973	FC2-063	Flucelvax	5	5	10	10	5	5	5	10	5	20	1280	10	5	40	5	20	5	20	5	5	5	20	40	80	80	80	80	80	10	40
UGA8	1972	CCF1-014	Flucelvax	160	320	80	160	40	80	40	80	5	80	640	640	1280	640	640	640	320	320	640	320	320	320	160	160	20	40	40	40	80	640
UGA8	1972	CCF1-043	Flucelvax	5	80	5	40	5	20	5	40	5	5	5	40	5	20	320	160	160	20	80	20	5	20	10	5	5	40	5	40	40	40
UGA8	1972	CCF1-046	Flucelvax	160	160	40	160	5	80	20	40	5	80	640	160	80	160	320	320	320	320	320	160	40	320	5	80	20	320	40	160	40	160
UGA8	1971	CCF1-021	Flucelvax	40	160	20	160	20	80	5	80	10	80	20	40	20	20	20	40	10	20	5	10	5	10	80	160	20	80	20	40	40	80
UGA8	1971	FC2-075	Flucelvax	320	160	320	320	160	80	40	40	5	20	160	160	160	160	320	320	320	320	160	160	160	160	320	640	320	640	320	320	320	320
UGA8	1969	CCF1-016	Flucelvax	160	320	160	160	40	40	40	80	5	40	160	160	40	160	640	640	80	160	80	160	10	80	320	640	160	320	80	160	320	640
UGA8	1970	CCF1-019	Flucelvax	40	80	10	40	5	10	5	40	5	80	640	640	80	160	320	640	320	320	320	320	160	160	160	320	80	160	80	160	160	320
UGA8	1970	CCF1-035	Flucelvax	40	40	20	20	5	1280	10	20	5	5	10	20	20	40	20	40	10	10	5	5	5	10	20	40	160	160	160	160	80	80
UGA8	1970	CCF1-054	Flucelvax	640	640	160	320	80	320	40	160	20	80	640	320	80	80	640	640	160	160	160	160	10	40	640	640	160	160	160	160	640	640
UGA8	1969	FC2-016	Flucelvax	10	20	20	20	10	10	80	80	5	160	20	80	40	160	80	320	40	160	5	160	40	160	40	160	40	80	80	80	40	640
UGA8	1970	FC2-081	Flucelvax	80	160	80	320	40	160	20	80	5	80	160	80	40	40	160	160	80	80	160	80	5	40	80	80	80	40	80	40	40	80
UGA8	1969	FC2-091	Flucelvax	160	80	160	40	40	20	20	20	5	5	80	80	40	80	80	80	40	40	40	5	10	20	160	80	80	40	160	80	20	20
UGA8	1968	CCF1-044	Flucelvax	80	40	20	40	5	10	10	20	5	5	40	5	5	5	80	10	20	10	5	5	5	5	5	80	40	80	20	40	10	160
UGA8	1968	CCF1-052	Flucelvax	40	20	20	20	5	5	5	5	5	5	5	5	5	5	5	10	5	5	5	5	5	5	10	40	20	20	20	20	20	20
UGA8	1967	FC2-054	Flucelvax	40	80	40	40	20	20	10	10	5	5	20	20	40	40	40	40	40	40	20	5	5	20	80	160	80	80	80	80	80	160
UGA8	1966	CCF1-049	Flucelvax	5	5	5	5	5	5	5	10	5	20	5	5	5	5	5	10	5	10	5	5	5	10	5	80	40	80	160	640	20	160
UGA8	1966	FC2-080	Flucelvax	160	80	160	160	80	80	20	40	5	20	40	40	10	40	40	40	20	20	10	20	10	20	10	10	5	5	20	10	20	80
UGA8	1966	FC2-096	Flucelvax	320	320	320	320	80	80	40	40	5	5	5	10	160	160	20	40	40	40	40	640	40	80	80	160	80	80	80	80	80	80
UGA8	1966	FC2-100	Flucelvax	80	40	40	40	20	20	20	20	5	5	5	10	5	20	5	20	40	40	20	5	10	20	320	320	20	20	40	40	160	160
UGA8	1964	CCF1-022	Flucelvax	80	80	80	80	40	40	10	20	5	5	160	160	640	640	320	640	320	320	320	320	640	640	40	320	320	640	320	640	640	1280
UGA8	1964	FC2-048	Flucelvax	5	20	10	20	5	5	5	5	5	5	5	40	5	5	40	80	10	20	5	5	10	40	80	80	5	5	40	40	160	160
UGA8	1963	FC2-095	Flucelvax	160	160	160	160	40	40	20	20	5	5	40	40	10	10	40	40	80	80	5	640	5	10	80	160	20	5	20	20	80	80
UGA8	1961	CCF1-034	Flucelvax	40	40	5	40	5	20	5	5	5	5	5	40	40	40	5	80	20	40	5	5	5	40	5	160	5	40	20	40	80	160
UGA8	1959	FC2-044	Flucelvax	40	40	40	20	5	5	5	5	5	5	40	40	40	80	80	80	80	40	20	5	10	40	20	20	5	5	10	10	20	20
UGA8	1959	FC2-088	Flucelvax	80	40	80	40	40	20	20	10	5	5	320	160	640	640	1280	640	640	320	320	160	320	160	160	80	5	5	10	10	40	20
UGA8	1959	FC2-101	Flucelvax	20	20	20	20	5	5	10	10	5	5	20	20	20	20	80	80	80	80	20	5	20	40	80	40	20	20	40	40	2560	640
UGA8	1972	570	Fluzone SD	10	5	5	10	5	5	5	5	5	5	160	160	5	40	320	320	160	160	5	5	10	40	80	160	80	80	80	640	20	160
UGA8	1973	665	Fluzone SD	40	40	20	20	5	5	10	10	5	5	5	5	40	20	5	5	10	10	5	5	5	5	320	320	160	160	160	80	160	80
UGA8	1972	685	Fluzone SD	160	160	160	160	40	40	20	20	5	5	40	20	80	80	20	10	40	20	10	5	10	10	80	80	40	40	80	40	40	20
UGA8	1973	741	Fluzone SD	5	40	5	40	5	20	5	20	5	5	5	20	5	40	5	40	5	20	5	5	5	10	5	160	5	5	5	5	5	5
UGA8	1972	360	Fluzone SD	10	5	10	5	5	5	5	5	5	5	160	160	160	160	320	640	160	160	40	5	80	160	160	320	160	160	160	5	20	5
UGA8	1972	397	Fluzone SD	5	5	5	5	5	5	5	5	5	5	10	5	5	5	5	5	40	40	20	5	5	5	40	5	80	5	80	5	10	5
UGA8	1972	635	Fluzone SD	160	80	40	20	10	10	20	10	5	10	5	5	10	40	10	10	10	20	5	10	5	10	320	320	40	40	40	80	10	20
UGA8	1972	708	Fluzone SD	40	80	40	40	5	5	10	20	5	5	80	80	80	80	320	320	80	160	80	80	5	20	320	640	320	320	320	320	320	320
UGA8	1972	746	Fluzone SD	80	160	80	80	80	80	5	10	5	5	80	80	20	20	80	80	80	80	5	5	20	40	80	160	320	640	320	320	20	40
UGA8	1971	246	Fluzone SD	20	40	10	20	5	5	5	10	5	5	20	40	80	160	40	40	40	40	5	5	10	20	20	40	5	5	40	80	10	160
UGA8	1971	462	Fluzone SD	80	80	20	40	10	40	10	20	5	5	5	40	20	320	40	320	40	320	5	320	10	320	40	80	80	160	80	160	80	160
UGA8	1971	669	Fluzone SD	20	40	10	40	5	5	5	5	5	5	160	160	20	40	320	320	80	80	80	80	20	40	640	640	80	80	40	80	160	160
UGA8	1971	693	Fluzone SD	40	80	10	40	5	20	5	20	10	40	160	160	40	40	160	160	160	320	80	160	80	160	80	160	40	80	80	160	40	80
UGA8	1971	717	Fluzone SD	80	320	80	160	20	40	10	40	5	5	320	640	40	80	320	320	320	320	640	640	40	80	320	320	80	80	40	80	40	640
UGA8	1971	742	Fluzone SD	5	20	5	10	5	5	5	10	5	5	20	20	5	10	40	80	40	80	5	5	5	5	40	80	40	40	40	80	5	160
UGA8	1971	747	Fluzone SD	20	40	20	40	5	10	5	10	5	5	160	160	320	320	80	80	320	640	80	160	160	320	40	80	40	40	40	40	5	20
UGA8	1970	518	Fluzone SD	40	160	40	160	5	5	10	40	5	5	80	80	40	80	160	160	160	320	160	160	80	80	80	80	80	80	40	80	20	40
UGA8	1969	668	Fluzone SD	40	80	20	80	5	10	5	20	5	5	40	20	20	20	40	40	80	80	80	80	10	10	80	80	20	20	20	20	20	40
UGA8	1968	321	Fluzone SD	20	10	20	10	5	5	5	5	5	5	20	10	5	5	20	10	20	10	5	5	5	5	40	10	5	5	5	5	10	20
UGA8	1969	340	Fluzone SD	10	10	5	5	5	5	5	5	5	5	160	160	40	80	320	320	160	80	160	5	10	20	160	160	160	160	80	160	40	80
UGA8	1969	412	Fluzone SD	40	80	40	80	10	20	10	20	5	5	80	80	10	5	320	320	160	160	80	80	5	5	40	160	40	80	40	80	10	80
UGA8	1967	358	Fluzone SD	20	320	20	160	5	20	5	80	5	5	40	80	80	160	80	80	80	80	5	5	10	40	20	160	20	5	40	40	40	80
UGA8	1967	417	Fluzone SD	5	10	5	10	5	5	5	5	5	5	20	20	5	5	20	20	10	10	5	10	5	5	20	40	160	160	160	160	20	20
UGA8	1966	575	Fluzone SD	10	10	5	5	5	5	5	5	5	5	160	160	40	40	160	160	40	40	5	5	20	40	80	160	80	40	80	80	160	160
UGA8	1966	675	Fluzone SD	5	20	5	20	5	5	5	40	5	5	5	5	5	5	5	5	5	5	5	5	5	5	20	40	5	10	20	20	10	20
UGA8	1966	678	Fluzone SD	20	10	5	10	5	5	5	5	5	5	80	80	20	40	320	160	160	160	80	160	20	320	40	40	10	5	20	20	80	640
UGA8	1965	692	Fluzone SD	20	40	10	20	5	5	5	10	5	5	40	80	20	80	80	160	40	80	40	160	40	160	40	40	5	10	5	10	10	20
UGA8	1966	699	Fluzone SD	40	80	10	80	5	20	10	40	5	5	20	40	20	80	20	80	5	40	5	5	5	40	10	80	10	40	20	80	5	20
UGA8	1964	661	Fluzone SD	20	80	10	40	5	5	5	20	5	5	5	5	5	5	5	10	10	20	10	5	5	20	20	80	5	5	5	5	10	40
UGA8	1965	664	Fluzone SD	80	160	80	160	40	80	20	40	5	5	20	40	20	40	80	160	40	40	20	5	40	80	80	160	40	80	80	80	5	80
UGA8	1965	707	Fluzone SD	20	20	20	20	10	10	5	5	5	5	5	5	5	5	10	10	5	10	5	5	5	10	80	80	40	20	20	20	80	80
UGA8	1963	432	Fluzone SD	80	40	160	80	40	20	20	20	5	5	20	5	80	80	80	40	80	40	40	20	40	20	80	20	160	80	80	40	160	80
UGA8	1964	606	Fluzone SD	40	80	40	80	5	10	10	20	5	5	10	20	5	20	10	40	20	40	5	5	5	10	20	40	5	20	10	20	40	80
UGA8	1964	607	Fluzone SD	80	80	80	80	20	40	10	20	5	5	20	40	5	10	40	80	80	160	5	160	80	160	160	320	80	80	40	80	160	160
UGA8	1964	682	Fluzone SD	160	160	80	80	40	20	40	40	5	10	640	320	640	320	640	320	320	160	320	320	20	80	40	40	5	20	40	20	80	40
UGA8	1964	755	Fluzone SD	160	320	80	80	10	10	20	20	5	5	20	40	10	20	160	320	320	320	5	5	5	20	20	40	40	40	40	40	10	20
UGA8	1963	305	Fluzone SD	80	40	40	40	20	20	10	20	5	5	80	80	40	40	160	160	80	80	80	80	40	80	80	160	10	20	10	10	160	160
UGA8	1963	416	Fluzone SD	5	10	5	10	5	5	5	10	5	5	10	10	5	10	20	20	10	10	5	10	5	10	80	160	80	80	20	40	160	320
UGA8	1962	578	Fluzone SD	80	160	80	160	40	80	20	40	5	20	320	160	80	80	640	320	320	320	160	5	80	80	80	320	40	80	20	80	40	160
UGA8	1963	709	Fluzone SD	160	320	160	160	80	80	20	40	5	5	40	5	5	5	80	160	80	80	40	80	5	10	80	320	5	5	20	80	320	320
UGA8	1963	722	Fluzone SD	5	5	5	5	5	5	5	10	5	20	5	5	5	10	5	20	5	10	5	10	5	40	80	80	5	10	5	10	40	160
UGA8	1962	359	Fluzone SD	5	40	10	20	5	20	5	20	5	5	5	5	5	5	5	320	40	80	5	5	5	20	40	160	5	5	5	5	20	80
UGA8	1962	600	Fluzone SD	10	20	10	20	5	5	5	5	5	5	40	5	5	5	320	160	160	80	20	5	5	5	160	80	5	5	40	20	80	80
UGA8	1961	663	Fluzone SD	5	20	5	10	5	5	5	10	5	5	5	10	5	10	10	40	5	10	5	40	5	10	40	40	5	10	5	20	5	40
UGA8	1961	670	Fluzone SD	80	80	40	80	40	40	20	20	10	20	20	10	10	10	40	40	40	20	10	20	5	5	160	160	40	40	40	40	160	160
UGA8	1962	710	Fluzone SD	320	320	320	320	160	160	80	160	80	160	160	640	80	320	160	640	160	320	40	320	5	1280	160	320	20	80	20	80	80	320
UGA8	1961	352	Fluzone SD	160	320	80	160	40	80	40	40	5	5	40	40	5	10	40	80	80	80	5	5	20	40	80	160	40	40	40	80	80	80
UGA8	1961	384	Fluzone SD	20	40	40	40	10	20	5	10	5	10	320	160	320	320	320	320	160	160	320	160	320	160	320	160	10	10	10	20	20	40
UGA8	1961	403	Fluzone SD	40	320	40	640	20	160	10	80	5	5	320	320	40	80	160	320	160	160	160	5	20	80	80	80	80	5	40	80	20	160
UGA8	1960	425	Fluzone SD	80	160	40	160	10	40	20	80	5	5	20	40	40	80	80	160	80	160	5	80	40	40	160	640	160	160	160	160	40	320
UGA8	1961	602	Fluzone SD	40	160	20	80	10	20	10	40	5	5	40	40	20	80	80	160	40	80	20	80	10	20	40	80	20	5	20	40	20	40
UGA8	1960	58	Fluzone SD	20	640	20	320	5	80	5	160	5	5	160	320	40	80	160	160	160	320	160	320	80	160	80	320	10	5	5	80	40	320
UGA8	1960	89	Fluzone SD	640	1280	640	1280	320	640	160	320	40	80	80	80	80	160	80	80	40	40	40	80	10	10	160	320	40	160	40	80	160	320
UGA8	1959	599	Fluzone SD	80	80	80	80	10	20	20	20	5	5	10	20	5	10	40	80	20	20	5	5	5	5	40	40	10	20	10	20	10	80
UGA8	1960	691	Fluzone SD	40	40	5	10	5	5	5	5	5	5	5	5	5	10	10	20	5	5	5	5	5	5	20	20	10	5	20	20	160	160
UGA8	1959	86	Fluzone SD	1280	640	1280	640	1280	640	160	80	40	20	20	10	5	10	40	20	20	10	20	10	10	10	160	80	80	40	80	40	80	80
UGA8	1959	629	Fluzone SD	5	5	5	20	5	5	5	5	5	5	320	320	40	40	320	320	80	160	5	160	40	80	80	80	5	5	5	5	160	160
UGA8	1959	753	Fluzone SD	320	320	320	320	160	320	80	80	40	80	160	160	80	160	320	320	640	640	320	320	10	40	160	640	20	20	20	40	20	80
UGA8	1958	FA1-008	FLUAD	80	80	20	20	5	5	10	20	5	5	80	80	40	40	80	80	80	80	5	40	10	20	640	640	80	80	40	40	160	320
UGA8	1958	FA1-012	FLUAD	160	320	320	320	160	320	40	80	5	160	80	160	80	320	320	640	160	320	80	160	40	160	80	160	40	80	80	80	640	1280
UGA8	1958	FA1-022	FLUAD	5	5	5	5	5	5	5	20	5	5	5	20	5	20	5	20	5	10	5	5	5	5	40	10	5	5	5	5	5	5
UGA8	1958	FA1-029	FLUAD	40	40	20	20	20	20	5	10	5	5	10	10	10	10	10	20	20	20	5	20	5	20	40	80	40	20	20	20	40	80
UGA8	1957	FA1-049	FLUAD	80	80	40	80	20	40	20	20	40	40	10	10	5	10	20	20	5	10	5	5	5	10	320	320	5	10	5	10	10	40
UGA8	1956	CCF1-047	FLUAD	80	320	80	160	80	40	10	80	5	40	160	20	160	80	160	80	160	80	640	160	320	40	20	40	160	40	160	40	10	160
UGA8	1955	FA1-015	FLUAD	40	80	20	40	10	20	10	20	5	10	80	160	10	10	160	160	40	80	20	20	5	10	80	80	40	80	20	40	160	320
UGA8	1956	FA1-037	FLUAD	10	10	10	10	5	5	5	5	5	5	40	80	40	80	40	40	40	80	40	40	80	160	320	320	80	80	40	40	160	160
UGA8	1956	FA1-040	FLUAD	80	320	80	320	20	80	20	160	5	5	640	640	320	640	640	640	160	320	160	320	320	640	80	160	5	5	10	20	80	640
UGA8	1956	FA1-047	FLUAD	20	160	10	160	5	160	10	40	5	5	80	160	80	160	80	160	40	160	5	160	10	160	40	320	5	10	5	10	5	40
UGA8	1955	FA1-006	FLUAD	20	40	20	40	5	10	10	20	5	10	40	40	10	10	80	80	40	20	5	20	5	5	160	320	5	20	10	10	10	80
UGA8	1955	FA1-009	FLUAD	20	40	10	10	5	5	5	5	5	5	10	10	5	5	40	40	10	10	5	5	5	10	20	20	5	5	5	10	10	20
UGA8	1955	FA1-010	FLUAD	40	40	40	40	5	10	10	10	5	10	40	40	40	40	40	40	40	40	20	20	10	20	320	640	160	160	80	80	160	320
UGA8	1955	FA1-024	FLUAD	160	160	80	160	5	80	5	5	5	20	80	80	5	5	80	80	5	5	5	5	5	5	40	80	5	5	5	5	5	5
UGA8	1954	CCF1-050	FLUAD	80	1280	40	640	40	640	10	160	5	20	160	160	160	320	80	160	40	80	40	160	40	160	10	40	20	20	10	20	10	160
UGA8	1953	FA1-001	FLUAD	40	20	40	40	10	20	10	20	5	20	10	40	5	10	40	40	20	20	10	10	5	10	80	80	5	10	5	10	40	80
UGA8	1954	FA1-035	FLUAD	5	10	10	20	5	5	10	20	5	5	5	20	5	40	20	40	10	40	5	20	5	40	20	40	5	5	5	5	10	80
UGA8	1953	FA1-050	FLUAD	5	5	5	5	5	5	5	5	5	5	40	40	20	20	80	80	80	80	5	5	10	20	320	320	80	80	80	80	320	320
UGA8	1952	FA1-038	FLUAD	5	10	5	5	5	5	5	5	40	10	40	40	10	10	40	40	40	40	20	20	20	20	40	80	5	5	5	10	160	320
UGA8	1952	FA1-039	FLUAD	5	5	5	5	5	5	5	5	5	5	20	20	20	40	40	40	20	20	5	5	20	40	20	40	5	10	10	10	80	80
UGA8	1952	FA1-048	FLUAD	160	160	20	40	5	10	20	20	5	5	5	20	5	5	5	20	40	40	5	5	5	5	320	320	5	5	5	5	5	40
UGA8	1951	FA1-041	FLUAD	20	40	20	20	5	10	5	20	5	5	5	5	5	20	5	5	5	5	5	5	5	5	40	20	20	40	20	20	80	80
UGA8	1950	CCF1-056	FLUAD	40	40	20	20	10	20	10	20	10	10	320	160	320	320	640	640	320	320	320	320	320	320	80	80	20	40	40	40	320	320
UGA8	1950	FA1-016	FLUAD	40	80	40	80	20	40	10	20	20	40	20	40	20	40	20	40	40	40	5	20	5	20	20	80	20	40	20	40	80	160
UGA8	1949	CCF1-031	FLUAD	20	320	5	320	5	160	5	40	5	20	80	40	20	10	160	40	80	80	80	20	20	5	5	320	20	640	20	320	40	320
UGA8	1949	CCF1-032	FLUAD	640	640	640	320	160	160	80	80	80	80	10	20	5	80	10	40	10	80	5	5	5	20	160	160	5	5	5	10	10	40
UGA8	1949	FA1-003	FLUAD	80	80	20	40	5	10	10	20	5	5	80	80	160	80	640	640	640	320	320	320	320	320	160	320	80	80	20	20	80	160
UGA8	1949	FA1-013	FLUAD	320	160	320	160	80	80	40	40	40	80	40	40	80	80	20	20	20	20	80	40	320	320	80	80	10	10	10	10	20	80
UGA8	1949	FA1-014	FLUAD	80	160	40	80	5	40	5	40	5	40	5	20	80	320	5	160	160	320	5	80	20	160	80	320	5	5	5	20	5	80
UGA8	1949	FA1-026	FLUAD	40	80	20	40	5	5	5	20	5	5	320	320	80	160	320	320	320	320	160	160	40	80	320	320	40	80	40	40	160	320
UGA8	1948	FA1-036	FLUAD	160	320	160	160	80	80	40	80	20	40	40	80	40	80	80	80	40	40	40	40	40	40	320	320	40	40	20	40	40	80
UGA8	1947	FA1-030	FLUAD	80	80	20	20	5	5	5	10	5	5	640	40	20	20	40	40	320	160	80	40	80	160	80	80	5	5	10	10	10	20
UGA8	1947	FA1-002	FLUAD	80	80	5	10	5	5	5	10	5	5	40	80	20	20	80	80	40	40	5	40	20	20	40	160	80	80	40	80	80	160
UGA8	1946	FA1-004	FLUAD	20	20	20	20	5	10	10	10	5	20	40	40	80	80	80	80	80	80	5	40	20	80	40	80	40	20	20	20	40	40
UGA8	1947	FA1-031	FLUAD	40	80	40	40	40	40	5	5	5	5	80	80	80	80	80	80	80	80	40	40	5	10	80	80	20	20	10	20	20	20
UGA8	1947	FA1-034	FLUAD	5	10	5	5	5	5	5	5	5	5	5	5	5	5	5	5	5	5	5	5	40	80	40	40	5	10	10	10	20	40
UGA8	1947	FA1-044	FLUAD	5	5	5	5	5	5	5	5	5	5	20	40	5	20	20	40	20	20	5	10	5	20	80	80	10	10	20	20	40	80
UGA8	1947	FA1-045	FLUAD	80	80	40	80	5	5	10	20	5	5	40	40	5	10	20	20	40	40	5	5	5	5	160	160	40	40	40	40	40	80
UGA8	1946	CCF1-040	FLUAD	80	320	80	160	40	80	10	80	5	5	640	10	20	80	1280	40	320	20	320	20	20	40	160	160	160	40	80	80	320	160
UGA8	1945	FA1-017	FLUAD	20	40	5	10	5	10	5	5	5	5	80	80	20	40	80	80	80	80	5	20	5	10	160	160	80	40	20	20	160	160
UGA8	1946	FA1-032	FLUAD	40	80	20	40	10	20	5	20	5	5	80	160	20	80	160	160	80	80	40	5	10	40	320	640	160	320	160	160	320	640
UGA8	1946	FA1-033	FLUAD	20	40	5	10	5	5	5	10	5	5	5	5	5	5	40	40	5	20	10	5	5	40	40	40	10	20	10	10	40	80
UGA8	1945	FA1-005	FLUAD	80	80	80	80	10	10	20	10	5	5	640	640	320	160	640	640	160	80	160	160	80	40	320	320	160	160	160	160	320	320
UGA8	1945	FA1-018	FLUAD	80	80	40	40	40	40	20	20	10	20	320	320	160	160	320	640	320	320	160	160	10	40	40	80	5	5	10	5	20	20
UGA8	1944	FA1-020	FLUAD	5	10	5	5	5	5	5	10	5	5	80	80	40	40	80	160	40	40	5	80	20	40	40	40	10	10	40	40	80	160
UGA8	1945	FA1-028	FLUAD	5	5	5	5	5	5	5	5	5	5	20	20	5	5	20	40	20	20	5	5	5	10	40	160	5	5	10	20	40	80
UGA8	1943	FA1-023	FLUAD	5	40	5	20	5	10	5	20	5	20	5	10	80	80	20	40	40	40	10	40	20	80	80	80	20	20	40	40	160	160
UGA8	1942	FA1-021	FLUAD	640	2560	640	1280	640	1280	160	320	5	10	10	10	5	20	10	40	10	20	5	20	80	80	160	160	320	160	160	160	320	320
UGA8	1940	FA1-007	FLUAD	5	5	5	5	5	5	5	5	5	5	20	20	40	40	40	20	40	20	5	5	10	10	80	40	5	5	10	20	20	40
UGA8	1940	FA1-011	FLUAD	160	160	80	80	40	80	20	20	5	5	40	40	40	80	160	160	80	80	5	40	10	40	320	320	160	160	40	40	320	640
UGA8	1938	FA1-019	FLUAD	160	320	80	320	20	40	20	80	5	5	160	160	80	160	320	320	160	160	320	320	80	80	40	80	40	40	20	40	40	80
UGA8	1937	FA1-025	FLUAD	10	20	5	10	5	5	5	5	5	5	5	5	5	5	10	10	5	5	5	5	5	5	20	40	5	5	5	10	5	10
UGA8	1958	FC2-064	Flucelvax	160	80	160	80	40	20	20	10	5	5	80	40	20	20	160	160	320	160	160	80	40	40	1280	20	40	20	20	20	20	160
UGA8	1950	FC2-073	Flucelvax	5	5	5	5	5	5	5	5	5	640	20	20	5	5	20	80	5	10	5	10	5	40	5	160	5	5	40	160	5	20
UGA8	1944	FC2-082	Flucelvax	160	80	160	160	80	80	40	40	5	40	80	80	80	40	160	80	160	80	80	40	20	10	640	640	1280	640	640	640	640	640
UGA8	1957	306	Fluzone HD	80	80	80	80	20	40	20	40	5	20	40	40	40	40	40	80	40	40	40	20	5	10	160	160	40	40	10	20	160	320
UGA8	1958	654	Fluzone HD	20	20	20	20	10	10	5	10	5	5	40	40	10	10	80	80	40	40	5	5	10	20	40	80	5	5	10	20	20	40
UGA8	1958	673	Fluzone HD	160	160	160	160	20	20	40	40	5	5	20	40	20	20	40	40	10	10	5	5	5	10	20	160	5	5	5	10	5	20
UGA8	1957	312	Fluzone HD	80	320	80	320	40	160	20	80	5	5	10	20	5	20	40	80	10	20	5	5	20	80	80	320	5	20	5	40	10	80
UGA8	1957	586	Fluzone HD	80	160	20	160	5	40	10	80	5	40	320	320	160	160	5120	5120	2560	2560	640	640	40	80	320	640	40	80	80	160	40	640
UGA8	1956	379	Fluzone HD	40	80	40	80	20	20	10	20	20	40	5	5	5	5	5	5	40	80	5	5	5	5	10	20	5	5	5	5	20	40
UGA8	1955	380	Fluzone HD	20	40	10	20	5	10	5	10	5	5	5	5	5	5	5	5	5	5	5	5	5	5	10	20	160	160	40	80	160	320
UGA8	1956	535	Fluzone HD	40	40	80	80	40	20	40	40	10	5	20	20	40	80	80	40	20	40	20	5	10	40	160	80	20	20	10	20	40	40
UGA8	1956	611	Fluzone HD	320	320	160	320	160	160	80	160	10	40	80	40	10	10	640	320	320	160	160	80	5	20	320	320	80	80	80	40	640	320
UGA8	1956	667	Fluzone HD	40	20	20	20	5	5	20	20	80	5	10	10	10	5	20	10	20	10	5	5	5	5	160	80	10	5	20	10	40	160
UGA8	1955	14	Fluzone HD	10	10	10	10	5	5	5	5	5	5	20	20	10	10	80	40	20	20	40	5	20	20	80	20	5	5	5	5	10	80
UGA8	1955	203	Fluzone HD	20	40	20	20	5	5	10	10	5	5	40	40	80	40	80	40	80	40	80	40	10	10	160	80	80	80	40	40	160	80
UGA8	1955	441	Fluzone HD	20	40	20	40	5	20	5	20	5	5	20	80	20	80	40	80	20	40	20	40	5	20	10	40	10	20	10	40	2560	2560
UGA8	1955	653	Fluzone HD	10	5	5	5	5	5	5	5	5	5	20	20	5	40	40	40	80	40	10	5	5	20	160	160	40	5	40	40	80	160
UGA8	1954	CCF1-009	Fluzone HD	10	40	10	20	5	5	5	20	5	10	80	160	160	160	160	160	160	160	40	80	20	40	20	80	5	20	10	40	20	640
UGA8	1954	179	Fluzone HD	80	160	80	160	20	20	20	40	5	5	10	20	80	80	40	40	20	40	10	5	20	80	160	320	20	5	10	40	20	80
UGA8	1954	270	Fluzone HD	160	160	320	320	160	160	80	80	40	40	10	10	640	320	40	40	320	160	160	80	160	160	320	320	80	80	40	40	640	640
UGA8	1954	323	Fluzone HD	20	40	20	20	5	5	40	20	40	80	160	320	40	80	320	320	160	320	160	160	20	40	20	80	5	40	20	40	40	80
UGA8	1954	369	Fluzone HD	40	80	80	80	40	40	20	20	5	5	80	80	80	80	160	160	40	40	5	5	5	5	640	640	10	5	10	20	40	40
UGA8	1954	582	Fluzone HD	40	80	20	80	5	10	10	40	5	5	80	160	40	160	160	320	40	80	5	5	10	40	40	160	10	20	10	20	40	160
UGA8	1954	589	Fluzone HD	10	20	10	20	5	10	5	5	5	5	5	5	10	5	20	20	40	40	10	10	5	10	80	80	5	5	5	20	10	40
UGA8	1954	632	Fluzone HD	80	160	80	160	40	80	20	80	5	5	20	20	5	20	40	80	20	40	10	80	5	20	80	160	5	5	10	20	40	160
UGA8	1953	633	Fluzone HD	160	160	160	160	80	160	80	160	160	160	80	80	40	80	320	320	320	160	160	160	160	160	160	320	20	40	40	80	320	640
UGA8	1953	713	Fluzone HD	320	640	640	640	160	160	20	80	5	40	80	80	80	320	160	160	40	80	80	160	40	80	40	640	10	80	20	80	10	160
UGA8	1953	295	Fluzone HD	320	320	160	160	80	80	80	80	10	5	20	20	40	40	80	40	20	10	20	5	5	20	80	80	80	40	40	40	5120	1280
UGA8	1953	304	Fluzone HD	20	80	20	40	10	20	10	20	5	5	160	320	80	80	320	640	160	160	160	320	160	320	160	1280	10	20	20	40	40	160
UGA8	1953	313	Fluzone HD	40	40	20	20	5	5	5	10	5	5	80	80	160	160	160	80	80	80	5	5	40	20	40	40	5	20	20	20	80	40
UGA8	1953	588	Fluzone HD	640	640	640	640	320	160	160	160	20	20	1280	2560	640	1280	1280	2560	1280	1280	1280	2560	320	320	320	160	20	40	40	40	40	80
UGA8	1953	652	Fluzone HD	320	320	160	320	80	80	40	160	20	40	40	20	10	10	160	80	80	40	80	40	160	80	320	160	80	40	80	80	80	320
UGA8	1952	674	Fluzone HD	20	20	20	10	5	5	10	10	5	10	80	80	40	40	320	320	160	80	5	80	20	40	40	80	5	20	40	20	80	160
UGA8	1952	77	Fluzone HD	40	40	10	20	5	5	5	10	5	5	40	40	5	10	160	80	40	40	5	20	5	5	40	80	5	5	5	5	40	1280
UGA8	1952	126	Fluzone HD	40	320	20	160	5	10	10	80	5	20	80	320	5	80	160	320	20	80	5	160	10	80	80	320	10	20	20	40	40	80
UGA8	1952	296	Fluzone HD	40	40	80	40	40	20	10	5	10	5	20	10	5	5	20	10	5	5	5	5	5	5	40	40	20	10	20	20	80	80
UGA8	1951	334	Fluzone HD	160	320	160	320	160	320	40	80	40	80	40	40	20	20	20	20	20	40	10	5	10	80	80	160	40	40	40	80	80	160
UGA8	1951	335	Fluzone HD	80	320	80	160	40	80	20	40	5	5	160	160	160	160	160	160	160	160	160	160	5	20	40	80	5	5	5	5	40	40
UGA8	1952	476	Fluzone HD	10	20	5	10	5	5	5	5	5	5	5	5	10	10	40	40	80	40	10	10	5	5	320	320	20	20	10	10	40	40
UGA8	1952	568	Fluzone HD	320	160	320	160	80	40	40	40	40	5	10	5	80	80	80	80	80	80	80	5	40	80	320	160	20	10	40	20	80	40
UGA8	1952	744	Fluzone HD	160	160	5	5	5	5	5	5	5	5	1280	1280	1280	640	1280	1280	1280	1280	1280	1280	5	5	5	5	5	5	5	5	5	5
UGA8	1952	CCF1-008	Fluzone HD	10	160	10	160	5	20	5	160	5	320	40	40	5	320	80	320	20	80	40	320	80	320	160	640	5	80	5	160	80	5120
UGA8	1952	CCF1-028	Fluzone HD	160	2560	80	1280	10	160	20	640	5	160	640	640	20	80	1280	1280	160	320	160	160	10	40	80	320	40	160	40	160	80	640
UGA8	1950	83	Fluzone HD	10	20	5	10	5	5	5	10	5	5	5	5	5	10	5	5	5	10	5	5	5	5	20	20	5	10	10	20	40	40
UGA8	1951	184	Fluzone HD	5	20	5	20	5	5	5	5	5	5	5	5	5	5	5	5	5	5	5	5	5	10	40	80	10	5	10	20	160	320
UGA8	1951	276	Fluzone HD	20	160	20	160	5	160	5	40	5	5	10	5	5	10	80	80	20	20	5	5	40	40	80	80	40	80	20	40	80	80
UGA8	1950	147	Fluzone HD	20	20	10	20	5	5	10	10	5	5	5	5	5	10	10	10	5	5	5	5	5	5	160	160	40	5	40	40	320	320
UGA8	1950	170	Fluzone HD	20	20	20	20	20	10	5	10	5	10	40	160	40	160	80	160	160	160	80	160	20	80	80	80	10	20	5	10	20	40
UGA8	1950	648	Fluzone HD	40	80	40	80	10	20	10	20	5	5	80	80	40	80	80	80	80	80	10	5	20	20	160	320	40	40	40	80	40	80
UGA8	1950	681	Fluzone HD	10	20	10	20	5	5	5	5	5	5	10	10	5	5	10	10	80	160	10	20	10	10	20	40	5	10	5	10	640	640
UGA8	1948	567	Fluzone HD	10	10	5	5	5	5	5	5	5	5	160	80	20	20	320	320	160	80	80	5	5	5	80	80	160	20	160	80	160	80
UGA8	1949	618	Fluzone HD	20	20	10	10	5	5	5	5	5	10	40	20	20	20	80	40	80	40	80	40	5	5	160	160	80	40	40	40	320	160
UGA8	1948	135	Fluzone HD	80	40	40	40	40	20	5	10	5	5	20	20	5	5	80	40	80	40	5	5	40	20	80	40	80	5	80	40	80	160
UGA8	1948	177	Fluzone HD	80	80	80	80	5	5	5	20	5	5	320	320	20	40	640	320	80	80	160	5	5	5	160	5	5	5	5	20	5	5
UGA8	1947	308	Fluzone HD	10	10	5	5	5	5	5	5	5	5	20	20	5	5	10	10	10	10	5	5	5	5	320	640	20	20	10	10	40	40
UGA8	1948	368	Fluzone HD	5	40	5	20	5	5	5	10	5	5	5	5	5	10	10	10	5	5	5	5	5	10	40	160	5	5	5	10	5	10
UGA8	1947	593	Fluzone HD	40	40	80	40	20	20	20	10	20	5	40	5	10	5	20	5	20	5	10	5	5	10	40	640	5	5	10	10	20	20
UGA8	1948	616	Fluzone HD	20	20	10	10	5	5	5	10	5	5	160	80	20	40	320	160	160	80	5	80	40	40	20	40	10	10	40	40	80	80
UGA8	1947	649	Fluzone HD	40	320	20	160	5	10	10	160	5	10	80	80	40	80	160	320	80	160	80	160	10	320	160	320	80	160	80	80	640	640
UGA8	1948	CCF1-041	Fluzone HD	40	5	40	5	10	5	10	5	5	5	5	5	10	5	20	320	10	80	5	80	5	5	5	40	20	5	20	20	80	80
UGA8	1947	273	Fluzone HD	5	40	5	10	5	5	5	20	5	5	10	10	5	10	10	20	5	20	10	5	10	40	20	40	20	40	20	40	40	80
UGA8	1947	274	Fluzone HD	10	20	10	10	5	5	5	10	5	5	10	10	5	5	10	10	5	5	5	5	5	5	40	20	10	10	10	10	10	20
UGA8	1947	353	Fluzone HD	80	160	40	80	5	5	5	40	5	5	40	80	20	40	160	160	160	320	40	5	40	80	80	5	5	20	20	40	5	40
UGA8	1947	381	Fluzone HD	20	40	20	20	5	5	5	10	5	5	40	40	40	40	40	40	40	40	40	5	10	20	80	40	5	5	5	10	10	40
UGA8	1946	594	Fluzone HD	40	160	40	160	20	40	10	40	5	40	10	80	5	20	10	80	5	40	5	40	10	20	320	40	5	5	10	20	5	80
UGA8	1947	638	Fluzone HD	40	40	40	40	20	20	20	20	5	5	640	640	160	160	640	640	640	320	160	160	20	40	320	320	5	5	10	20	40	40
UGA8	1947	639	Fluzone HD	5	20	10	20	5	5	10	20	5	5	80	80	5	20	320	320	160	160	80	160	5	20	40	80	5	5	20	40	40	40
UGA8	1946	CCF1-011	Fluzone HD	40	40	40	40	10	20	10	10	5	10	20	20	10	20	40	40	40	40	5	20	10	20	160	160	160	320	160	320	160	640
UGA8	1946	141	Fluzone HD	80	1280	80	640	20	40	20	320	5	20	160	160	320	160	320	160	160	80	160	80	80	40	80	80	10	10	40	20	160	80
UGA8	1945	640	Fluzone HD	5	5	5	5	5	5	5	5	5	5	80	80	20	20	80	80	160	160	5	80	20	20	10	40	5	5	20	80	80	160
UGA8	1946	666	Fluzone HD	20	160	20	160	10	80	10	40	5	5	40	160	20	80	80	160	80	160	40	160	10	80	160	640	10	40	20	80	5	160
UGA8	1943	162	Fluzone HD	80	80	10	20	5	5	5	5	5	5	80	80	10	20	160	160	40	40	160	80	20	20	80	80	5	5	20	40	80	80
UGA8	1944	275	Fluzone HD	40	80	20	40	40	40	10	20	10	40	20	10	5	10	20	20	40	20	40	20	10	20	640	640	20	40	20	40	40	40
UGA8	1943	362	Fluzone HD	10	20	10	10	5	5	10	10	5	5	320	320	40	40	640	2560	640	640	320	320	20	40	10	20	5	5	20	20	40	40
UGA8	1944	569	Fluzone HD	160	160	160	160	80	160	10	20	5	5	10	10	5	10	20	20	5	5	10	5	5	10	80	40	10	10	20	20	20	20
UGA8	1943	169	Fluzone HD	20	20	10	10	5	5	5	5	5	5	20	20	20	20	80	40	80	40	20	10	10	5	80	40	20	10	40	20	40	40
UGA8	1943	CCF1-042	Fluzone HD	10	20	5	20	5	10	20	10	5	10	5	5	20	20	10	10	10	10	5	10	5	20	10	10	20	40	40	40	160	160
UGA8	1941	376	Fluzone HD	20	40	20	20	5	5	10	10	5	5	320	320	40	40	640	640	320	320	320	320	10	20	40	40	160	160	80	80	40	40
UGA8	1941	644	Fluzone HD	5	5	20	40	5	20	5	10	5	5	5	5	5	5	20	40	80	80	5	5	5	5	20	80	80	160	80	160	5	5
UGA8	1940	676	Fluzone HD	5	20	10	20	5	5	5	20	5	20	20	40	40	80	80	160	40	80	20	80	10	40	160	160	40	40	80	80	640	320
UGA8	1937	587	Fluzone HD	80	640	80	640	40	160	20	160	5	40	20	20	5	20	20	20	10	20	5	5	5	10	80	160	80	160	80	160	160	320
UGA8	1938	643	Fluzone HD	40	40	20	20	5	5	20	20	5	5	10	20	20	20	40	40	80	80	5	20	10	10	10	40	40	40	20	40	40	40
UGA8	1938	671	Fluzone HD	80	160	40	80	5	5	5	40	5	5	320	320	160	320	160	320	160	320	80	5	40	80	160	320	40	80	40	160	160	320
UGA8	1937	614	Fluzone HD	10	5	5	10	5	5	5	5	5	5	80	80	5	5	20	20	40	40	10	10	5	5	20	40	40	40	10	10	10	20
UGA8	1937	CCF1-030	Fluzone HD	10	20	20	20	5	5	5	5	5	5	320	320	80	160	640	640	80	80	5	80	160	160	20	80	40	80	40	80	80	160
UGA8	1934	455	Fluzone HD	160	160	160	160	40	40	40	40	40	80	640	640	1280	2560	1280	2560	640	1280	1280	1280	1280	1280	320	640	80	80	160	320	320	320
UGA8	1958	347	Fluzone SD	160	160	80	160	40	40	20	40	5	5	80	80	80	160	320	320	80	160	80	160	40	80	80	160	20	20	20	20	80	80
UGA8	1957	736	Fluzone SD	40	80	20	80	10	20	5	20	5	40	40	80	20	80	80	160	80	160	40	40	10	40	40	80	10	20	5	10	40	320
UGA8	1956	737	Fluzone SD	20	20	10	10	5	5	5	10	5	5	10	10	10	10	20	20	10	10	5	10	10	10	40	40	40	40	40	40	80	80
UGA8	1947	687	Fluzone SD	160	160	160	160	5	5	40	80	5	5	80	40	40	40	320	160	320	640	160	160	5	20	1280	1280	5	5	5	5	5	20
UGA8	1945	343	Fluzone SD	10	10	5	5	5	5	5	5	5	5	40	40	10	80	10	80	20	80	5	40	10	160	80	40	80	80	80	80	160	80

## Sheet: Fig_9_C_2024_2025
S8 Table. Source data for Fig 9.
				H1N1										H3N2																IBV
				CA/09		BR/18		GD/19		VC/19		VC/22*		HK/14		SG/16		KS/17		SA/19		HK/19		TS/20		DR/21		MA/22*		PH/13		CO/17		WA/19		AS/21
Cohort_ID	Birth_year	ID	Vax_type	Day_0	Day_28	Day_0	Day_28	Day_0	Day_28	Day_0	Day_28	Day_0	Day_28	Day_0	Day_28	Day_0	Day_28	Day_0	Day_28	Day_0	Day_28	Day_0	Day_28	Day_0	Day_28	Day_0	Day_28	Day_0	Day_28	Day_0	Day_28	Day_0	Day_28	Day_0	Day_28	Day_0	Day_28
UGA9	2015	FC3-111C	Flucelvax	160	160	160	160	40	40	160	160	20	40	1280	1280	1280	1280	2560	2560	2560	5120	640	1280	2560	2560	1280	640	1280	1280	320	320	320	160	160	160	40	80
UGA9	2012	FC3-115C	Flucelvax	80	160	40	80	20	20	80	160	5	80	160	160	80	160	160	160	160	160	160	10	160	320	40	80	80	80	160	1280	40	80	40	160	40	80
UGA9	2011	FC3-021C	Flucelvax	320	320	320	320	160	160	320	320	40	40	320	640	320	320	320	640	640	1280	640	80	640	640	80	160	160	640	640	640	640	640	640	1280	320	640
UGA9	2011	FC3-045C	Flucelvax	160	160	80	80	20	20	80	10	5	80	40	40	20	40	80	80	80	160	20	40	40	80	20	40	40	80	80	40	20	20	10	20	10	40
UGA9	2008	FC3-022C	Flucelvax	160	5	80	5	160	160	160	5	10	5	160	5	160	5	320	5	640	5	320	320	320	5	40	5	20	5	80	5	160	5	160	5	40	5
UGA9	2008	FC3-023C	Flucelvax	320	5	160	5	160	5	160	5	40	5	40	5	40	5	80	5	80	5	40	80	80	5	20	5	40	5	80	5	320	5	160	5	80	5
UGA9	2014	FM4-149C	FluMist	5	5	10	5	10	10	5	5	5	5	40	40	40	40	80	80	80	80	40	20	80	320	40	20	40	20	160	80	40	40	40	40	80	40
UGA9	2012	FM4-153C	FluMist	40	20	20	20	160	160	40	40	5	20	10	10	10	5	40	1280	20	20	10	10	5	10	5	5	20	10	20	80	5	5	5	5	10	10
UGA9	2011	FM4-170C	FluMist	2560	640	320	320	20	20	320	640	40	40	160	160	160	160	640	640	640	640	160	640	320	640	80	80	160	80	40	40	40	40	40	40	10	10
UGA9	2011	FM4-174C	FluMist	640	160	160	160	40	40	160	320	5	5	40	40	40	40	80	160	1280	80	20	80	40	80	20	40	160	80	20	20	5	10	5	10	5	80
UGA9	2010	FM4-176C	FluMist	80	80	40	40	5	5	320	80	5	5	160	80	80	80	640	320	1280	160	160	320	160	320	80	80	320	80	20	20	40	40	40	40	20	160
UGA9	2010	FM4-175C	FluMist	40	40	20	20	5	5	40	20	5	5	40	80	40	80	160	80	2560	160	40	160	40	160	5	40	5	40	80	40	5	5	5	5	5	5
UGA9	2008	FM4-130C	FluMist	320	320	160	160	80	40	160	160	20	20	320	320	320	320	320	320	640	640	160	40	640	640	160	160	5	160	1280	1280	640	640	320	640	320	320
UGA9	2007	FM4-125C	FluMist	80	160	80	80	80	80	80	80	20	20	80	160	640	160	80	320	80	320	80	160	320	1280	5	20	5	40	160	80	40	40	40	40	40	20
UGA9	2014	259C	Fluzone SD	5	5	5	5	20	20	40	40	40	40	40	40	40	40	40	40	80	80	40	40	40	40	10	10	20	40	20	40	5	5	5	10	5	40
UGA9	2012	254C	Fluzone SD	10	20	10	20	40	40	40	80	20	80	80	40	40	40	20	40	80	80	80	5	5	80	20	20	20	40	40	80	80	80	80	80	40	80
UGA9	2011	207C	Fluzone SD	640	1280	160	320	320	320	80	320	20	160	160	80	160	80	160	80	320	160	80	320	10	160	20	20	40	80	20	20	10	20	10	40	5	10
UGA9	2011	212C	Fluzone SD	160	160	80	80	80	80	80	80	40	80	40	40	40	40	320	80	160	160	40	40	80	160	5	10	5	20	40	40	5	10	5	5	5	5
UGA9	2011	230C	Fluzone SD	320	320	160	160	320	320	160	160	80	80	160	640	80	640	80	640	320	1280	80	5	10	1280	80	320	80	640	40	40	10	10	5	20	20	80
UGA9	2010	206C	Fluzone SD	80	80	40	40	20	20	80	160	40	160	160	320	160	160	80	80	320	320	320	80	80	80	5	40	10	160	80	80	20	40	20	40	20	40
UGA9	2009	255C	Fluzone SD	640	640	320	320	320	160	320	320	5	20	160	80	80	80	80	80	160	160	80	5	10	160	5	40	40	320	80	80	160	160	80	160	80	80
UGA9	2008	205C	Fluzone SD	320	320	160	160	320	160	160	160	40	40	40	160	40	40	80	80	80	160	20	40	40	80	20	40	20	80	20	20	40	40	20	40	5	10
UGA9	2009	229C	Fluzone SD	40	160	40	80	20	20	40	160	5	10	80	80	80	80	320	320	160	160	80	640	10	160	40	40	80	160	40	40	80	80	40	160	20	80
UGA9	2008	772C	Fluzone SD	640	640	320	160	160	80	320	320	40	40	80	40	40	40	40	80	160	160	40	160	320	160	80	80	320	640	80	80	80	80	80	80	40	40
UGA9	2008	260C	Fluzone SD	320	160	160	160	160	80	160	80	40	20	80	40	80	40	80	80	160	160	80	320	160	160	80	80	160	320	80	80	80	80	40	80	40	80
UGA9	2007	198C	Fluzone SD	320	320	160	160	80	160	80	160	20	40	80	320	80	160	80	320	320	640	80	160	160	320	40	160	40	160	80	80	40	80	40	80	5	40
UGA9	2006	FB3-140	FluBlok	160	160	80	80	160	160	80	160	40	80	320	320	320	160	320	320	320	320	160	80	320	160	40	80	5	160	160	160	80	80	80	160	20	40
UGA9	2005	FB3-132	FluBlok	160	160	160	160	160	160	80	160	80	80	320	320	320	320	320	640	1280	1280	80	80	160	640	40	160	80	160	160	320	80	160	80	160	80	160
UGA9	2003	FB3-125	FluBlok	40	160	40	160	80	160	20	80	5	80	20	40	20	20	10	40	80	320	10	40	20	160	5	80	5	160	10	20	5	5	80	10	10	20
UGA9	2000	CCF2-118	FluBlok	40	10	40	5	40	5	40	20	5	5	40	10	80	5	40	40	160	20	40	40	160	80	10	20	10	40	10	10	80	20	160	20	20	20
UGA9	1999	FB3-005	FluBlok	80	160	40	160	40	80	20	160	20	80	40	40	20	80	20	80	80	160	40	80	80	160	5	80	10	320	320	320	320	1280	320	1280	160	640
UGA9	1999	FB3-127	FluBlok	80	160	80	160	80	80	80	160	20	160	80	160	80	160	40	80	160	640	80	160	320	320	20	80	40	320	40	80	20	40	5	40	10	1280
UGA9	1995	CCF2-059	FluBlok	320	320	160	160	80	80	320	640	80	80	160	80	160	80	80	80	640	640	640	320	640	320	20	80	20	80	1280	1280	160	160	80	80	20	80
UGA9	1996	CCF2-063	FluBlok	640	640	640	640	40	320	640	1280	10	160	20	40	20	40	320	320	80	320	20	160	80	320	40	640	40	1280	160	640	20	80	10	80	40	2560
UGA9	1996	FB3-072	FluBlok	80	160	40	80	20	80	40	80	10	80	80	320	80	320	20	640	640	1280	80	640	160	1280	10	320	20	640	80	80	40	320	40	320	5	320
UGA9	1996	FB3-128	FluBlok	160	160	80	160	40	40	80	160	20	160	40	160	40	320	10	320	160	640	160	320	320	640	10	160	40	640	160	320	10	40	20	80	40	1280
UGA9	1996	FB3-130	FluBlok	20	20	10	20	10	20	20	40	5	10	40	40	40	40	80	80	160	320	80	10	160	320	40	160	40	40	80	160	320	320	320	640	40	80
UGA9	1994	CCF2-119	FluBlok	640	10	640	10	5	10	320	80	40	10	320	80	160	40	160	160	640	160	320	160	320	160	320	80	160	160	640	160	40	40	20	40	20	80
UGA9	1994	FB3-027	FluBlok	320	5	80	5	10	5	160	5	40	5	10	5	5	5	10	5	80	5	160	40	80	2560	20	5	20	5	80	5	40	5	20	5	10	5
UGA9	1993	FB3-085	FluBlok	80	80	40	80	5	10	80	80	5	10	10	160	10	80	40	320	640	640	10	160	20	320	5	160	5	320	160	80	5	5	5	5	5	40
UGA9	1993	FB3-123	FluBlok	160	160	80	160	40	20	80	160	10	80	160	160	160	320	20	320	320	640	160	320	320	320	10	320	40	640	160	320	20	20	10	20	320	1280
UGA9	1993	FB3-136	FluBlok	80	80	40	80	10	20	40	160	20	40	20	40	20	40	10	20	80	320	160	20	80	160	5	40	5	40	40	80	160	640	160	640	80	640
UGA9	1991	FB3-008	FluBlok	80	80	40	80	5	5	40	80	20	40	20	40	10	20	10	80	80	80	80	160	160	80	5	20	5	80	640	640	10	10	5	5	20	160
UGA9	1991	FB3-144	FluBlok	80	80	40	40	40	40	20	40	10	10	5	5	5	5	5	20	10	80	5	5	10	40	5	80	20	160	160	320	20	10	10	20	10	320
UGA9	1989	CCF2-090	FluBlok	160	160	160	80	20	40	160	1280	5	20	20	20	5	20	320	320	80	160	160	40	80	80	5	5	20	10	640	640	5	160	5	80	5	320
UGA9	1990	CCF2-122	FluBlok	80	40	80	40	2560	320	80	80	5	10	160	80	160	40	80	80	1280	320	160	80	320	160	20	40	40	160	160	20	10	160	10	160	10	80
UGA9	2005	CCF2-013	Flucelvax	40	40	40	40	40	2560	80	320	20	40	40	40	40	40	40	40	80	80	20	20	5	80	5	20	10	80	80	80	20	40	5	20	5	80
UGA9	2005	FC3-092	Flucelvax	160	160	80	80	40	40	160	80	10	20	160	160	160	80	40	80	320	320	80	40	40	40	10	10	5	20	160	160	320	160	160	160	160	320
UGA9	2003	FC3-113	Flucelvax	160	5120	80	2560	80	1280	5	1280	5	640	20	40	5	5	5	5	80	80	5	5	40	40	5	5	5	5	80	160	5	20	5	40	5	5
UGA9	2002	CCF2-110	Flucelvax	320	80	320	80	160	40	80	160	20	40	80	20	160	20	10	10	320	160	160	80	160	80	80	10	80	80	80	160	80	20	80	10	40	160
UGA9	1998	CCF2-002	Flucelvax	80	80	40	40	5	10	160	160	40	40	40	80	40	80	160	160	160	320	40	160	160	640	5	160	20	160	160	320	5	20	5	20	5	80
UGA9	1997	CCF2-024	Flucelvax	320	160	160	160	80	80	160	160	20	40	80	80	40	80	20	20	80	160	40	40	80	80	10	10	2560	80	80	80	40	40	40	20	40	320
UGA9	1997	CCF2-004	Flucelvax	80	40	80	40	20	20	80	80	5	5	20	20	40	20	40	40	80	640	80	80	160	160	10	10	10	40	80	80	40	40	40	40	10	10
UGA9	1996	CCF2-026	Flucelvax	160	80	80	80	40	40	80	320	5	5	5	10	5	1280	10	10	20	20	10	10	40	20	5	5	80	20	80	80	5	10	5	5	5	10
UGA9	1997	FC3-010	Flucelvax	80	80	40	80	20	40	20	20	5	10	5	10	5	5	40	10	40	80	40	40	40	80	5	10	10	10	40	20	10	5	5	5	5	10
UGA9	1997	FC3-059	Flucelvax	320	640	320	640	320	320	160	10	80	160	80	160	80	80	80	80	80	320	80	160	160	320	40	80	40	80	160	80	40	80	40	80	40	80
UGA9	1996	CCF2-051	Flucelvax	320	320	320	320	320	320	320	2560	20	40	10	10	5	5	10	10	40	40	20	20	40	40	10	10	40	80	80	160	20	40	20	20	40	160
UGA9	1996	FC3-076	Flucelvax	160	80	80	80	80	40	40	20	10	10	10	20	10	20	5	5	40	40	10	5	20	2560	10	20	10	20	40	80	5	10	5	10	10	10
UGA9	1995	FC3-025	Flucelvax	320	160	160	160	80	80	160	160	40	40	80	80	80	80	160	160	320	320	80	80	160	320	40	80	80	80	1280	1280	160	160	40	80	80	160
UGA9	1994	FC3-013	Flucelvax	80	80	40	80	20	40	20	40	10	40	10	20	5	10	10	40	40	80	10	20	40	80	20	80	40	160	160	160	10	20	5	20	5	160
UGA9	1994	FC3-038	Flucelvax	10	20	10	20	10	10	10	40	5	5	80	40	80	40	5	10	160	160	320	40	160	160	5	80	20	160	40	40	10	10	10	20	5	160
UGA9	1994	FC3-071	Flucelvax	640	640	320	640	160	160	320	10	40	40	80	40	80	40	40	20	640	640	160	160	160	320	5	10	10	20	320	320	40	40	40	40	20	40
UGA9	1994	FC3-078	Flucelvax	160	160	160	160	10	10	20	40	10	10	40	40	40	20	10	10	160	160	160	160	160	2560	10	20	20	40	160	160	80	80	80	80	40	80
UGA9	1993	CCF2-006	Flucelvax	160	160	80	160	160	160	80	160	5	5	20	10	20	20	20	20	80	80	640	320	640	640	20	20	20	40	80	80	40	40	40	40	10	40
UGA9	1993	CCF2-007	Flucelvax	80	80	80	80	5	10	160	320	5	40	320	320	320	320	5	5	640	640	1280	640	640	1280	5	5	20	20	320	320	80	160	20	20	5	40
UGA9	1992	FC3-028	Flucelvax	40	40	20	20	10	10	40	40	10	10	160	160	160	160	5	20	640	640	640	40	320	320	40	40	40	160	640	640	160	160	160	320	320	320
UGA9	1992	CCF2-105	Flucelvax	5	10	5	10	5	10	5	20	5	5	10	10	10	20	40	40	40	80	40	40	80	80	5	20	5	80	20	80	5	40	5	40	5	10
UGA9	1991	CCF2-003	Flucelvax	40	40	20	20	5	5	80	80	5	5	20	40	40	40	80	80	40	80	40	40	80	160	20	20	10	80	160	320	160	320	160	160	80	640
UGA9	1991	CCF2-005	Flucelvax	640	320	160	160	20	40	80	80	5	10	160	160	640	160	10	10	640	1280	640	1280	640	640	10	10	20	20	320	320	40	40	10	10	10	80
UGA9	1991	FC3-026	Flucelvax	80	80	40	40	40	80	40	80	10	80	20	20	20	20	10	5	80	80	40	40	40	80	5	10	5	20	160	160	5	5	5	5	10	80
UGA9	1990	CCF2-017	Flucelvax	40	40	40	20	20	20	40	20	5	5	40	20	20	20	10	10	40	40	20	20	40	40	5	10	5	20	160	160	20	40	20	20	20	20
UGA9	1990	CCF2-130	Flucelvax	80	320	80	320	80	160	160	320	5	40	80	40	80	40	80	20	80	320	80	160	160	40	40	10	160	20	160	80	80	80	10	40	10	80
UGA9	2004	FM4-169	FluMist	1280	320	160	160	80	80	80	160	10	10	80	80	80	80	160	160	160	160	40	80	80	160	10	20	80	80	40	40	40	20	40	20	5	10
UGA9	2003	FM4-115	FluMist	80	80	80	80	40	80	40	80	5	20	80	80	80	80	40	40	160	160	80	80	160	640	5	5	5	20	80	80	80	80	40	80	80	20
UGA9	1999	FM4-110	FluMist	80	80	40	40	20	10	160	20	5	5	80	80	80	80	40	20	320	640	160	160	320	320	5	5	10	20	80	40	80	20	20	20	10	5
UGA9	1998	FM4-112	FluMist	40	40	20	20	40	20	20	20	5	5	80	40	40	40	20	20	320	320	160	160	80	80	20	10	40	40	20	2560	20	20	20	40	20	20
UGA9	1998	FM4-160	FluMist	80	80	80	40	40	40	80	80	5	5	80	80	80	40	80	2560	80	1280	160	160	160	160	40	40	320	160	20	80	20	20	40	40	10	20
UGA9	1997	FM4-156	FluMist	40	40	20	20	20	10	5	20	5	5	160	80	160	80	40	2560	320	1280	160	80	320	320	5	10	40	80	160	320	5	10	20	20	10	20
UGA9	1995	FM4-122	FluMist	40	40	20	20	5	10	10	20	5	5	5	5	5	5	5	10	10	20	20	20	20	10	10	10	10	10	80	80	20	40	5	10	5	5
UGA9	1994	FM4-389	FluMist	160	80	40	80	40	80	40	40	5	5	10	10	10	10	20	20	40	40	40	40	80	80	20	10	40	40	80	80	10	10	10	10	5	10
UGA9	1994	FM4-171	FluMist	20	20	20	40	10	20	10	20	5	5	80	80	80	80	20	40	80	320	40	40	160	160	5	5	40	40	160	160	20	20	10	20	20	10
UGA9	1993	FM4-167	FluMist	320	320	160	160	160	160	160	640	20	20	160	160	160	160	320	320	640	640	640	320	1280	640	80	40	160	160	160	1280	160	320	320	640	160	160
UGA9	1992	FM4-113	FluMist	80	80	80	80	80	80	20	40	5	5	5	5	5	10	5	5	20	40	10	20	10	20	5	5	5	10	40	40	5	5	5	5	20	20
UGA9	1992	FM4-150	FluMist	80	160	80	80	40	40	40	40	5	20	80	80	80	80	40	40	320	320	160	320	320	10240	20	20	20	20	80	80	5	5	5	5	5	10
UGA9	2006	752	Fluzone SD	160	320	160	160	40	160	160	160	10	40	320	320	320	320	80	80	1280	1280	160	160	160	320	40	80	20	80	160	160	40	40	40	40	10	40
UGA9	2004	683	Fluzone SD	320	320	320	160	160	640	160	160	40	40	320	160	320	320	20	20	1280	1280	160	160	160	160	5	10	5	10	80	80	20	10	10	20	10	20
UGA9	2005	CCF2-108	Fluzone SD	5	5	5	5	5	5	5	20	5	20	160	80	160	40	5	5	320	320	160	320	160	160	40	40	80	20	5	40	5	10	5	5	5	20
UGA9	2003	559	Fluzone SD	80	160	80	80	80	80	20	80	5	10	160	640	160	640	80	320	320	1280	160	640	320	2560	40	320	10	160	20	40	40	40	40	40	40	10
UGA9	2002	560	Fluzone SD	80	80	80	80	40	40	20	40	5	10	160	160	80	160	160	160	40	160	80	80	160	640	40	80	40	80	80	80	10	10	10	20	20	40
UGA9	2003	561	Fluzone SD	160	320	320	320	160	160	160	320	40	80	320	320	320	320	320	320	80	640	160	160	320	1280	160	320	80	160	160	320	160	160	80	160	160	160
UGA9	2003	591	Fluzone SD	40	20	160	320	160	640	160	320	80	320	40	10	160	320	80	160	320	640	160	160	80	320	40	160	160	640	160	160	160	320	160	160	160	160
UGA9	2003	684	Fluzone SD	160	160	80	160	20	160	40	160	10	40	160	320	160	160	40	320	640	1280	80	160	80	320	40	5	1280	160	80	320	40	80	10	20	40	640
UGA9	2003	733	Fluzone SD	160	160	160	160	40	80	80	160	10	20	40	80	40	40	80	80	80	80	40	40	80	80	5	10	10	20	40	80	10	10	5	10	10	10
UGA9	2003	735	Fluzone SD	160	160	160	160	160	160	320	320	40	80	160	160	160	160	40	40	640	640	160	160	160	320	40	40	40	160	80	160	40	40	40	40	80	2560
UGA9	2001	556	Fluzone SD	80	320	40	320	20	40	40	320	5	40	160	640	160	640	320	640	320	1280	160	320	320	2560	40	320	80	640	80	160	160	160	160	160	80	10
UGA9	2002	711	Fluzone SD	80	80	80	80	20	20	80	160	40	40	80	80	40	40	20	20	320	320	40	40	80	160	40	80	160	320	640	1280	640	1280	640	640	640	2560
UGA9	2001	CCF2-095	Fluzone SD	5	10	5	10	5	5	20	40	5	5	40	20	40	20	20	20	160	40	10	40	20	20	5	5	5	5	5	80	5	80	5	160	5	40
UGA9	2000	430	Fluzone SD	40	80	40	80	40	160	20	80	20	40	40	40	40	40	80	160	80	80	10	20	80	160	5	20	5	40	20	160	20	40	10	40	20	40
UGA9	1999	716	Fluzone SD	80	160	80	80	40	40	80	160	10	20	20	40	20	20	40	40	40	80	40	40	80	160	20	40	40	160	80	160	20	20	20	20	40	2560
UGA9	1998	749	Fluzone SD	160	40	160	40	80	10	320	80	5	20	80	20	80	20	20	20	320	80	160	40	160	160	320	40	640	160	640	10	160	40	20	20	20	160
UGA9	1997	724	Fluzone SD	320	320	160	160	80	160	160	320	20	40	20	20	20	20	20	40	80	160	80	80	80	80	10	40	80	160	40	1280	5	5	5	5	5	40
UGA9	1997	728	Fluzone SD	80	160	80	80	40	80	640	80	10	40	20	160	20	80	160	160	80	320	20	160	40	160	40	80	80	5	160	160	80	80	20	40	40	40
UGA9	1997	750	Fluzone SD	80	160	40	160	10	40	80	320	10	40	5	10	5	10	5	20	20	40	10	10	40	80	5	10	5	80	40	80	5	20	10	20	10	320
UGA9	1996	507	Fluzone SD	80	80	40	80	20	40	20	80	10	20	20	40	20	40	20	40	80	160	40	40	80	160	10	80	20	160	160	160	20	40	20	40	10	40
UGA9	1996	573	Fluzone SD	160	160	160	160	40	80	80	160	10	40	40	320	40	160	40	320	80	640	40	80	80	320	20	40	5	320	20	80	20	40	20	40	20	160
UGA9	1994	656	Fluzone SD	640	1280	1280	640	640	1280	320	640	160	160	5	20	5	20	5	80	40	80	10	20	20	80	5	40	20	640	160	320	80	160	80	80	80	80
UGA9	1994	719	Fluzone SD	160	5	160	5	5	5	80	5	40	5	10	5	5	5	10	5	80	5	20	5	40	5	5	5	10	5	160	5	10	5	10	5	20	5
UGA9	1993	512	Fluzone SD	160	160	80	80	40	80	40	40	40	40	20	20	20	20	20	40	80	80	40	40	40	40	5	10	5	20	40	40	20	20	10	20	10	20
UGA9	1992	232	Fluzone SD	10	40	40	80	10	40	40	80	40	80	5	5	5	5	20	80	80	80	80	80	40	160	40	160	160	640	80	40	10	10	5	10	5	40
UGA9	1992	725	Fluzone SD	80	160	40	40	20	40	40	80	10	20	20	20	20	20	40	10	160	160	80	160	160	160	20	40	80	80	320	160	40	40	20	40	20	20
UGA9	1991	766	Fluzone SD	160	160	80	160	160	160	80	80	40	80	20	160	20	80	40	40	40	320	80	160	40	320	10	160	10	320	80	160	80	80	40	80	5	20
UGA9	1990	703	Fluzone SD	40	40	40	40	5	10	20	20	5	10	20	80	20	80	10	40	40	160	40	80	80	160	20	10	640	40	40	160	40	80	20	40	10	640
UGA9	1989	721	Fluzone SD	80	80	80	80	40	80	80	160	20	160	5	5	5	5	5	20	20	80	20	40	40	80	5	160	5	320	640	640	160	160	80	80	80	5120
UGA9	1990	731	Fluzone SD	160	160	160	160	160	80	320	320	20	20	40	40	40	20	10	10	80	80	20	80	80	80	5	5	10	20	160	160	160	160	40	80	160	1280
UGA9	1990	767	Fluzone SD	20	40	20	20	10	20	80	40	5	20	80	80	80	80	160	160	160	320	160	160	320	320	80	80	80	160	40	80	40	40	20	40	10	160
UGA9	1990	770	Fluzone SD	80	160	80	80	40	80	40	160	10	10	10	5	10	10	5	5	40	40	40	40	20	40	5	5	5	20	80	80	40	40	10	10	20	5120
UGA9	1989	FB3-145	FluBlok	80	160	40	80	80	80	40	80	20	40	20	40	20	40	40	80	320	640	160	640	5120	640	160	640	40	160	80	80	5	5	5	10	5	20
UGA9	1988	FB3-042	FluBlok	160	320	160	160	20	80	80	160	10	80	5	5	5	5	20	80	40	320	80	160	80	320	40	160	20	160	40	80	5	5	5	20	5	40
UGA9	1987	CCF2-107	FluBlok	80	20	40	10	40	20	80	80	5	10	20	5	20	5	5	5	160	80	80	5	80	10	5	5	5	10	80	80	20	40	5	40	5	40
UGA9	1986	FB3-025	FluBlok	640	320	160	320	40	40	80	160	20	80	40	80	40	160	5	20	80	80	80	40	80	1280	5	10	10	40	40	80	20	20	20	40	40	40
UGA9	1985	FB3-137	FluBlok	160	2560	80	1280	80	320	80	2560	80	1280	20	20	10	20	5	80	40	80	20	40	20	160	5	40	5	160	80	160	80	160	40	160	10	160
UGA9	1984	CCF2-037	FluBlok	80	80	80	80	20	20	80	160	5	5	80	80	80	80	320	320	320	640	80	160	320	320	40	160	160	320	80	5	20	40	20	20	5	80
UGA9	1984	CCF2-075	FluBlok	160	320	160	320	320	640	160	320	40	160	40	40	40	40	20	20	320	320	80	80	80	40	5	10	10	20	160	160	160	160	80	80	80	80
UGA9	1983	FB3-023	FluBlok	160	160	80	160	80	160	40	80	10	40	80	80	80	80	80	640	320	320	40	80	160	160	20	40	40	160	160	320	80	80	80	80	80	160
UGA9	1981	FB3-090	FluBlok	10	10	5	10	5	5	5	10	5	5	20	20	20	20	5	10	20	80	320	80	160	160	10	20	5	20	10	20	40	40	20	80	20	80
UGA9	1982	FB3-143	FluBlok	80	640	80	320	40	160	80	640	10	160	5	10	5	10	10	160	40	80	5	5	10	160	5	80	5	160	20	40	80	80	40	80	10	40
UGA9	1981	FB3-044	FluBlok	20	20	10	20	5	5	10	20	5	10	80	80	80	80	40	160	160	320	80	160	80	160	10	80	10	160	320	320	20	40	20	40	10	80
UGA9	1980	FB3-141	FluBlok	20	10	5	5	10	5	20	20	5	10	80	80	80	40	80	80	80	80	80	80	160	160	40	20	40	80	10	20	20	20	20	80	20	320
UGA9	1978	FB3-139	FluBlok	80	80	20	40	10	20	20	20	5	10	5	5	5	5	5	5	5	10	5	40	5	10	5	5	5	80	5	20	40	40	40	80	5	20
UGA9	1977	FB3-022	FluBlok	160	160	80	80	10	20	80	80	5	40	20	40	20	40	20	40	1280	160	20	80	20	80	10	20	10	80	80	80	160	160	160	160	20	40
UGA9	1976	CCF2-070	FluBlok	640	320	640	640	640	320	640	640	320	320	40	40	40	40	160	160	80	160	160	160	160	160	20	40	40	80	20	40	40	40	40	40	10	80
UGA9	1975	FB3-122	FluBlok	160	160	80	160	160	80	40	80	5	80	20	40	20	20	40	80	80	160	10	10	40	160	20	160	40	320	160	160	320	320	160	320	80	320
UGA9	1989	CCF2-023	Flucelvax	160	160	160	80	320	160	80	320	10	20	20	10	20	10	5	5	40	20	40	20	40	20	5	5	2560	10	160	160	320	320	160	160	160	160
UGA9	1988	CCF2-025	Flucelvax	40	40	5	40	40	20	40	80	5	5	40	40	5	640	10	10	80	80	80	80	80	80	5	5	2560	5	160	320	5	20	5	5	5	80
UGA9	1989	FC3-051	Flucelvax	80	80	80	80	80	80	40	10	10	40	160	160	160	160	160	160	320	320	80	80	320	320	80	160	160	160	80	80	10	10	5	20	10	40
UGA9	1989	FC3-053	Flucelvax	80	80	40	80	40	40	80	80	80	80	40	40	40	40	5	20	160	320	640	40	160	320	40	80	20	40	40	80	40	40	20	40	10	20
UGA9	1988	FC3-083	Flucelvax	320	160	160	160	160	320	40	40	5	5	5	5	5	5	10	5	10	10	5	5	5	10	5	5	5	5	80	80	80	40	40	40	10	40
UGA9	1988	CCF2-001	Flucelvax	40	40	20	40	20	20	40	20	5	5	10	20	20	20	10	10	80	80	80	80	160	80	10	20	5	20	320	640	80	80	40	40	20	40
UGA9	1988	CCF2-012	Flucelvax	320	160	320	160	320	2560	320	320	40	40	40	40	40	40	320	320	640	320	160	160	10	320	320	160	5	80	320	320	20	20	5	10	5	20
UGA9	1988	CCF2-018	Flucelvax	160	80	160	80	160	80	160	160	80	40	10	20	5	20	40	40	80	160	10	40	5	40	5	80	80	160	40	320	5	20	5	40	5	80
UGA9	1987	FC3-089	Flucelvax	80	80	40	40	10	640	40	40	5	10	20	20	20	20	20	40	40	80	20	40	40	80	10	20	20	80	80	80	20	10	10	10	10	160
UGA9	1986	FC3-024	Flucelvax	80	5	80	5	80	5	40	5	20	5	80	5	80	5	80	5	160	5	160	80	160	5	80	5	80	5	40	5	20	5	10	5	10	5
UGA9	1984	FC3-002	Flucelvax	40	40	40	40	40	40	40	40	10	20	10	10	10	10	5	10	20	40	10	10	20	20	5	5	5	10	40	40	20	40	20	80	10	40
UGA9	1985	FC3-065	Flucelvax	20	20	10	20	20	20	20	10	5	80	10	20	10	20	20	80	20	80	10	40	20	40	5	20	5	40	320	160	80	80	80	80	80	160
UGA9	1984	CCF2-085	Flucelvax	160	80	80	80	160	160	160	160	10	80	10	20	10	20	40	40	80	80	40	40	80	40	20	40	40	40	20	80	20	10	10	10	5	10
UGA9	1983	FC3-090	Flucelvax	80	80	40	40	20	640	40	40	5	20	20	20	10	10	20	20	20	40	10	40	20	40	5	10	5	40	640	640	160	160	80	160	80	160
UGA9	1983	FC3-110	Flucelvax	40	40	40	40	20	20	20	20	5	5	5	5	5	5	5	5	5	5	10	10	5	5	5	5	5	10	80	80	80	80	20	20	5	20
UGA9	1982	CCF2-027	Flucelvax	640	320	640	320	1280	640	640	640	10	10	40	40	40	320	20	20	160	80	80	80	80	40	5	5	40	10	40	40	40	40	20	20	10	40
UGA9	1981	CCF2-033	Flucelvax	80	40	10	20	10	10	20	40	5	5	10	10	10	5	10	10	20	20	5	5	20	20	5	10	40	40	320	40	320	320	320	160	320	160
UGA9	1980	FC3-042	Flucelvax	40	40	20	20	5	5	10	20	5	20	40	40	40	40	20	40	80	160	80	80	80	320	10	40	40	160	80	80	40	80	40	80	20	40
UGA9	1980	FC3-098	Flucelvax	10	20	10	10	10	5	20	10	5	5	80	80	80	80	80	80	640	320	160	160	160	160	40	40	80	80	20	20	40	40	80	80	40	80
UGA9	1979	CCF2-039	Flucelvax	80	5	80	5	40	5	40	5	20	5	320	5	160	5	5	5	640	5	160	5	320	5	10	5	20	5	160	80	80	5	80	5	80	5
UGA9	1977	FC3-007	Flucelvax	20	20	10	10	5	5	5	5	5	5	5	5	5	5	160	5	5	10	5	10	5	5	5	5	5	5	160	40	80	80	80	80	10	20
UGA9	1977	FC3-020	Flucelvax	160	160	80	160	80	80	80	160	20	40	160	160	160	160	160	160	160	320	160	80	160	320	40	80	80	160	10	10	40	20	80	80	40	40
UGA9	1977	FC3-060	Flucelvax	40	40	20	20	20	5	20	10	5	5	5	5	5	5	40	20	40	20	20	5	40	1280	20	10	5	10	40	40	20	10	20	20	10	10
UGA9	1977	FC3-102	Flucelvax	40	40	40	40	10	10	20	40	5	20	20	10	10	10	40	40	80	80	20	40	20	40	5	10	5	40	320	640	80	80	40	40	20	160
UGA9	1976	FC3-067	Flucelvax	20	20	5	5	5	5	5	10	5	5	10	10	5	5	20	20	20	40	20	20	10	10	10	10	40	40	5	5	5	5	5	5	10	10
UGA9	1975	CCF2-010	Flucelvax	40	20	40	20	10	10	20	40	5	5	10	10	10	10	10	10	20	20	5	5	10	10	5	5	40	10	20	40	40	40	20	40	10	20
UGA9	1975	CCF2-015	Flucelvax	20	20	20	20	10	1280	20	20	5	5	80	80	80	80	160	160	160	160	160	80	160	160	80	80	5	80	80	160	80	80	80	40	40	80
UGA9	1989	FM4-138	FluMist	40	80	80	80	40	40	40	40	10	20	80	160	640	80	80	80	160	160	80	160	320	1280	20	20	20	10	80	80	10	10	10	5	10	10
UGA9	1987	FM4-050	FluMist	20	20	10	10	5	5	20	20	5	5	5	5	5	5	5	5	5	5	5	5	10	10	5	5	5	5	20	20	5	5	5	5	5	5
UGA9	1988	FM4-152	FluMist	640	160	320	160	320	160	160	160	20	20	5	5	5	5	5	1280	40	80	80	80	80	80	10	20	20	20	160	640	20	40	5	40	5	20
UGA9	1987	FM4-134	FluMist	20	20	40	20	20	20	40	40	5	5	5	10	5	10	20	40	40	160	80	160	160	640	10	40	20	80	80	40	5	10	10	5	20	20
UGA9	1987	FM4-164	FluMist	160	160	80	80	160	80	80	320	20	20	80	40	40	40	5	1280	160	160	160	160	160	160	80	40	80	80	80	320	5	5	5	5	5	20
UGA9	1985	FM4-104	FluMist	80	80	80	80	80	80	40	40	10	20	160	160	160	320	160	320	640	1280	320	640	320	1280	160	320	80	320	320	320	40	40	20	20	20	20
UGA9	1986	FM4-118	FluMist	10	10	5	5	5	5	5	5	5	5	40	40	20	40	5	5	80	80	80	160	80	80	5	5	5	5	80	2560	10	10	5	10	5	5
UGA9	1985	FM4-163	FluMist	20	20	20	20	20	10	5	5	5	5	5	5	5	5	5	1280	20	20	80	40	40	20	5	5	5	20	10	10	5	5	5	5	5	5
UGA9	1984	FM4-105	FluMist	40	40	40	40	20	10	80	10	5	5	40	40	20	20	5	5	160	160	10	10	20	20	5	5	5	5	160	160	20	20	5	5	10	20
UGA9	1983	FM4-144	FluMist	80	80	40	40	20	10	40	40	5	10	40	40	40	40	40	40	160	160	80	20	80	40	5	5	5	5	80	80	20	20	20	40	40	40
UGA9	1982	FM4-145	FluMist	1280	640	320	320	320	320	160	160	5	5	40	40	5	5	40	5	320	640	160	640	80	40	5	5	10	20	80	80	5	5	5	5	5	5
UGA9	1981	FM4-161	FluMist	40	80	40	40	40	80	40	40	10	20	20	40	20	20	5	5	80	80	20	20	40	40	5	5	10	20	20	20	20	20	10	10	5	5
UGA9	1981	FM4-172	FluMist	320	320	320	320	640	640	320	320	10	20	80	80	40	40	40	40	320	320	80	80	80	80	40	20	40	20	20	20	20	20	20	20	40	20
UGA9	1980	FM4-173	FluMist	20	20	10	10	5	5	5	20	5	5	10	10	10	10	10	40	1280	40	20	20	40	80	10	20	80	40	5	20	5	10	20	20	5	20
UGA9	1978	FM4-072	FluMist	80	80	80	80	160	160	40	40	10	5	10	10	5	5	320	320	40	20	80	80	10	10	5	5	5	5	20	2560	20	20	20	40	5	5
UGA9	1979	FM4-128	FluMist	160	160	160	160	160	160	80	80	5	5	20	20	20	20	40	40	80	80	40	40	40	40	20	20	40	40	5	1280	5	5	5	5	5	5
UGA9	1978	FM4-155	FluMist	40	20	20	10	20	5	10	10	5	5	10	5	5	5	160	5	10	10	10	5	10	10	5	5	5	5	160	10	80	5	40	5	80	5
UGA9	1975	FM4-114	FluMist	40	80	10	20	10	80	5	20	5	5	10	20	5	5	40	320	5	10	40	40	10	10	10	10	80	80	160	640	20	160	10	40	80	40
UGA9	1988	443	Fluzone SD	20	20	20	20	10	10	10	10	10	10	80	160	80	80	80	80	160	320	80	160	160	160	80	80	80	160	160	160	40	40	20	20	10	20
UGA9	1988	702	Fluzone SD	40	80	40	40	40	80	10	20	5	20	20	20	20	20	10	80	80	160	80	160	160	160	10	40	20	80	320	2560	40	40	20	40	10	80
UGA9	1988	706	Fluzone SD	40	80	40	40	10	20	40	40	5	5	40	40	40	40	80	160	160	160	40	80	80	80	20	20	40	40	160	2560	20	40	5	20	10	20
UGA9	1987	610	Fluzone SD	80	160	160	80	80	80	80	80	10	20	160	320	160	160	160	160	640	640	160	160	80	160	160	40	5	80	160	160	40	80	40	40	20	80
UGA9	1987	677	Fluzone SD	5	20	5	40	5	10	5	80	5	80	20	40	20	40	20	40	40	160	10	40	40	80	5	40	5	80	80	160	5	20	5	20	10	2560
UGA9	1986	765	Fluzone SD	80	160	80	80	10	20	80	80	10	10	20	20	20	20	20	20	80	80	80	10	40	40	10	10	20	40	160	2560	20	20	10	10	10	20
UGA9	1987	768	Fluzone SD	80	80	80	80	80	80	80	80	10	40	20	20	10	20	10	20	40	80	40	40	80	80	10	20	10	40	80	160	20	40	20	40	20	10240
UGA9	1987	726	Fluzone SD	40	80	40	80	40	80	20	80	10	80	40	80	20	80	80	80	640	640	80	160	160	320	20	80	20	320	160	160	40	80	20	40	40	80
UGA9	1985	250	Fluzone SD	20	40	40	40	20	20	20	80	5	10	160	160	160	160	160	160	160	320	320	320	640	640	80	80	40	80	640	1280	320	320	20	20	320	2560
UGA9	1984	694	Fluzone SD	40	80	80	80	40	80	80	80	20	40	10	10	20	20	20	40	80	80	80	80	20	40	5	5	5	40	160	160	20	20	10	20	5	20
UGA9	1985	720	Fluzone SD	40	80	80	40	20	40	40	40	5	20	10	20	10	10	10	20	40	80	80	40	40	40	5	20	10	40	40	40	10	10	5	10	20	10
UGA9	1984	207	Fluzone SD	80	160	80	80	40	40	20	40	10	20	20	20	20	20	160	160	20	40	40	40	40	40	40	80	40	160	80	160	40	80	20	20	20	40
UGA9	1984	727	Fluzone SD	160	320	160	160	80	160	640	80	40	80	40	80	40	40	40	80	80	160	40	80	80	160	10	20	640	5	320	640	160	160	80	80	80	80
UGA9	1984	764	Fluzone SD	5	5	5	5	5	5	5	20	5	10	10	10	10	10	5	5	20	40	20	20	40	40	5	5	5	5	80	80	20	40	10	20	10	40
UGA9	1983	491	Fluzone SD	40	80	40	40	20	40	20	20	5	10	10	10	10	10	20	80	20	20	10	40	10	20	5	5	20	80	40	80	10	20	10	40	10	1280
UGA9	1981	438	Fluzone SD	5	10	5	10	5	10	5	5	5	5	5	20	5	20	5	40	5	40	5	20	10	40	5	10	5	20	20	20	5	5	5	5	5	20
UGA9	1981	522	Fluzone SD	20	20	20	20	10	10	10	10	5	5	5	5	5	5	20	160	20	20	10	10	10	20	5	10	10	10	160	320	40	40	40	80	10	40
UGA9	1981	696	Fluzone SD	40	80	40	80	20	20	20	80	10	40	10	20	10	20	5	20	20	80	5	10	20	40	20	20	320	160	40	80	10	40	10	20	10	2560
UGA9	1982	760	Fluzone SD	80	80	40	40	5	5	40	80	5	10	80	80	80	80	80	80	160	160	80	80	80	160	40	40	40	80	160	320	20	80	40	40	80	160
UGA9	1981	128	Fluzone SD	160	640	80	320	80	320	80	320	40	160	160	320	160	640	160	1280	320	2560	160	640	160	1280	80	640	160	2560	40	10	10	20	10	20	10	80
UGA9	1981	215	Fluzone SD	10	10	5	10	5	5	5	10	5	5	80	160	80	80	80	80	320	320	160	80	320	160	40	80	20	40	10	20	40	40	20	20	20	20
UGA9	1980	411	Fluzone SD	80	160	80	80	20	40	80	80	10	20	10	20	5	20	20	80	20	40	20	20	10	40	5	20	10	40	40	40	20	40	20	40	10	20
UGA9	1981	686	Fluzone SD	80	5	40	5	40	160	40	5	10	5	20	5	10	5	20	5	80	5	40	10	80	5	10	5	10	5	80	5	5	5	5	5	5	5
UGA9	1981	CCF2-094	Fluzone SD	80	160	80	160	20	20	80	160	5	40	40	80	40	40	80	80	160	160	160	160	80	80	10	40	40	80	80	640	160	20	160	20	40	320
UGA9	1979	300	Fluzone SD	160	160	160	160	160	320	40	40	10	10	5	5	5	5	5	10	40	20	20	10	10	10	5	5	5	5	20	40	80	80	80	80	20	20
UGA9	1980	461	Fluzone SD	80	160	160	160	160	320	80	160	80	160	10	10	10	10	20	40	40	40	20	20	20	40	5	5	5	1280	10	20	40	40	40	40	20	160
UGA9	1980	596	Fluzone SD	10	40	10	20	5	10	10	20	10	20	20	20	20	40	20	80	40	80	10	40	20	40	10	20	20	80	20	40	5	10	5	10	10	40
UGA9	1979	219	Fluzone SD	80	160	80	160	80	80	40	80	5	5	5	10	5	5	10	20	20	40	20	20	20	20	10	40	20	80	80	80	160	160	160	160	40	40
UGA9	1979	572	Fluzone SD	80	160	80	80	20	40	40	320	20	40	5	20	5	5	10	40	5	20	5	10	10	10	5	20	5	80	40	80	20	20	20	20	160	320
UGA9	1978	748	Fluzone SD	20	20	10	5	10	5	40	40	40	40	5	5	5	5	20	20	20	20	10	5	10	5	5	5	5	20	160	160	160	160	160	160	160	160
UGA9	1977	22	Fluzone SD	40	40	40	40	5	5	80	80	10	20	5	5	5	5	20	40	20	20	40	40	40	40	5	5	5	20	20	20	40	80	80	80	20	40
UGA9	1977	249	Fluzone SD	10	40	10	40	10	40	10	40	5	20	5	5	5	5	10	20	20	20	10	5	5	5	20	40	10	20	20	20	80	80	80	80	10	20
UGA9	1977	337	Fluzone SD	20	40	20	20	10	20	10	40	5	5	5	10	5	5	5	20	20	40	10	10	10	20	5	5	5	20	40	80	80	80	40	1280	20	80
UGA9	1977	659	Fluzone SD	40	80	40	40	40	20	80	80	5	40	40	80	40	80	80	80	80	320	80	80	160	160	80	80	80	160	80	40	160	160	80	40	160	80
UGA9	1977	704	Fluzone SD	80	80	80	80	40	20	40	40	5	10	80	80	80	80	80	160	80	160	80	80	160	160	20	5	80	80	20	20	20	20	20	20	10	10
UGA9	1976	355	Fluzone SD	40	80	40	80	40	80	40	80	5	10	5	10	5	10	40	40	20	40	10	10	20	40	5	20	5	20	40	40	20	40	20	40	10	160
UGA9	1976	387	Fluzone SD	40	320	20	160	20	320	10	160	10	80	20	20	20	20	5	20	80	80	20	40	20	40	5	20	5	40	160	640	80	320	80	160	80	320
UGA9	1975	662	Fluzone SD	40	40	40	40	20	40	10	20	5	5	10	10	10	10	40	40	20	40	10	20	20	40	5	10	20	40	80	80	5	10	5	40	5	10
UGA9	1976	715	Fluzone SD	40	80	20	20	10	10	20	40	5	5	5	5	5	5	5	20	20	40	20	20	20	40	5	10	5	160	40	40	40	40	40	40	40	640
UGA9	1975	220	Fluzone SD	80	160	80	80	80	80	40	80	10	20	20	20	20	20	20	40	80	80	40	40	80	80	10	40	10	80	10	10	10	10	5	10	10	20
UGA9	1974	409	Fluzone SD	80	80	40	80	40	40	160	320	80	320	5	40	5	20	20	160	20	160	40	80	20	160	10	80	10	160	40	80	160	160	320	320	20	80
UGA9	1975	422	Fluzone SD	40	40	20	40	20	40	20	20	5	10	5	5	5	5	20	40	10	20	10	20	10	40	5	10	10	40	10	20	40	40	20	40	5	80
UGA9	1975	427	Fluzone SD	20	40	10	10	5	5	10	10	5	5	20	40	20	20	20	40	40	80	20	40	40	80	5	10	5	10	10	20	20	20	10	20	5	40
UGA9	1974	457	Fluzone SD	80	160	160	160	80	80	40	40	20	20	80	80	80	80	10	20	320	320	10	20	80	80	5	5	5	1280	20	80	5	10	80	20	10	40
UGA9	1972	CCF2-120	FluBlok	40	5	20	5	20	20	20	640	5	5	10	20	10	20	40	40	20	40	10	40	20	40	10	10	20	5	20	80	10	20	20	160	5	160
UGA9	1972	FB3-138	FluBlok	640	640	40	320	20	160	20	320	5	80	5	20	5	40	5	80	10	160	20	10	10	160	5	80	5	160	10	40	5	10	5	20	5	20
UGA9	1972	FB3-142	FluBlok	20	160	5	80	5	40	5	80	5	40	10	320	10	320	10	640	20	1280	5	40	20	1280	5	640	5	320	10	160	40	80	20	160	5	80
UGA9	1970	CCF2-117	FluBlok	80	80	40	80	20	80	80	320	5	40	20	10	40	10	80	80	80	40	20	10	40	20	20	20	40	40	40	160	80	80	80	40	20	160
UGA9	1966	FB3-099	FluBlok	40	80	20	40	10	20	20	40	5	10	5	5	5	5	5	10	5	20	10	20	20	40	5	10	5	20	160	160	20	20	20	20	40	320
UGA9	1965	CCF2-121	FluBlok	20	40	10	40	10	40	40	40	5	5	80	40	80	40	40	40	20	80	20	20	20	40	40	40	20	40	40	40	20	80	20	80	20	20
UGA9	1964	FB3-033	FluBlok	80	80	40	80	20	20	20	40	5	5	10	10	5	5	10	20	80	80	40	80	40	80	5	10	10	20	20	20	40	40	20	40	5	10
UGA9	1964	FB3-047	FluBlok	80	80	40	80	40	40	20	40	10	20	20	20	20	20	10	20	40	80	80	20	40	2560	40	80	40	80	80	160	80	80	40	160	80	160
UGA9	1964	FB3-126	FluBlok	80	80	40	80	80	40	40	40	10	20	10	20	5	10	40	80	20	40	20	40	40	80	20	40	40	80	40	40	160	160	80	160	40	160
UGA9	1963	CCF2-112	FluBlok	40	80	20	40	10	5	5	320	5	5	5	80	5	80	160	160	5	320	5	80	5	160	5	80	5	320	5	5	5	40	5	80	5	160
UGA9	1961	FB3-071	FluBlok	40	160	20	80	20	160	20	80	5	160	5	10	5	10	10	40	10	80	10	20	5	80	5	80	5	320	5	80	40	40	20	40	40	160
UGA9	1962	FB3-124	FluBlok	40	160	40	160	160	160	20	160	5	20	20	40	20	20	40	40	40	80	20	20	40	40	10	20	10	40	10	10	10	20	5	10	40	160
UGA9	1961	CCF2-129	FluBlok	320	320	160	320	1280	320	160	640	20	320	20	160	20	160	20	80	40	80	20	40	40	160	10	80	10	80	80	20	80	10	40	10	80	40
UGA9	1960	FB3-129	FluBlok	40	40	20	20	40	20	20	20	5	10	80	80	80	80	5	10	160	320	40	10	80	160	10	80	10	40	40	80	80	80	80	160	160	160
UGA9	1960	CCF2-124	FluBlok	40	40	40	40	80	80	40	160	5	5	5	20	5	5	20	20	10	80	5	10	5	80	5	10	5	40	160	1280	80	80	40	40	80	80
UGA9	1960	FB3-121	FluBlok	10	160	10	160	5	80	5	160	5	160	10	20	10	20	40	160	40	160	10	40	40	160	5	80	5	320	80	40	10	20	10	20	80	320
UGA9	1973	FC3-063	Flucelvax	5	5	5	5	5	5	5	20	5	20	5	5	5	5	5	10	5	20	5	5	5	2560	5	20	5	40	40	80	80	80	80	160	10	20
UGA9	1972	CCF2-014	Flucelvax	80	80	40	40	20	2560	80	160	5	20	160	160	80	160	160	160	320	320	80	160	5	320	80	80	5	320	80	160	20	20	5	20	40	320
UGA9	1972	FC3-027	Flucelvax	80	80	80	80	160	160	40	40	5	5	5	5	5	5	5	20	5	40	40	20	10	40	5	20	5	5	160	160	40	40	40	80	5	40
UGA9	1969	CCF2-016	Flucelvax	80	80	80	40	40	40	160	160	10	40	40	80	40	80	80	80	320	320	80	80	160	160	10	80	5	320	320	320	160	160	80	80	160	160
UGA9	1970	CCF2-019	Flucelvax	20	20	5	5	5	5	20	20	5	10	160	160	160	160	40	40	640	640	160	160	320	160	20	20	10	40	160	160	80	80	80	80	80	80
UGA9	1970	CCF2-035	Flucelvax	20	20	10	10	5	5	20	20	5	5	5	5	5	5	10	10	10	10	5	5	10	10	5	5	10	20	40	160	160	160	160	160	40	80
UGA9	1969	FC3-016	Flucelvax	5	5	5	10	5	5	40	40	40	80	10	10	10	10	20	20	40	80	20	20	40	40	10	20	20	40	40	40	40	40	40	40	40	80
UGA9	1970	FC3-017	Flucelvax	5	5	5	5	5	5	5	5	5	5	5	5	5	5	5	5	5	5	20	20	20	20	5	5	10	20	80	80	80	80	40	40	10	20
UGA9	1970	FC3-081	Flucelvax	80	80	80	80	40	80	40	40	20	40	40	40	40	40	40	40	80	80	20	20	40	80	5	10	5	20	80	80	80	80	40	80	20	40
UGA9	1969	FC3-091	Flucelvax	40	40	20	40	20	20	20	20	5	10	20	20	20	20	10	20	40	40	10	10	20	20	5	10	5	20	80	80	40	40	40	80	5	20
UGA9	1968	CCF2-052	Flucelvax	10	10	10	10	5	5	5	640	5	5	5	5	5	5	5	5	5	5	5	5	5	5	5	5	5	5	5	10	10	20	10	10	5	10
UGA9	1967	FC3-054	Flucelvax	20	40	20	20	160	160	10	10	5	320	10	10	5	5	10	10	20	40	5	10	10	10	5	5	5	10	80	80	80	80	80	80	40	80
UGA9	1966	CCF2-049	Flucelvax	5	5	5	5	5	5	5	40	5	5	5	5	5	5	5	5	5	5	5	10	5	5	5	5	5	5	5	40	40	80	160	160	10	10
UGA9	1966	FC3-080	Flucelvax	80	40	40	40	40	40	40	20	10	20	20	10	10	10	10	10	20	20	10	10	10	20	5	10	5	40	5	80	5	10	5	20	5	320
UGA9	1966	FC3-096	Flucelvax	160	160	160	160	80	80	80	80	20	40	5	10	5	10	80	160	40	160	20	40	80	160	20	80	10	20	80	160	160	80	80	160	80	80
UGA9	1964	CCF2-131	Flucelvax	10	160	5	160	5	160	10	320	5	40	40	160	20	160	40	160	80	80	40	20	80	160	20	80	20	320	80	160	320	80	160	20	160	640
UGA9	1964	FC3-048	Flucelvax	10	10	5	5	5	5	10	10	5	5	20	40	10	40	5	20	40	80	5	160	20	80	5	40	5	40	40	80	40	80	20	160	80	160
UGA9	1963	CCF2-133	Flucelvax	40	80	20	40	5	40	80	160	5	40	40	40	20	40	20	160	80	80	20	40	80	160	5	320	20	640	40	80	20	20	10	10	5	160
UGA9	1963	FC3-095	Flucelvax	80	80	80	80	40	40	40	40	5	10	20	20	20	20	20	20	40	80	40	40	10	10	5	10	5	10	80	160	40	40	10	20	40	80
UGA9	1961	CCF2-123	Flucelvax	40	640	20	640	1280	1280	40	320	5	160	20	320	20	160	160	160	1280	640	10	640	20	640	10	320	20	320	80	2560	40	80	40	40	40	160
UGA9	1959	CCF2-079	Flucelvax	80	80	80	80	40	40	80	160	20	40	40	20	40	20	20	20	80	80	40	40	40	40	5	5	5	10	40	80	10	10	10	10	10	20
UGA9	1973	701	Fluzone SD	20	160	20	80	5	20	10	80	5	40	10	40	10	40	5	20	20	80	10	10	20	80	5	160	1280	80	20	80	80	160	80	80	10	640
UGA9	1974	743	Fluzone SD	40	40	10	20	5	10	5	10	5	20	40	40	40	20	80	40	160	160	80	160	40	40	10	20	40	40	160	80	80	40	40	40	20	20
UGA9	1972	570	Fluzone SD	10	5	5	5	5	5	5	5	5	5	80	20	40	40	10	20	160	160	80	40	80	80	10	10	20	20	40	40	80	80	40	80	20	40
UGA9	1973	665	Fluzone SD	20	20	10	10	5	5	10	20	5	5	5	5	5	5	20	20	5	5	5	5	10	10	5	5	5	5	80	160	80	80	40	80	40	40
UGA9	1972	685	Fluzone SD	80	160	80	80	20	80	20	40	10	20	5	5	5	5	20	40	10	20	10	10	10	10	5	5	5	10	40	40	20	20	20	40	10	40
UGA9	1972	360	Fluzone SD	10	20	5	10	5	5	5	10	5	5	40	80	40	40	80	80	160	160	80	80	80	80	40	40	10	20	160	160	160	160	160	160	20	20
UGA9	1972	635	Fluzone SD	40	80	20	20	5	10	10	10	5	5	5	5	5	5	10	20	5	20	5	10	5	5	5	10	5	10	160	80	40	40	40	40	10	20
UGA9	1972	708	Fluzone SD	20	40	20	40	5	5	20	40	5	40	40	40	40	40	20	40	80	160	40	40	40	40	5	10	5	20	80	160	160	320	160	160	160	640
UGA9	1972	746	Fluzone SD	80	80	40	80	40	80	5	20	5	20	20	80	20	80	20	80	40	80	20	40	40	80	10	80	320	10	40	80	320	320	160	160	10	80
UGA9	1971	CCF2-076	Fluzone SD	40	20	10	10	20	10	20	40	10	40	20	20	10	20	20	20	20	20	10	10	20	20	10	10	40	40	80	80	40	80	20	40	20	40
UGA9	1970	404	Fluzone SD	40	80	80	80	80	40	5	160	5	5	20	20	20	10	5	10	10	40	40	40	40	40	5	5	5	80	160	160	160	160	80	80	40	10
UGA9	1971	462	Fluzone SD	40	40	20	20	20	20	10	10	10	20	5	5	5	5	80	80	80	80	80	40	80	80	80	40	160	1280	40	40	80	80	80	80	40	20
UGA9	1971	693	Fluzone SD	20	80	20	40	5	40	20	40	20	40	80	80	80	80	40	160	160	160	80	320	160	160	80	160	80	160	40	1280	80	80	80	80	40	80
UGA9	1971	717	Fluzone SD	80	160	40	80	20	40	40	640	5	5	160	320	320	160	20	80	640	640	160	320	640	640	5	5	10	20	80	2560	40	80	20	40	20	80
UGA9	1971	742	Fluzone SD	5	10	5	10	5	5	5	10	5	5	10	10	10	10	5	10	40	40	20	20	20	20	5	5	5	5	40	40	40	40	20	40	10	40
UGA9	1971	747	Fluzone SD	20	20	20	20	10	10	5	10	5	10	80	80	80	80	320	320	80	80	160	160	160	160	80	160	160	160	40	80	40	80	20	40	5	20
UGA9	1971	CCF2-102	Fluzone SD	5	20	5	20	5	5	5	40	5	5	10	10	10	10	20	20	80	40	20	20	40	40	10	5	40	20	40	160	40	80	40	80	5	80
UGA9	1970	448	Fluzone SD	20	80	20	40	10	40	10	40	5	20	160	320	160	160	40	80	320	640	320	320	320	640	160	160	80	160	160	160	40	160	40	160	20	80
UGA9	1970	518	Fluzone SD	40	80	40	40	5	5	20	20	20	10	80	80	40	80	40	80	80	80	80	160	160	160	40	80	160	160	40	40	40	40	20	40	10	20
UGA9	1968	321	Fluzone SD	5	10	5	5	5	5	5	5	5	5	5	5	5	5	5	10	10	10	5	5	5	5	5	5	5	5	10	10	5	5	5	10	5	20
UGA9	1969	340	Fluzone SD	5	10	5	5	10	10	40	40	40	40	40	40	40	20	40	40	80	80	40	20	80	80	10	10	5	5	80	80	160	160	80	80	40	40
UGA9	1969	412	Fluzone SD	40	40	40	40	10	10	40	40	20	20	40	40	40	40	5	5	40	160	80	40	160	160	5	5	5	10	40	40	40	40	40	40	20	10
UGA9	1969	668	Fluzone SD	20	40	20	40	5	5	10	160	5	5	10	20	10	10	20	10	20	40	40	40	80	80	5	10	5	20	40	20	40	40	20	10	40	20
UGA9	1967	358	Fluzone SD	80	80	40	40	5	10	40	40	5	5	40	20	20	20	80	80	80	80	40	40	80	40	10	20	40	40	40	40	40	40	40	40	40	40
UGA9	1967	417	Fluzone SD	5	5	5	5	5	5	5	40	5	5	10	10	10	10	5	5	5	40	5	5	10	10	5	5	5	5	20	20	160	160	80	80	20	10
UGA9	1966	CCF2-100	Fluzone SD	5	160	5	80	5	320	20	1280	5	40	5	40	5	20	640	640	5	80	5	40	5	80	5	40	5	80	20	1280	160	80	160	160	80	160
UGA9	1966	678	Fluzone SD	10	40	10	20	5	5	20	40	10	20	20	20	20	20	10	20	80	80	40	40	40	40	10	10	20	40	10	40	20	20	20	40	80	160
UGA9	1965	692	Fluzone SD	20	80	10	20	5	5	10	20	5	10	40	40	20	40	40	80	80	160	10	40	80	80	40	80	80	160	10	20	5	10	5	10	5	20
UGA9	1964	661	Fluzone SD	10	40	10	40	5	5	5	40	5	10	5	5	5	5	10	10	10	10	5	10	5	10	5	10	10	40	20	20	5	10	5	40	20	40
UGA9	1965	664	Fluzone SD	80	320	40	320	40	640	80	320	10	160	20	10	20	20	20	20	80	80	20	20	40	40	20	20	40	80	40	80	40	40	40	40	5	80
UGA9	1965	707	Fluzone SD	10	10	10	10	5	10	10	10	5	5	5	5	5	5	5	20	5	10	5	5	5	10	5	20	5	10	20	80	20	40	20	20	40	160
UGA9	1963	432	Fluzone SD	40	80	20	40	10	40	20	40	5	10	5	5	5	5	20	20	40	40	10	10	10	10	5	5	10	10	10	10	40	40	20	40	20	80
UGA9	1964	606	Fluzone SD	40	40	40	40	5	10	10	40	5	40	5	10	5	10	5	20	40	40	10	40	10	40	5	40	5	40	20	20	20	40	10	20	20	80
UGA9	1964	682	Fluzone SD	40	80	40	80	10	20	40	80	5	20	80	40	80	80	80	80	160	160	40	80	80	80	10	40	40	160	20	20	20	20	10	20	20	20
UGA9	1964	762	Fluzone SD	40	80	40	80	20	80	20	40	5	20	40	40	20	20	40	20	40	40	10	10	80	80	5	5	5	5	320	320	80	160	80	80	160	320
UGA9	1964	CCF2-109	Fluzone SD	20	80	5	40	10	20	5	40	5	10	5	20	5	10	80	80	20	80	5	40	5	40	5	20	5	20	20	160	10	40	5	20	40	160
UGA9	1963	305	Fluzone SD	40	40	40	40	20	20	20	20	5	10	20	20	20	20	10	40	80	80	20	20	40	40	10	10	5	5	80	80	10	20	5	20	40	80
UGA9	1962	578	Fluzone SD	40	40	40	80	20	80	20	80	5	40	80	40	80	160	80	160	160	320	80	160	80	320	20	80	40	320	40	80	20	40	20	40	20	40
UGA9	1963	709	Fluzone SD	80	160	80	80	40	80	40	160	5	40	5	20	5	10	5	5	40	40	5	20	5	20	5	5	5	10	80	80	5	20	40	40	80	1280
UGA9	1963	722	Fluzone SD	5	5	5	5	5	5	5	20	5	20	5	5	5	5	5	5	5	10	5	10	5	10	5	10	5	40	20	20	5	10	5	10	20	40
UGA9	1962	CCF2-101	Fluzone SD	40	80	5	40	5	5	20	1280	5	20	10	80	5	80	40	40	40	320	5	80	20	160	5	80	5	80	20	40	20	40	20	20	40	40
UGA9	1963	CCF2-103	Fluzone SD	160	20	5	20	5	5	10	40	5	5	20	5	10	5	5	5	20	5	5	5	10	5	5	5	5	5	10	40	40	160	20	160	40	80
UGA9	1962	359	Fluzone SD	20	40	10	20	10	20	20	80	5	20	5	10	5	5	5	40	5	20	20	20	20	40	5	10	5	5	40	80	10	40	10	40	20	160
UGA9	1962	600	Fluzone SD	5	10	5	10	5	5	5	40	5	40	5	5	5	5	5	40	80	80	20	40	5	10	5	5	5	10	40	80	10	20	20	40	20	80
UGA9	1961	663	Fluzone SD	5	10	5	10	5	5	5	20	5	5	5	5	5	5	5	5	5	5	5	5	5	5	5	5	5	20	5	5	5	5	5	5	5	10
UGA9	1961	352	Fluzone SD	80	160	80	80	40	40	40	80	20	20	20	20	20	20	5	10	40	40	40	40	40	40	10	20	20	80	80	80	40	40	40	40	40	80
UGA9	1961	384	Fluzone SD	10	20	20	40	5	40	10	160	5	20	40	80	40	80	80	160	80	160	40	80	80	160	20	40	40	160	20	20	5	20	5	20	10	20
UGA9	1961	403	Fluzone SD	160	160	160	160	40	160	40	320	20	40	80	80	80	80	40	80	80	160	40	80	80	160	20	20	20	40	20	80	80	160	40	20	40	80
UGA9	1960	425	Fluzone SD	80	160	80	80	40	160	160	160	20	80	10	40	10	40	40	80	80	80	40	80	40	80	20	40	20	160	160	10	80	160	80	160	40	160
UGA9	1959	599	Fluzone SD	40	80	40	80	10	20	20	40	10	40	10	10	10	10	10	10	80	40	10	10	10	10	5	80	5	10	20	20	20	20	20	20	10	80
UGA9	1960	691	Fluzone SD	20	40	5	5	5	5	5	10	5	5	5	5	5	5	10	10	20	10	5	5	5	5	5	5	5	5	20	10	20	10	20	20	80	80
UGA9	1958	CCF2-066	FLUAD	320	160	160	160	320	160	320	320	40	40	10	10	10	10	10	10	40	40	20	20	40	40	10	10	40	80	40	80	40	40	40	40	40	80
UGA9	1958	CCF2-128	FLUAD	80	10	80	5	160	160	80	80	40	5	40	80	40	80	20	40	40	10	80	5	80	80	20	20	10	80	40	160	10	20	5	20	10	40
UGA9	1958	FA2-008	FLUAD	40	40	10	10	5	10	20	40	5	20	40	40	20	40	40	40	40	80	80	80	40	80	10	40	5	80	160	80	80	80	40	80	160	160
UGA9	1958	FA2-029	FLUAD	40	40	10	20	20	20	10	20	5	10	5	5	5	5	5	10	10	20	10	320	10	40	5	20	10	40	5	10	20	40	20	40	20	80
UGA9	1957	CCF2-125	FLUAD	80	160	40	160	80	320	40	320	5	40	10	80	5	40	160	160	10	20	5	40	5	40	5	80	5	160	5	40	5	40	5	20	5	80
UGA9	1957	FA2-049	FLUAD	40	80	40	80	40	80	40	80	40	160	10	20	5	10	5	80	20	160	5	80	10	160	5	160	5	320	160	160	10	10	5	20	10	80
UGA9	1956	FA2-053	FLUAD	20	40	20	20	5	10	10	10	5	10	20	40	20	20	5	10	40	80	10	20	20	40	5	5	5	10	5	10	20	20	10	20	20	80
UGA9	1956	CCF2-072	FLUAD	160	160	160	160	160	160	160	320	20	80	320	320	320	320	640	640	640	640	320	640	640	640	320	320	1280	1280	20	40	10	20	20	20	160	160
UGA9	1956	CCF2-077	FLUAD	20	10	10	10	5	5	10	5	5	5	5	5	5	5	10	10	10	20	5	5	10	10	5	5	5	20	5	5	5	5	5	5	5	5
UGA9	1955	CCF2-078	FLUAD	20	20	20	20	10	10	20	80	5	10	5	5	5	5	20	20	20	40	5	10	5	20	5	10	5	40	80	160	40	40	20	40	80	160
UGA9	1956	CCF2-132	FLUAD	40	20	20	5	40	5	80	20	20	5	20	40	20	20	160	40	160	320	80	80	160	40	160	20	160	20	5	320	10	320	5	320	20	160
UGA9	1955	FA2-010	FLUAD	40	40	40	40	10	5	20	20	10	20	20	20	20	20	10	40	20	40	40	320	20	40	10	20	10	80	80	160	80	80	80	320	160	160
UGA9	1955	FA2-015	FLUAD	20	80	10	80	10	80	20	80	5	80	40	80	40	40	20	20	80	320	10	40	10	160	5	40	5	40	40	20	40	40	20	20	40	160
UGA9	1956	FA2-037	FLUAD	10	10	5	10	5	10	10	40	5	20	40	80	40	80	40	80	40	80	40	5	80	160	40	160	40	160	160	160	80	80	80	160	160	160
UGA9	1956	FA2-040	FLUAD	80	160	80	80	20	40	80	160	20	80	320	320	160	160	320	320	640	640	160	160	320	320	160	160	40	160	40	40	10	10	10	20	80	160
UGA9	1956	FA2-047	FLUAD	20	40	20	40	10	40	10	40	5	20	40	80	40	80	40	160	80	160	40	80	40	160	20	40	10	160	40	80	5	10	5	10	5	40
UGA9	1956	FA2-060	FLUAD	80	80	40	40	20	20	40	40	10	20	40	40	40	80	80	160	160	160	80	40	80	160	40	40	10	160	20	20	40	40	10	40	160	160
UGA9	1955	CCF2-058	FLUAD	40	80	40	80	40	40	80	320	10	40	20	20	20	20	80	80	40	80	20	20	20	40	5	10	10	40	20	160	10	20	5	40	20	40
UGA9	1954	CCF2-073	FLUAD	40	40	20	20	5	5	80	80	5	5	80	80	80	80	10	10	160	160	80	40	160	40	10	10	10	20	20	20	5	5	5	5	20	80
UGA9	1955	FA2-006	FLUAD	10	40	10	20	5	10	20	20	5	10	20	20	20	20	10	10	40	80	10	10	20	20	5	5	5	5	80	160	5	10	10	10	5	20
UGA9	1955	FA2-009	FLUAD	10	20	5	10	5	5	5	20	10	80	5	5	5	5	5	10	20	40	5	10	5	20	5	10	5	20	5	10	5	10	5	10	5	40
UGA9	1955	FA2-024	FLUAD	80	80	40	40	20	40	20	20	10	20	20	20	20	20	20	5	80	80	10	10	40	40	5	5	5	5	20	20	5	5	5	5	5	10
UGA9	1953	CCF2-067	FLUAD	160	160	160	160	80	80	160	320	20	80	10	10	10	10	80	80	20	20	10	10	10	10	5	10	5	20	80	640	80	80	320	160	160	320
UGA9	1954	CCF2-080	FLUAD	320	160	320	320	320	320	640	1280	5	5	160	160	160	160	160	160	320	160	80	80	160	160	40	40	40	80	40	80	160	80	80	80	160	80
UGA9	1953	FA2-001	FLUAD	20	20	20	40	20	20	20	40	5	20	5	5	5	5	5	20	20	40	10	80	20	40	5	20	20	80	5	20	5	10	5	10	20	40
UGA9	1954	FA2-035	FLUAD	5	5	5	5	5	5	20	40	20	20	5	10	5	5	10	10	20	40	5	10	10	20	5	10	5	20	10	20	5	5	5	5	10	80
UGA9	1954	FA2-056	FLUAD	20	40	20	40	40	40	20	40	40	40	40	80	20	40	80	160	80	160	40	160	80	160	80	160	40	80	20	40	80	80	80	160	320	320
UGA9	1952	FA2-039	FLUAD	5	5	5	5	5	5	5	5	5	5	5	5	5	5	10	20	10	20	5	10	10	10	5	10	5	10	20	20	10	10	10	20	40	40
UGA9	1953	FA2-050	FLUAD	5	5	5	5	5	5	5	10	5	5	40	40	20	20	20	20	80	80	10	80	20	40	20	20	40	40	160	160	80	80	80	160	160	160
UGA9	1951	CCF2-069	FLUAD	5	5	5	5	5	5	5	20	5	5	5	5	5	5	5	5	10	20	10	10	20	10	5	5	5	10	20	40	10	10	10	10	10	10
UGA9	1952	CCF2-113	FLUAD	5	20	5	20	5	160	5	40	5	5	5	5	5	5	5	5	20	20	5	5	5	5	5	10	5	10	20	40	5	20	5	20	10	40
UGA9	1952	FA2-048	FLUAD	160	160	20	20	20	10	40	40	20	20	10	10	5	5	5	10	20	40	20	80	10	20	5	20	5	40	80	80	5	10	5	5	20	40
UGA9	1951	FA2-059	FLUAD	5	5	5	5	5	5	5	10	5	5	5	5	5	5	5	5	5	10	5	80	5	5	5	5	20	20	10	10	20	20	20	40	80	80
UGA9	1950	CCF2-096	FLUAD	40	40	20	40	10	10	40	80	5	10	5	80	5	40	80	80	20	80	5	20	5	80	5	10	5	40	10	80	20	20	40	40	40	40
UGA9	1950	CCF2-104	FLUAD	10	10	10	5	10	5	40	20	5	5	5	5	10	5	5	5	40	20	5	5	10	10	5	5	5	5	80	20	20	10	20	10	20	40
UGA9	1950	CCF2-106	FLUAD	80	160	40	5	20	5	40	20	5	5	10	20	5	10	5	5	40	40	10	5	10	10	5	5	5	20	40	20	10	40	5	20	40	160
UGA9	1949	CCF2-065	FLUAD	40	80	20	80	5	20	40	160	5	10	20	20	10	20	80	80	40	80	20	40	20	80	10	160	40	160	80	160	40	40	20	40	40	320
UGA9	1949	FA2-003	FLUAD	20	80	20	40	5	20	40	80	5	20	40	80	40	40	160	80	320	640	160	160	160	320	80	160	80	160	80	160	80	80	20	40	40	320
UGA9	1949	FA2-013	FLUAD	80	80	80	80	40	40	40	40	20	40	20	20	20	20	40	40	10	20	10	20	40	80	40	40	80	80	20	20	5	5	5	10	10	80
UGA9	1949	FA2-014	FLUAD	80	160	40	80	20	40	40	80	20	80	10	20	10	20	80	320	40	320	40	160	40	320	20	80	40	320	80	160	20	40	20	40	20	160
UGA9	1949	FA2-026	FLUAD	20	80	20	40	5	10	40	80	5	20	160	320	160	320	80	320	160	640	320	320	160	640	40	160	40	320	160	160	80	80	40	160	160	160
UGA9	1948	CCF2-061	FLUAD	20	40	10	40	5	10	10	40	5	5	40	40	40	40	640	640	80	640	160	160	80	1280	10	640	5	40	160	320	40	80	40	40	40	80
UGA9	1948	CCF2-088	FLUAD	40	20	5	20	80	5	80	20	80	5	5	5	5	5	10	10	80	10	20	10	40	10	80	10	160	40	80	40	5	20	5	40	5	80
UGA9	1948	CCF2-097	FLUAD	40	80	40	80	5	80	80	80	10	20	80	10	80	10	10	10	320	80	80	80	160	160	40	5	40	20	20	20	20	10	20	10	40	20
UGA9	1947	FA2-030	FLUAD	20	40	10	20	160	160	5	10	5	10	20	20	20	20	10	10	40	40	80	80	80	80	40	40	10	10	20	20	5	5	5	10	10	10
UGA9	1948	FA2-036	FLUAD	160	320	80	160	80	160	80	160	20	160	40	80	20	80	40	80	40	160	20	40	40	160	20	80	40	160	80	160	20	40	20	80	20	80
UGA9	1947	CCF2-068	FLUAD	5	5	5	5	5	5	5	5	5	5	10	5	10	5	10	10	40	20	5	5	5	5	5	5	5	5	5	5	5	5	5	10	80	80
UGA9	1947	CCF2-086	FLUAD	40	160	40	80	80	80	40	160	5	40	20	40	20	40	160	160	40	80	40	80	40	160	10	80	20	160	80	160	320	40	160	40	160	640
UGA9	1947	CCF2-089	FLUAD	80	80	40	80	5	160	40	640	5	160	20	80	20	80	80	80	160	80	20	80	40	160	5	320	5	320	20	160	10	40	20	40	40	80
UGA9	1947	FA2-002	FLUAD	40	40	5	10	5	5	5	20	5	10	20	40	10	20	20	80	40	160	10	20	20	80	5	40	5	80	20	40	40	80	40	40	40	80
UGA9	1947	FA2-031	FLUAD	20	40	20	40	20	40	5	5	5	10	40	40	40	40	40	40	40	80	20	40	40	80	5	20	5	40	40	40	20	20	10	20	10	20
UGA9	1947	FA2-034	FLUAD	5	20	5	10	5	5	5	10	5	20	5	5	5	5	5	5	5	5	5	5	5	5	40	40	5	10	5	10	5	10	5	10	10	20
UGA9	1947	FA2-045	FLUAD	40	40	20	40	5	40	40	160	10	320	20	20	20	20	20	10	40	40	20	160	10	10	5	5	10	80	80	80	80	40	80	80	80	80
UGA9	1946	CCF2-040	FLUAD	40	40	40	40	20	20	80	80	5	5	5	5	5	5	40	40	20	20	10	10	5	10	5	10	5	20	20	80	20	20	20	20	40	40
UGA9	1946	CCF2-064	FLUAD	5	5	5	5	5	5	5	10	5	5	5	5	5	5	40	40	20	40	20	20	20	20	10	80	20	80	20	20	5	10	40	40	20	40
UGA9	1945	CCF2-116	FLUAD	5	320	5	160	5	40	20	160	5	80	10	5	20	5	5	5	40	10	40	5	40	10	5	10	5	20	20	10	20	80	160	80	160	160
UGA9	1946	FA2-004	FLUAD	10	10	10	10	10	10	20	20	10	20	10	10	10	10	40	40	40	80	40	5	40	80	10	20	20	40	20	40	40	20	10	20	20	20
UGA9	1945	FA2-017	FLUAD	10	20	5	10	5	5	5	10	5	5	20	40	20	20	20	20	40	80	20	40	20	80	5	20	5	40	80	80	40	40	20	20	80	80
UGA9	1946	FA2-032	FLUAD	20	80	5	40	5	10	10	160	5	80	5	40	5	40	5	80	20	80	5	320	10	160	5	40	20	80	10	160	10	160	5	320	20	320
UGA9	1946	FA2-033	FLUAD	40	40	20	20	20	5	10	40	5	5	40	5	40	5	20	5	80	20	40	160	80	20	10	10	5	40	160	10	160	10	160	20	160	20
UGA9	1946	FA2-052	FLUAD	5	40	5	20	5	5	5	40	5	10	40	20	20	20	5	80	80	80	20	5	20	80	5	40	5	80	20	10	5	5	10	20	10	20
UGA9	1945	FA2-005	FLUAD	80	80	40	80	10	10	40	40	10	20	160	160	160	160	80	80	640	320	80	160	160	160	20	40	80	160	160	160	160	160	160	320	160	160
UGA9	1945	FA2-018	FLUAD	40	80	20	80	20	80	40	80	10	80	80	160	80	160	80	320	320	640	80	160	160	320	10	160	20	320	10	10	5	5	5	10	5	20
UGA9	1945	FA2-028	FLUAD	5	5	5	5	5	5	5	5	5	5	10	5	10	10	5	5	20	40	10	40	5	20	5	80	5	80	20	80	10	40	10	80	20	160
UGA9	1944	FA2-051	FLUAD	40	40	40	20	40	20	20	40	5	10	40	20	20	20	80	40	80	80	80	160	80	80	20	20	40	40	80	80	40	40	40	80	40	40
UGA9	1944	CCF2-087	FLUAD	5	40	5	40	5	80	5	80	5	5	5	20	5	20	40	40	10	80	5	40	10	80	5	40	10	80	20	80	10	320	40	160	40	320
UGA9	1943	CCF2-114	FLUAD	5	160	5	160	5	1280	10	80	5	20	5	160	5	160	160	160	20	640	40	160	80	640	5	160	20	80	5	80	10	80	10	80	10	160
UGA9	1944	CCF2-126	FLUAD	10	80	10	80	5	80	20	160	5	20	80	320	80	320	640	640	160	640	80	320	160	640	20	5	80	1280	20	160	10	20	40	40	40	320
UGA9	1943	FA2-023	FLUAD	5	40	5	20	5	5	5	80	5	80	5	10	5	10	80	80	20	40	10	20	10	80	10	40	20	80	20	10	20	40	40	40	80	160
UGA9	1943	FA2-054	FLUAD	5	5	5	5	5	5	5	10	5	10	80	40	80	40	40	160	320	160	80	160	40	80	20	160	20	80	5	5	320	320	80	320	40	40
UGA9	1942	FA2-021	FLUAD	320	640	320	320	320	320	320	320	5	80	5	5	5	5	5	5	5	10	5	5	5	20	20	40	10	40	20	40	160	160	160	80	80	160
UGA9	1940	CCF2-115	FLUAD	5	20	5	20	5	20	10	40	5	5	20	5	20	5	5	5	40	10	80	10	40	10	10	5	20	5	160	80	20	5	20	5	40	20
UGA9	1940	FA2-011	FLUAD	40	5	40	5	40	5	40	5	10	5	40	5	20	5	10	5	160	5	80	80	80	5	10	5	20	5	80	5	80	5	40	5	80	5
UGA9	1940	FA2-042	FLUAD	5	40	5	40	5	40	5	40	5	40	10	20	10	10	5	20	40	80	5	10	10	40	5	20	5	40	160	160	80	80	40	80	20	160
UGA9	1940	FA2-055	FLUAD	160	160	80	80	20	10	40	40	10	20	40	20	40	20	20	10	80	40	20	40	80	160	20	40	40	160	10	10	10	10	20	40	20	20
UGA9	1937	FA2-025	FLUAD	5	10	5	5	5	5	10	10	5	20	5	5	5	5	5	5	10	10	5	10	5	10	5	5	5	10	5	5	5	5	5	5	5	10
UGA9	1959	FB3-028	FluBlok	40	80	20	80	20	80	20	80	5	40	160	80	160	160	320	320	320	320	320	80	320	640	80	160	80	320	80	80	10	10	5	20	10	40
UGA9	1959	FB3-035	FluBlok	20	40	20	40	10	20	40	80	20	80	10	20	5	20	10	40	40	160	20	40	80	80	10	20	20	80	80	40	20	40	20	40	320	640
UGA9	1957	FB3-134	FluBlok	20	20	20	20	20	20	10	40	10	20	20	20	20	20	20	20	80	160	40	160	40	40	5	20	5	20	10	20	10	10	5	10	20	40
UGA9	1956	FB3-135	FluBlok	10	10	5	5	5	5	10	10	5	5	5	5	5	5	10	5	20	20	5	160	10	10	10	10	10	20	10	20	40	40	40	40	40	40
UGA9	1947	FB3-117	FluBlok	80	80	40	80	5	5	40	80	20	80	20	40	20	20	20	80	80	160	160	160	80	80	5	20	5	80	640	320	10	10	5	5	40	320
UGA9	1944	FB3-118	FluBlok	80	160	40	160	40	80	40	160	20	80	40	40	20	40	20	80	20	160	80	5	80	160	5	80	10	640	320	320	640	1280	320	1280	320	640
UGA9	1950	FC3-073	Flucelvax	5	5	5	5	5	5	5	5	5	5	5	10	5	5	5	5	20	40	5	5	10	10	5	5	5	10	5	5	5	5	5	5	5	5
UGA9	1959	86	Fluzone HD	640	1280	320	640	640	1280		160	20	40	5	5	5	10	5	40	20	80	5	40	10	80	5	80	5	1280	40	80	40	80	20	40	40	80
UGA9	1959	629	Fluzone HD	20	20	10	10	5	5	80	20	5	5	80	40	80	80	40	40	160	160	40	80	320	160	20	20	10	20	20	40	5	10	5	20	20	40
UGA9	1959	769	Fluzone HD	20	80	20	40	5	10	20	40	5	20	20	40	10	20	40	80	1280	160	20	40	20	80	5	40	10	640	20	40	5	40	5	20	5	80
UGA9	1957	306	Fluzone HD	40	40	20	40	10	20	40	80	10	20	10	20	10	10	20	40	40	40	10	20	20	40	5	20	5	20	40	40	20	20	10	10	80	80
UGA9	1958	347	Fluzone HD	80	320	80	320	40	80	80	320	5	10	40	40	20	20	40	80	160	160	40	40	80	80	20	40	10	40	80	160	40	80	20	1280	80	80
UGA9	1958	654	Fluzone HD	10	20	10	20	20	20	10	20	5	10	20	20	10	20	10	20	40	40	10	40	20	40	5	10	5	10	20	40	10	20	10	40	20	80
UGA9	1958	673	Fluzone HD	80	80	80	40	10	20	40	160	5	5	10	10	5	10	10	40	10	20	5	5	10	20	5	10	5	10	20	40	5	20	5	20	5	20
UGA9	1957	312	Fluzone HD	80	160	80	80	80	160	80	80	10	40	5	5	5	5	5	20	40	40	5	10	20	80	20	40	20	20	80	80	10	20	10	20	10	40
UGA9	1957	586	Fluzone HD	80	80	20	40	5	40	20	80	5	40	160	80	160	160	80	160	2560	2560	1280	1280	320	640	40	160	20	320	160	160	40	40	40	80	40	320
UGA9	1957	650	Fluzone HD	40	40	40	40	10	20	10	40	5	10	20	80	20	80	10	80	40	320	10	40	40	160	10	80	10	160	80	80	20	40	10	20	10	80
UGA9	1956	379	Fluzone HD	20	40	20	40	10	10	20	80	20	40	5	5	5	5	5	20	5	20	20	20	10	20	5	10	5	40	20	20	5	5	5	5	5	10
UGA9	1955	380	Fluzone HD	20	40	10	20	5	10	10	40	5	10	5	5	5	5	5	40	5	40	5	20	5	40	5	40	5	80	10	10	20	40	10	20	40	40
UGA9	1956	535	Fluzone HD	20	80	20	80	10	40	40	80	10	40	5	10	5	10	20	160	40	40	5	20	10	40	5	20	5	40	40	80	10	20	5	40	10	40
UGA9	1956	611	Fluzone HD	80	160	80	80	40	80	40	160	5	20	10	10	10	10	5	5	320	80	80	40	40	40	5	40	5	20	40	40	40	40	20	20	80	160
UGA9	1956	667	Fluzone HD	5	40	5	40	5	10	20	160	20	80	5	10	5	5	5	5	10	20	5	5	5	10	5	5	5	5	40	80	10	10	10	10	20	40
UGA9	1955	14	Fluzone HD	5	20	5	10	5	5	5	10	5	5	20	5	20	10	10	10	80	80	20	10	40	40	10	10	5	10	10	10	5	5	5	10	20	80
UGA9	1955	441	Fluzone HD	20	40	20	20	10	20	10	40	10	20	10	20	10	20	10	40	20	40	10	20	20	40	5	10	5	20	5	10	20	20	20	20	1280	20
UGA9	1955	653	Fluzone HD	5	20	5	10	5	40	5	20	5	20	5	10	5	10	5	80	10	40	20	40	5	40	5	40	5	160	40	80	20	40	20	40	20	320
UGA9	1954	CCF2-009	Fluzone HD	5	20	5	20	5	5	20	320	5	20	20	80	20	80	80	80	80	160	40	80	10	40	5	10	10	80	10	80	10	20	5	20	10	320
UGA9	1954	179	Fluzone HD	10	5	40	40	5	10	80	40	5	5	5	5	5	10	80	160	20	40	10	40	10	40	20	80	10	160	160	320	20	80	20	40	40	160
UGA9	1954	270	Fluzone HD	40	40	160	160	160	320	160	160	40	80	5	5	5	10	80	320	20	80	80	1280	80	1280	10	320	10	320	160	160	40	80	20	80	320	320
UGA9	1954	323	Fluzone HD	10	20	20	10	5	5	20	20	40	20	40	40	40	40	40	40	160	160	80	80	160	160	10	10	5	10	20	40	40	40	40	40	40	40
UGA9	1954	369	Fluzone HD	40	80	40	80	20	40	20	80	20	40	20	40	20	20	40	40	80	80	20	20	80	80	5	20	5	20	160	320	20	40	10	40	20	40
UGA9	1954	582	Fluzone HD	20	160	20	80	5	10	20	160	5	10	40	40	40	40	40	80	10	160	20	40	40	80	10	40	5	80	20	40	20	40	10	20	40	160
UGA9	1954	589	Fluzone HD	5	10	10	10	5	10	5	5	5	5	5	5	5	5	10	40	20	20	20	20	10	10	5	5	5	5	40	80	5	10	5	40	5	10
UGA9	1954	632	Fluzone HD	80	160	80	80	40	160	40	160	20	80	10	10	10	20	20	80	40	80	10	20	20	80	5	80	5	160	40	160	20	40	10	40	20	160
UGA9	1953	756	Fluzone HD	80	80	80	80	40	40	40	40	20	40	40	80	40	80	40	80	80	320	40	80	40	160	10	40	20	80	320	320	20	40	40	40	40	80
UGA9	1953	295	Fluzone HD	5	80	80	320	40	320	80	160	20	80	5	5	5	20	20	40	20	80	5	10	5	40	5	40	10	160	20	20	40	40	20	40	640	640
UGA9	1953	313	Fluzone HD	80	320	40	160	20	80	40	160	10	80	20	20	20	20	40	80	40	80	20	40	40	40	10	20	10	20	20	20	20	20	10	20	20	40
UGA9	1953	581	Fluzone HD	40	40	20	40	10	20	20	40	10	40	5	5	5	5	5	10	5	10	5	10	5	10	5	20	5	160	10	20	5	20	10	20	20	160
UGA9	1953	588	Fluzone HD	160	80	160	320	80	160	80	160	10	20	10	80	160	640	160	640	640	1280	320	1280	320	1280	80	320	40	640	40	80	10	40	10	40	10	80
UGA9	1953	652	Fluzone HD	80	160	80	80	20	80	40	40	10	20	10	10	10	10	10	20	80	80	20	20	20	40	40	20	5	80	40	40	20	40	20	40	20	160
UGA9	1953	CCF2-099	Fluzone HD	40	5	40	5	20	5	40	20	20	5	20	160	20	160	40	40	160	640	80	160	80	320	10	80	10	160	40	160	20	40	20	40	80	160
UGA9	1952	77	Fluzone HD	20	80	5	40	5	5	5	40	5	10	10	5	10	20	10	20	80	80	20	20	10	10	5	10	5	40	20	20	5	10	5	10	20	160
UGA9	1952	126	Fluzone HD	40	160	20	40	5	5	20	80	10	20	40	10	40	40	10	20	80	80	10	20	20	40	10	20	5	1280	80	80	20	20	20	40	20	40
UGA9	1952	296	Fluzone HD	20	40	40	40	20	20	10	10	5	10	5	5	5	5	5	80	20	10	5	5	5	5	5	5	5	5	10	80	10	20	20	40	20	40
UGA9	1951	334	Fluzone HD	160	320	160	160	160	320	80	160	80	160	10	10	10	10	20	20	20	20	10	10	10	40	40	40	10	80	80	80	40	40	40	40	80	80
UGA9	1951	335	Fluzone HD	40	160	40	80	40	80	40	80	5	40	40	40	40	40	80	160	160	160	40	80	80	80	10	20	20	160	40	80	20	40	10	40	20	40
UGA9	1952	476	Fluzone HD	5	20	5	20	5	10	5	10	5	5	5	10	5	5	10	40	10	20	10	10	5	20	5	10	5	40	160	160	10	20	40	20	20	20
UGA9	1952	568	Fluzone HD	80	160	80	80	40	80	40	80	20	40	5	5	5	5	20	20	20	20	20	20	10	10	10	10	20	20	40	40	5	10	5	20	10	20
UGA9	1952	744	Fluzone HD	80	80	40	80	40	80	80	160	5	80	320	640	320	320	640	640	640	1280	320	640	640	640	160	320	320	160	5	5	40	40	40	40	160	160
UGA9	1952	CCF2-008	Fluzone HD	5	40	5	40	5	10	80	320	40	80	5	20	5	10	160	160	80	160	5	40	80	1280	80	320	1280	1280	80	160	5	80	5	80	160	1280
UGA9	1952	CCF2-028	Fluzone HD	80	640	40	320	10	80	80	80	5	80	320	320	320	320	80	80	1280	1280	80	160	160	320	5	80	20	320	80	80	40	80	40	40	40	160
UGA9	1951	276	Fluzone HD	10	160	20	320	20	640	10	160	5	80	5	5	5	5	20	40	320	160	20	20	40	40	10	20	5	20	40	40	40	80	20	80	40	80
UGA9	1951	757	Fluzone HD	80	80	40	40	20	20	40	40	20	20	10	10	5	10	80	40	40	40	80	80	160	160	20	20	20	40	40	20	20	40	40	40	40	40
UGA9	1950	83	Fluzone HD	10	20	5	10	5	5	5	20	5	10	5	20	5	20	5	20	5	40	5	160	5	40	5	20	5	40	10	20	10	20	5	20	20	80
UGA9	1950	147	Fluzone HD	10	10	10	10	5	5	20	20	5	5	5	5	5	5	5	5	5	10	5	5	5	5	5	5	5	5	80	80	40	40	80	40	160	160
UGA9	1950	170	Fluzone HD	10	40	10	80	10	80	40	80	5	40	10	10	20	40	20	80	40	80	40	80	80	160	10	40	160	640	10	20	5	40	5	10	10	40
UGA9	1950	648	Fluzone HD	40	80	40	40	10	40	20	40	5	5	20	20	20	20	40	20	40	40	20	20	10	10	10	10	5	10	80	80	40	40	40	40	40	40
UGA9	1950	681	Fluzone HD	10	20	5	10	5	10	5	10	5	10	5	5	5	5	5	10	10	10	40	640	10	20	5	10	5	40	5	10	10	20	5	20	160	320
UGA9	1948	567	Fluzone HD	5	10	5	5	5	5	5	10	5	10	40	40	40	40	10	40	160	160	40	40	20	40	5	10	5	10	20	20	40	40	40	80	40	40
UGA9	1949	618	Fluzone HD	10	80	5	40	5	40	80	80	5	40	20	10	10	10	20	80	40	320	20	160	40	320	5	160	5	320	80	160	40	80	20	80	80	320
UGA9	1949	CCF2-057	Fluzone HD	80	80	40	80	40	80	20	320	10	80	80	160	80	160	320	320	160	320	160	320	160	640	40	160	160	320	80	320	40	160	20	80	40	320
UGA9	1948	135	Fluzone HD	20	20	20	20	20	20	20	20	10	10	10	10	10	10	5	10	20	20	20	20	10	10	10	10	5	10	10	20	20	20	40	20	20	160
UGA9	1948	148	Fluzone HD	5	40	5	10	5	5	5	40	5	20	5	5	5	5	5	40	10	10	5	5	5	10	5	5	5	10	10	40	5	20	40	80	40	40
UGA9	1948	177	Fluzone HD	40	80	40	80	10	10	40	80	5	5	160	160	160	160	20	20	320	320	40	20	160	160	20	20	10	10	20	20	20	40	20	20	80	40
UGA9	1947	308	Fluzone HD	5	10	5	5	5	5	5	5	5	5	10	10	10	10	5	10	20	10	5	5	5	5	5	5	5	5	160	160	20	20	10	10	10	10
UGA9	1948	368	Fluzone HD	5	10	5	10	5	5	5	80	5	20	5	5	5	5	5	5	5	10	5	5	5	20	5	40	5	80	20	20	5	20	5	20	10	20
UGA9	1947	593	Fluzone HD	40	80	40	40	10	20	20	20	5	5	5	5	5	5	10	5	5	5	5	20	5	5	5	5	10	5	320	320	5	5	5	5	10	10
UGA9	1948	CCF2-060	Fluzone HD	5	5	5	5	5	5	10	5	5	5	40	5	40	5	5	5	80	5	80	5	40	5	40	5	20	5	5	5	20	5	20	5	20	5
UGA9	1948	CCF2-074	Fluzone HD	20	40	5	10	20	40	20	40	5	10	10	20	5	20	160	160	20	160	40	80	80	160	20	80	80	160	20	40	20	20	20	20	40	80
UGA9	1948	CCF2-082	Fluzone HD	80	80	40	40	5	5	80	80	5	5	5	5	5	5	10	10	40	20	80	40	40	20	5	10	5	40	20	40	20	40	20	80	20	80
UGA9	1947	273	Fluzone HD	5	10	5	10	5	5	10	40	5	5	10	10	5	5	5	20	5	20	5	10	10	40	10	40	10	80	20	40	40	80	20	40	40	160
UGA9	1947	274	Fluzone HD	10	10	10	10	5	5	5	10	5	10	5	5	5	5	5	5	5	5	5	5	5	10	5	5	5	5	10	10	20	20	10	10	10	20
UGA9	1947	353	Fluzone HD	80	80	40	40	5	5	20	40	5	5	40	40	20	20	20	40	80	80	80	80	40	80	20	40	5	40	5	5	20	40	20	640	20	20
UGA9	1947	381	Fluzone HD	10	80	5	80	5	20	10	80	5	20	20	20	20	20	10	80	40	80	10	40	20	80	5	20	10	80	20	40	5	10	5	10	5	320
UGA9	1947	590	Fluzone HD	160	160	160	160	5	10	160	160	10	40	10	10	10	10	80	40	20	10	10	20	20	40	20	20	20	40	80	80	20	40	40	40	80	80
UGA9	1946	594	Fluzone HD	80	160	40	80	20	40	40	40	20	40	20	40	20	80	20	40	20	80	10	40	10	40	5	20	10	160	20	20	10	20	10	20	20	40
UGA9	1947	638	Fluzone HD	10	20	10	20	5	5	20	20	5	5	160	160	160	160	80	80	640	320	160	160	80	80	5	40	5	20	20	80	10	10	10	10	10	10
UGA9	1947	639	Fluzone HD	5	10	5	10	5	5	20	80	5	40	20	20	20	20	5	5	640	160	80	80	80	160	5	5	5	20	40	20	5	5	10	20	20	40
UGA9	1947	649	Fluzone HD	40	640	20	320	5	20	20	640	5	20	20	20	20	20	20	80	160	160	40	80	80	160	10	160	20	320	80	80	80	40	40	40	160	160
UGA9	1947	CCF2-081	Fluzone HD	20	40	20	40	10	10	40	40	10	10	20	20	10	10	40	40	40	80	20	40	20	40	10	40	40	160	20	40	10	10	10	20	10	20
UGA9	1946	141	Fluzone HD	80	320	40	160	10	20	40	320	5	10	40	20	40	40	80	160	160	160	40	40	80	160	40	40	80	1280	40	40	10	10	20	80	40	40
UGA9	1946	286	Fluzone HD	20	80	20	80	10	80	10	80	10	80	10	20	10	20	10	40	40	40	10	20	40	40	5	20	5	20	10	40	5	40	5	20	10	40
UGA9	1945	640	Fluzone HD	5	5	5	5	5	5	5	5	5	5	20	40	20	40	10	40	80	80	40	80	40	80	10	40	10	160	5	10	5	10	5	40	20	80
UGA9	1946	666	Fluzone HD	20	5	40	5	20	5	20	20	5	10	20	10	20	10	20	20	80	40	40	20	80	40	10	20	10	40	80	160	20	40	20	80	40	320
UGA9	1946	761	Fluzone HD	20	5	20	5	5	5	80	20	5	10	5	10	20	10	20	5	80	40	40	20	80	40	10	5	5	5	20	80	40	20	20	20	40	20
UGA9	1945	771	Fluzone HD	20	160	20	160	5	5	40	320	10	10	10	20	10	5	40	10	20	20	20	20	20	20	5	5	5	5	1280	40	20	20	40	40	80	1280
UGA9	1945	343	Fluzone HD	5	5	5	5	5	5	10	80	5	5	20	20	10	20	5	40	5	20	10	20	10	40	20	80	5	80	10	20	80	160	80	640	80	160
UGA9	1945	758	Fluzone HD	5	5	5	5	5	5	5	20	5	5	40	40	40	40	40	40	80	160	40	40	40	80	20	20	40	40	20	20	10	20	10	20	20	40
UGA9	1944	275	Fluzone HD	5	10	10	80	40	160	10	160	10	160	5	5	5	10	10	160	10	80	10	20	20	80	5	40	5	160	160	160	20	80	20	160	20	80
UGA9	1943	362	Fluzone HD	10	10	10	10	5	5	10	20	5	10	80	80	80	80	40	40	320	320	160	160	320	320	10	40	5	80	10	20	10	20	20	20	40	40
UGA9	1944	569	Fluzone HD	80	80	80	80	80	80	10	10	5	5	5	5	5	5	5	20	10	10	5	5	5	5	5	5	5	10	10	20	5	10	5	40	10	10
UGA9	1944	759	Fluzone HD	5	5	5	5	5	5	5	20	5	20	5	5	5	5	10	20	5	40	5	10	5	20	10	20	5	40	20	10	5	40	20	80	80	640
UGA9	1943	169	Fluzone HD	10	80	5	20	5	20	5	40	5	10	5	5	5	5	10	20	40	40	20	20	10	20	5	10	5	10	40	40	20	20	20	80	20	20
UGA9	1943	729	Fluzone HD	20	20	5	5	5	10	5	20	10	40	80	80	80	80	40	80	320	320	80	80	160	160	10	80	80	10	20	20	5	5	5	20	10	20
UGA9	1942	CCF2-062	Fluzone HD	10	10	5	10	5	10	10	20	5	20	20	20	20	10	40	40	80	80	20	20	80	80	80	80	320	160	40	80	160	160	80	80	40	80
UGA9	1942	CCF2-098	Fluzone HD	5	80	5	80	5	20	5	160	5	10	5	40	5	40	40	40	40	160	20	80	40	160	5	20	10	40	40	160	80	160	40	160	40	80
UGA9	1940	338	Fluzone HD	5	10	5	5	5	5	5	5	5	5	5	5	5	5	10	10	10	10	5	5	5	5	5	5	5	5	20	20	10	20	10	20	20	40
UGA9	1941	644	Fluzone HD	20	20	20	20	5	5	5	5	5	5	5	5	5	5	5	5	5	5	40	160	5	5	5	5	5	40	5	5	160	160	80	160	40	80
UGA9	1940	676	Fluzone HD	5	80	5	80	5	40	5	80	5	20	10	80	5	40	10	80	20	160	20	80	20	80	5	160	10	80	80	80	40	40	80	40	320	320
UGA9	1937	587	Fluzone HD	80	80	40	320	20	160	40	160	10	80	5	5	10	10	10	80	20	80	10	10	10	80	10	160	20	640	20	40	40	160	40	160	80	160
UGA9	1938	643	Fluzone HD	20	20	20	20	5	5	40	40	5	5	10	10	5	10	20	20	20	20	40	40	20	20	5	10	5	20	5	5	80	80	40	80	20	40
UGA9	1938	671	Fluzone HD	80	80	40	40	5	10	20	80	5	40	160	160	160	160	80	160	160	160	160	20	80	160	20	40	40	160	80	80	80	160	80	160	160	160
UGA9	1937	614	Fluzone HD	5	10	5	5	5	10	40	5	5	5	40	20	40	40	10	10	20	40	20	20	10	10	5	5	5	10	5	10	20	20	10	10	5	10
UGA9	1937	CCF2-030	Fluzone HD	40	40	20	40	10	20	20	40	5	20	160	160	160	80	40	40	320	320	40	40	80	40	80	80	40	40	20	320	40	80	20	40	40	160
UGA9	1934	455	Fluzone HD	40	80	80	80	20	40	20	40	20	40	160	160	160	80	320	640	640	640	320	160	320	640	160	160	640	1280	80	80	40	40	40	80	80	320
UGA9	1959	763	Fluzone SD	40	160	10	160	5	10	20	160	5	10	5	10	5	10	80	40	40	80	10	20	20	40	5	10	5	40	40	40	20	40	10	20	20	40
